# Supplementary material for: Identifying the Genetic Distance Threshold for Entiminae (Coleoptera: Curculionidae) Species Delimitation via COI Barcodes
Source: Insects. 2022 Mar 5;13(3):261. doi: 10.3390/insects13030261 (PMC8953793; doi:10.3390/insects13030261)
Supplement: Supplementary file 1 [file insects-13-00261-s001.zip]

Archive with 1 entries (1 files):
- insects-1597301-supplementary.xlsx
