# Supplementary material for: Identifying the Genetic Distance Threshold for Entiminae (Coleoptera: Curculionidae) Species Delimitation via COI Barcodes
Source: Insects. 2022 Mar 5;13(3):261. doi: 10.3390/insects13030261 (PMC8953793; doi:10.3390/insects13030261)
Supplement: Supplementary file 1 [file insects-13-00261-s001.zip › insects-1597301-supplementary.xlsx]

## Sheet: Table S1
Table S1 Records with COI-5P sequences in BOLD
No.	Process ID	BIN	Country	Province_state	Region	Latitude	Longitude	Elevation	Family	Subfamily	Genus	Species	Life Stage(A=“Adult”, I= “Immature”, P=“Pupa”, L=Larvae)	Habitat	Markercode	Genebank_Accession	Sequence
1	ASALC018-12	AAF9187	Canada	Ontario	Algonquin	46.0577	-78.484	373	Curculionidae	Entiminae	Phyllobius	Phyllobius oblongus			COI-5P		AACATTATATTTTATTTTTGGAACTTGATCAGGAATAGTGGGAACTTCATTAAGAATCTTAATTCGAGCAGAATTAGGAAATCCCGGTTCTTTAATTGGAGATGATCAAATCTACAATGTAATTGTAACTGCTCATGCTTTTATTATAATTTTTTTTATAGTTATACCTATAATAATTGGAGGATTTGGTAATTGACTAGTACCTCTTATATTAGGAGCACCAGATATAGCTTTTCCACGCCTTAATAATATAAGATTCTGACTACTCCCTCCTTCTCTATCATTCCTATTAATAAGAAGAATTGTAGATAAAGGGGCCGGCACAGGTTGAACTGTATATCCCCCCCTATCAGCCAATATTGCCCATGAAGGCTCTTCAGTAGATTTAGCTATCTTCAG…
2	ASCMT119-11	AAF9187	Canada	Ontario	Guelph	43.554	-80.264	326	Curculionidae	Entiminae	Phyllobius	Phyllobius oblongus	A		COI-5P	JN288230	AACATTATATTTTATTTTTGGAACTTGATCAGGAATAGTGGGAACTTCATTAAGAATCTTAATTCGAGCAGAATTAGGAAATCCCGGTTCTTTAATTGGAGATGATCAAATCTACAATGTAATTGTAACTGCTCATGCTTTTATTATAATTTTTTTTATAGTTATACCTATAATAATTGGGGGATTTGGTAATTGACTAGTACCTCTTATATTAGGAGCACCAGATATAGCTTTTCCACGCCTTAATAATATAAGATTCTGACTACTCCCTCCTTCTCTATCATTCCTATTAATAAGAAGAATTGTAGATAAAGGGGCCGGCACAGGTTGGACTGTATATCCCCCCCTATCAGCCAATATTGCCCATGAAGGCTCTTCAGTAGATTTAGCTATCTTCAG…
3	BBCCA1412-12	ABW6773	United States	Florida	Munroe County	24.665	-81.257	3	Curculionidae	Entiminae					COI-5P		AACATTATATTTTATTTTTGGGACATGATCTGGAATGGTAGGTACATCTTTAAGAATGCTAATTCGTACAGAATTAGGGAATCCCGGTTCTTTAATTGGAGATGACCAAATTTATAACGTAATTGTTACAGCTCACGCTTTTATTATAATTTTCTTTATAGTTATACCGATAATAATCGGTGGATTCGGAAATTGACTTGTACCCTTAATATTAGGAGCACCAGATATAGCCTTTCCTCGCTTAAATAATATAAGATTTTGGCTTTTACCTCCCTCTCTTACCTTTCTTCTAGTAAGAAGAATTGTTGATAAGGGAGCTGGAACAGGATGAACTGTATACCCCCCCTTATCAGCTAATATTGCCCATGAAGGGGCATCTGTTGATTTAGCTATTTTTAG…
4	BBCCN268-10	AAH0257	Canada	Saskatchewan	Prince Albert NP	53.905	-106.074	574	Curculionidae	Entiminae	Sitona	Sitona lineellus	A	Grassland	COI-5P	JF887928	AACATTATATTTTATTTTTGGAGCATGAGCAGGAATAGTTGGCACTTCTTTAAGAGTCTTAATTCGAACAGAATTAGGTAACCCCGGATCATTAATCGGAGATGACCAAATTTACAACGTAATTGTTACTGCCCATGCTTTTATTATAATTTTTTTCATAGTTATACCTATAATAATTGGAGGTTTTGGAAATTGATTAGTNCCCTTAATACTAGGAGCACCAGATATAGCTTTCCCGCGATTAAATAATATAAGATTCTGACTTTTACCTCCATCTTTAACTCTTTTATTAATAAGAAGAATTGTAGATAAAGGAGCAGGAACTGGTTGAACTGTTTATCCACCTTTATCGGCAAATATCGCACATGAAGGAGCTTCTGTTGACTTAGCAATTTTTAG…
5	CNGIC275-12	AEH0731	Canada	British Columbia	Gulf Islands National Park Reserve	48.673	-123.429		Curculionidae	Entiminae	Sciopithes	Sciopithes obscurus		Forest	COI-5P	KM850635	AACTTTATACTTTATTTTCGGGGCATGATCAGGAATAATTGGAACATCTTTAAGAATGCTAATTCGCACAGAATTAGGAAACCCTGGGTCTCTAATTGAAGACGACCAAACTTATAATGTAATTGTCACAGCCCATGCATTTATTATAATTTTTTTTATAGTAATACCAATAATAATCGGAGGATTTGGAAATTGATTAGTCCCCTTAATACTCGGGGCCCCAGATATGGCATTCCCCCGCCTCAATAATATAAGATTCTGACTTTTACCCCCATCACTTTCTCTTCTTCTCATAAGAAGAATTATTGACAATGGGGCTGGAACCGGATGAACAGTTTACCCACCACTAGCTGCCAACATCGCCCATGAAGGGCCATCTGTAGACCTAGCAATCTTTAG…
6	CNGLC058-13	AAG5222	Canada	British Columbia	Mount Revelstoke National Park	51.022	-118.207	435	Curculionidae	Entiminae	Strophosoma	Strophosoma melanogrammum		Forest	COI-5P	KM842252	----------------------------------------------------------------ATTCGAACCGAACTAGGAAATCCTGGGTCACTGATTGGTGAC---GACCAAATTTATAACGTTATTGTAACTGCTCATGCTTTCATTATAATTTTCTTTATAGTTATACCTATAATAATTGGGGGATTCGGAAATTGATTAATACCCTTAATA---CTTGGAGCTCCAGATATAGCTTTTCCCCGAATAAACAATATAAGATTTTGGCTTCTTCCTCCATCCTTATCCCTTCTATTGATAAGAAGAATTGTTGATAAAGGAGCTGGTACAGGCTGAACTGTTTATCCTCCTTTATCAACAAATATCGCTCACGAAGGATCATCTGTAGATCTC--…
7	COLFC177-12	AAD5565	Finland	Aland Islands	Alandia	60.0675	19.9583		Curculionidae	Entiminae	Sciaphilus	Sciaphilus asperatus	A		COI-5P	KJ962757	AACCCTATACTTCATTTTTGGCTCCTGATCGGGAATAATTGGAACCTCCCTAAGTATACTAATTCGTACAGAACTAGGAAATCCTGGATCCCTAATTGGGGATGATCAAATTTATAATGTAATTGTAACTGCTCATGCATTTATTATAATTTTTTTTATAGTTATACCAATTATAATTGGAGGTTTTGGTAATTGACTAGTCCCACTAATACTAGGAGCCCCTGATATAGCTTTCCCACGATTAAATAATATAAGATTTTGGCTTCTACCCCCATCCTTATCCCTTTTATTAATAAGAAGAATTGTAGACAAAGGAGCAGGAACAGGATGAACAGTTTACCCTCCCTTATCGGCTAATATTGCTCATGAAGGATCTTCAGTTGACCTGGCTATTTTTAG…
8	COLFC691-12	AAG5242	Finland	Aland Islands	Alandia	59.951	20.9256		Curculionidae	Entiminae	Barypeithes	Barypeithes pellucidus	A		COI-5P	KJ964950	AACATTATATTTTATTTTTGGGGCGTGGTCAGGAATAGTNGGCACATCTCTAAGATTNNTAATCCGAACAGAATTAGGAAATCCAGGATCTTTAATCGGTGACGATCAAATTTATAACGTAATTGTAACTGCTCATGCATTTATCATAATTTTTTTTATAGTTATACCAATTATAATTGGTGGATTTGGAAATTGATTAGTGCCCTTAATACTAGGAGCTCCAGATATAGCCTTTCCCCGCCTAAATAATATAAGATTTTGGCTTCTTCCCCCCTCCTTATCCCTTCTTCTTATAAGAAGAATCGTCGATAAAGGAGCAGGGACAGGATGGACAGTATACCCCCCGCTATCGGCCAATATTGCTCATGAAGGGTCATCTGTAGATTTAGCAATTTTTAG…
9	COLFE455-12	AAN1759	Finland		Nylandia	60.185	24.698		Curculionidae	Entiminae	Phyllobius	Phyllobius pyri	A		COI-5P	KJ965401	AACACTATATTTTATTTTTGGAGCCTGATCTGGCATAGTAGGAACTTCATTGAGAGTTTTAATTCGTATTGAATTAGGGAACCCTGGATCTTTAATTGGGGATGATCAAATCTACAATGTAATTGTAACAGCACATGCCTTTATCATAATTTTCTTTATAGTTATACCAATAATAATTGGAGGATTCGGAAATTGATTAGTTCCACTAATACTTGGAGCACCTGATATAGCATTCCCCCGACTTAATAATATAAGATTTTGATTATTACCCCCATCTTTATCCCTTCTACTAATAAGAAGCATTGTTGATAAAGGCGCTGGAACAGGTTGAACAGTTTACCCCCCCTTATCAGCAAACATTGCCCATGAAGGATCATCTGTAGATTTAGCTATTTTTAG…
10	COLFE531-13	AAN1759	Finland		Savonia australis	61.4557	27.4031		Curculionidae	Entiminae	Phyllobius	Phyllobius pyri	A		COI-5P	KJ966618	-----------------------------CTGGCATAGTAGGAACTTCATTGAGAGTTTTAATTCGTATTGAATTAGGGAACCCTGGATCTTTAATTGGGGATGATCAAATCTACAATGTAATTGTAACAGCACATGCCTTTATCATAATTTTCTTTATAGTTATACCAATAATAATTGGAGGATTCGGAAATTGATTAGTTCCACTAATACTTGGAGCACCTGATATAGCATTCCCCCGACTTAATAATATAAGATTTTGATTATTACCCCCATCTTTATCCCTTCTACTAATAAGAAGCATTGTTGATAAAGGCGCTGGAACAGGTTGAACAGTTTACCCCCCCTTATCAGCAAACATTGCCCATGAAGGATCATCTGTAGATTTAGCTATTTTTAG…
11	COLFF200-13	AAG5244	Sweden			56.974	16.071		Curculionidae	Entiminae	Polydrusus	Polydrusus cervinus	A		COI-5P	KJ965924	AACTCTATATTTTATTTTCGGAGCTTGATCAGGAATAGTAGGTACTTCTCTTAGTATACTTATTCGAACAGAACTAGGTAATCCGGGATCCTTAATTGGAGATGATCAAATTTACAACGTCATTGTAACCGCTCATGCCTTTATTATAATTTTCTTTATAGTTATACCAATCATAATTGGGGGATTTGGAAATTGATTAGTTCCCCTTATACTAGGAGCTCCTGATATGGCATTCCCCCGACTCAACAATATAAGATTTTGACTTCTACCCCCCTCTCTAACGCTTCTTCTAATAAGAAGAATTGTAGATAAGGGTGCCGGGACAGGATGAACAGTCTACCCTCCCCTCTCAACAAATATTGCCCATGAAGGATCTTCGGTAGATTTAGCAATTTTCAG…
12	FBCOD1106-11	ABA3507	Austria	Tyrol	Osttirol, Villgratental	46.8135	12.3362	1480	Curculionidae	Entiminae	Polydrusus	Polydrusus fulvicornis	A		COI-5P	KM448186	AACCTTATATTTTATCTTTGGATCGTGATCTGGAATAGTGGGAACATCCCTAAGAATACTTATTCGTACAGAGTTAGGGAACCCAGGTTCTTTAATTGGAGATGACCAAATTTACAATGTAATTGTTACAGCACACGCCTTTATCATAATTTTCTTTATAGTAATACCTATAATAATTGGAGGATTTGGTAACTGATTAGTACCATTAATACTAGGAGCCCCTGATATAGCCTTTCCTCGATTAAATAATATAAGATTTTGGTTACTTCCTCCTTCATTATCTCTACTTTTAATAAGCAGAATTGTTGACAAAGGTGCAGGAACTGGGTGGACAGTTTACCCCCCACTTTCTGCTAATATTGCCCATGAAGGATCTTCAGTAGACTTAGCCATTTTTAG…
13	FBCOD543-11	ABA1304	Germany	Saxony	Erzgebigsbecken	50.8359	12.9833	330	Curculionidae	Entiminae	Sitona	Sitona suturalis	A		COI-5P	KM447297	GACACTTTATTTCATTTTTGGAGCTTGAGCAGGAATAGTGGGAACTTCATTAAGAATACTTATTCGTACAGAATTAGGAAATCCTGGTTCATTAATTGGTGATGACCAGATTTATAATGTAATTGTAACAGCTCATGCATTTATTATAATTTTCTTTATAGTTATACCTATAATAATCGGTGGATTTGGTAATTGACTAGTACCCTTGATATTAGGAGCCCCCGATATAGCTTTCCCTCGATTAAACAATATAAGATTTTGATTACTACCCCCTTCTTTAACACTTTTATTAATATCAAGAATTGTTGATAAAGGAGCTGGAACAGGATGAACTGTATATCCCCCCTTATCAGCTAATATTGCTCATGAAGGAGCCTCTGTTGACTTAGCCATTTTTAG…
14	FBCOD758-11	AAG5222	Germany	North Rhine-Westphalia	Eifel	50.6299	6.25697	580	Curculionidae	Entiminae	Strophosoma	Strophosoma melanogrammum	A		COI-5P	KM448955	GACATTATATTTCATTTTTGGGGCATGATCAGGCATAATTGGAACTTCTTTAAGAATACTGATTCGAACCGAACTAGGAAATCCTGGGTCACTGATTGGTGACGACCAAATTTATAACGTTATTGTAACTGCTCATGCTTTCATTATAATTTTCTTTATAGTTATACCTATAATAATTGGGGGATTCGGAAATTGATTAATACCCTTAATACTTGGAGCTCCAGATATAGCTTTTCCCCGAATAAACAATATAAGATTTTGGCTTCTTCCTCCATCCTTATCCCTTCTATTGATAAGAAGAATTGTTGATAAAGGAGCTGGTACAGGCTGAACTGTTTATCCTCCTTTATCTACAAATATCGCTCACGAAGGATCATCTGTAGATCTCGCAATTTTTAG…
15	FBCOF751-12	ABW2367	Germany	North Rhine-Westphalia	Niederrhein. Tiefland	51.6536	6.67773	30	Curculionidae	Entiminae	Strophosoma	Strophosoma capitatum	A		COI-5P	KM449393	TACATTATATTTTATTTTTGGAGCATGATCAGGAATAATCGGAACATCCCTAAGAATTCTAATTCGGACAGAATTAGGAAACCCCGGATCGCTTATTGGGGATGATCAAATTTACAACGTTATTGTTACTGCCCATGCTTTTATTATAATTTTCTTTATAGTTATACCTATAATAATCGGGGGATTTGGAAATTGACTTGTCCCTTTGATACTTAGAGCCCCAGATATAGCTTTCCCTCGAATAAATAATATAAGATTTTGACTTCTCCCCCCATCACTTTCTCTTCTTTTAATAAGAAGTATTGTTGATAAAGGAGCAGGAACCGGATGAACAGTCTATCCCCCTTTATCGGCTAATATTGCCCATGAAGGGTCCTCAGTAGATTTAGCCATTTTTAG…
16	FBCOI389-12	ACO4015	Belgium	West-Vlaanderen	Vlanderen	50.7976	4.71622	95	Curculionidae	Entiminae	Caenopsis	Caenopsis waltoni	A		COI-5P	KM452650	AACTCTATATTTTATTTTTGGGGCTTGATCCGGAATAATCGGCACATCTTTAAGAACTTTAATTCGTACAGAATTAGGAAATCCAGGATCTTTAATTGGAGACGACCAAATTTATAACGTAATCGTAACTGCCCACGCCTTTATCATAATTTTTTTTATAGTAATACCTATAATAATTGGGGGATTTGGAAATTGACTAGTACCTCTTATACTCTCTGCCCCTGATATAGCTTTCCCTCGACTTAATAATATAAGTTTTTGGTTACTCCCACCATCTTTAACTCTTCTTTTAATAAGAAGAATTATCGATAAAGGAGCCGGTACTGGATGAACAGTCTACCCCCCCTTATCAGCCAATATTGCACATGAAGGACCTTCAGTAGATTTAGCAATTTTTAG…
17	FBCOI762-12	AAN0064	Germany	Saxony	Mittelerzgebirge	50.7947	13.0838	360	Curculionidae	Entiminae	Sitona	Sitona lineatus	A		COI-5P	KM447240	AACATTGTATTTCATTTTTGGTGCCTGAGCAGGTATAGTAGGCACCTCATTAAGAGTTCTTATTCGAACTGAATTAGGTAACCCCGGCTCATTAATTGGAGATGACCAAATTTACAATGTAATTGTCACAGCCCATGCCTTCATTATAATTTTTTTTATAGTTATACCCATAATAATTGGAGGTTTTGGTAATTGATTAGTACCATTAATACTAGGAGCCCCTGATATAGCATTCCCTCGATTAAATAATATAAGATTCTGACTATTACCTCCCTCCCTAACACTTTTATTAATAAGAAGAATTGTTGATAAGGGAGCTGGGACAGGATGAACGGTATATCCACCCCTATCAGCAAATATCGCACATGAAGGAGCATCTGTAGACTTAGCAATTTTTAG…
18	FBCOJ405-12	ACO8630	Belgium	Vlaams-Brabant (Flemish Brabant)	Vlanderen	50.75	4.423	135	Curculionidae	Entiminae	Polydrusus	Polydrusus formosus	A		COI-5P	KM444557	AACTTTATATTTTATTTTTGGTGCCTGATCCGGAATAGTGGGAACTTCTTTAAGAATACTTATTCGAACCGAATTAGGAAATCCAGGTTCTTTAATTGGAGATGACCAAATTTATAACGTAATTGTAACTGCTCATGCATTTATTATAATTTTCTTTATAGTAATACCAATTATAATTGGAGGATTCGGAAATTGATTAGTCCCTCTTATATTAGGAGCTCCTGATATAGCATTTCCACGATTAAATAATATAAGATTCTGATTATTACCTCCTTCTTTGTCCCTCCTTTTAATAAGAAGAATTGTTGACAAAGGAGCTGGAACTGGTTGAACTGTTTATCCCCCCTTATCGGCTAATATTGCACATGAAGGATCTTCAGTAGATTTAGCAATTTTTAG…
19	FBCOK129-13	AAN9963	Germany	Saxony	Leipziger Tieflandsbucht	51.1773	12.4825	140	Curculionidae	Entiminae	Tanymecus	Tanymecus palliatus	A		COI-5P	KM442598	GACATTATACTTCATCCTTGGAGCTTGATCAGGTATAATTGGTACTTCTTTAAGAATTTTAATTCGTGCAGAATTAGGAACACCAGGATCATTAATTAGGGACGATCAAATTTATAATGTAATTGTAACAGCTCACGCATTCATTATAATTTTCTTTATAGTTATACCAATAATAATTGGGGGATTTGGAAATTGATTAATTCCTTTAATACTTGGGGCACCTGATATAGCATTCCCACGATTAAATAATATAAGATTTTGACTTTTACCACCCTCTCTTTCATTACTACTAATAAGAAGAATCATTGATAAAGGAGCTGGGACCGGTTGAACGGTTTATCCTCCACTGTCATCAAATATTGCCCATGAAGGAGCTTCAGTAGATTTAGCAATTTTTAG…
20	FBCON793-13	AAO3115	Germany	Rhineland-Palatinate	Saar-Nahe-Bergland	49.817	7.83554	300	Curculionidae	Entiminae	Polydrusus	Polydrusus confluens	A		COI-5P	KM448690	AACACTATATTTTATTTTTGGAGCTTGATCAGGTATGATTGGTACATCCTTAAGTATACTAATTCGAACTGAATTAGGAAACCCAGGGTCTCTAATTGGAGATGACCAAATCTACAATGTAATTGTAACTGCTCATGCATTTATTATAATTTTTTTTATAGTTATACCAATTATAATCGGAGGATTCGGAAATTGACTAGTCCCATTAATACTGGGAGCCCCAGATATGGCCTTTCCTCGTCTAAACAACATAAGATTTTGGTTACTTCCACCATCTCTCACACTTCTTTTAATAAGAAGAATCGTAGATAAGGGAGCAGGAACTGGATGAACAGTTTATCCCCCTCTCTCAGCTAATATTGCCCACGAAGGAGCCTCAGTTGATTTAGCAATCTTTAG…
21	FBCON829-13	AAY2874	Germany	North Rhine-Westphalia	Eifel	50.6079	6.42313	380	Curculionidae	Entiminae	Polydrusus	Polydrusus marginatus	A		COI-5P	KM443221	AACTCTATATTTTGTATTCGGAGCATGATCAGGAATAGTGGGCACATCTCTTAGAATATTGATTCGGACAGAGTTAGGTAACCCTGGCTCTCTTATTGGAGACGACCAAATTTATAATGTAATTGTAACTGCCCATGCATTTATTATAATTTTTTTTATAGTTATACCTATTATAATCGGAGGATTTGGAAATTGATTAGTCCCACTAATACTGGGAGCCCCTGATATAGCTTTCCCACGATTAAATAATATAAGATTCTGACTACTTCCCCCTTCTCTATCCTTACTACTTATAAGAAGTATTGTTGACAAAGGCGCAGGTACCGGTTGAACAGTTTATCCACCTTTATCAGCCAATATCGCTCATGAAGGATCATCTGTAGACCTAGCAATTTTCAG…
22	GMCRD648-13	ACF6479	Costa Rica	Guanacaste	Area de Conservacion Guanacaste	10.8438	-85.6138	300	Curculionidae	Entiminae				Forest	COI-5P		AACTCTATATTTTATTTTTGGGGCTTGATCCGGAATAGTTGGTACTTCTCTTAGAGTACTAATTCGAACTGAATTAGGTAACCCTGGTTCACTAATTGGAGATGACCAAATCTACAATGTAATCGTAACCGCCCATGCATTTATTATAATTTTTTTCATAGTAATACCTATTATAATTGGGGGATTTGGAAACTGACTTGTGCCCCTAATATTAGGGGCACCAGATATAGCATTCCCACGCCTTAACAATATAAGATTTTGACTTCTTCCCCCATCTTTAACTCTTCTTTTAATAAGAAGAATTATTGATAAAGGGGCTGGAACTGGATGAACAGTTTATCCACCCCTATCAGCAAATGTAGCCCATGAAGGAGCTTCTGTTGATCTAGCTATCTTTAG…
23	GMFIQ383-13	ABA3507	Finland	Northern Ostrobothnia	Oulu, NE of Kiiminki	65.148	25.838		Curculionidae	Entiminae	Polydrusus	Polydrusus fulvicornis			COI-5P		AACCTTATATTTTATCTTTGGGTCATGATCTGGAATAGTGGGGACATCCCTAAGAATACTTATTCGTACAGAGTTAGGAAACCCAGGTTCTTTAATTGGAGATGACCAAATTTACAATGTAATTGTTACAGCACACGCCTTTATCATAATTTTCTTTATAGTAATACCTATAATAATTGGAGGATTTGGTAACTGATTAGTACCATTAATACTAGGAGCCCCTGATATAGCCTTTCCTCGATTAAATAATATAAGATTTTGGTTACTCCCTCCTTCATTATCTCTACTTTTAATAAGCAGAATTGTTGACAAAGGTGCAGGAACTGGATGAACAGTTTACCCCCCACTTTCTGCTAATATTGCCCATGAAGGATCCTCAGTAGACTTAGCCATTTTTAG…
24	HEJUL2131-12	AAB8911	Canada	Ontario	Wellington County	43.537	-80.134	320	Curculionidae	Entiminae	Polydrusus	Polydrusus formosus		Temperate mixed forest	COI-5P	KR485739	AACTTTATATTTTATTTTTGGTGCCTGATCCGGAATAGTGGGAACTTCTTTAAGAATACTTATTCGAGCCGAATTAGGAAATCCAGGTTCTTTAATTGGAGACGACCAAATTTACAACGTAATTGTAACTGCTCATGCATTTATTATAATTTTCTTTATAGTAATACCAATTATAATCGGAGGATTCGGAAATTGATTAGTCCCTCTTATATTAGGAGCACCTGATATAGCATTTCCACGATTAAATAATATAAGATTTTGATTATTGCCTCCTTCTTTGTCCCTCCTTTTAATAAGAAGAATTGTTGACAAAGGAGCTGGAACTGGTTGAACTGTTTATCCCCCCTTATCGGCCAATATTGCACATGAAGGATCTTCAGTAGATTTAGCAATTTTTAG…
25	PAJUL1435-12	AAB8911	Canada	Ontario	Wellington County	43.537	-80.134	320	Curculionidae	Entiminae	Polydrusus	Polydrusus formosus		Temperate mixed forest	COI-5P	KR483564	----------TTTATTTTTGGTGCCTGATCCGGAATAGTGGGAACTTCTTTA---AGAATACTTATTCGAGCCGAATTAGGAAATCCAGGTTCTTTAATTGGAGAC---GACCAAATTTATAACGTAATTGTAACTGCTCATGCATTTATTATAATTTTCTTTATAGTAATACCAATTATAATCGGAGGATTCGGAAATTGATTAGTCCCTCTTATA---TTAGGAGCACCTGATATAGCATTTCCACGATTAAATAATATAAGATTTTGATTATTGCCTCCTTCTTTGTCCCTCCTTTTAATAAGAAGAATTGTTGACAAAGGAGCTGGAACTGGTTGAACTGTTTATCCCCCCTTATCGGCCAATATTGCACATGAAGGATCTTCAGTAGATTTA--…
26	PAJUN1395-12	ACO8630	Canada	Ontario	Wellington County	43.537	-80.134	320	Curculionidae	Entiminae	Polydrusus	Polydrusus formosus		Temperate mixed forest	COI-5P	KR491304	----------------------------------------GGAACTTCTTTA---AGAATACTTATTCGAACCGAATTAGGAAATCCAGGTTCTTTAATTGGAGAT---GACCAAATTTATAACGTAATTGTAACTGCTCATGCATTTATTATAATTTTCTTTATAGTAATACCAATTATAATTGGTGGATTCGGAAATTGATTAGTCCCTCTTATA---TTAGGAGCTCCTGATATAGCATTTCCACGATTAAATAATATAAGATTCTGATTATTACCTCCTTCTTTGTCCCTTCTTTTAATAAGAAGAATTGTTGATAAAGGAACTGGAACTGGTTGAACTGTTTATCCCCCCTTATCGGCTAATATTGCACATGAAGGATCTTCAGTAGATTTA--…
27	PHJUN3495-11	AAF9187	Canada	Ontario	Wellington County	43.537	-80.134	320	Curculionidae	Entiminae	Phyllobius	Phyllobius oblongus		Temperate mixed forest	COI-5P	KR487971	AACATTATATTTTATTTTTGGAACTTGATCAGGAATAGTGGGAACTTCATTAAGAATCTTAATTCGAGCAGAATTAGGAAATCCCGGTTCTTTAATTGGAGATGATCAAATCTACAATGTAATTGTAACTGCTCATGCTTTTATTATAATTTTTTTTATAGTTATACCTATAATAATTGGGGGATTTGGTAATTGACTAGTACCTCTTATATTAGGAGCACCAGATATAGCTTTTCCACGCCTTAATAATATAAGATTCTGACTACTCCCTCCTTCTCTATCATTCCTATTAATAAGAAGAATTGTAGATAAAGGGGCCGGCACAGGTTGGACTGTATATCCCCCCCTATCAGCCAATATTGCCCATGAAGGCTCTTCAGTAGATTTAGCTATCTTCAG…
28	PHMAL198-10	AAF9187	Canada	Ontario	Wellington County	43.537	-80.134	320	Curculionidae	Entiminae	Phyllobius	Phyllobius oblongus		Temperate mixed forest	COI-5P	KR480235	AACATTATATTTTATTTTTGGAACTTGATCAGGAATAGTGGGAACTTCATTAAGAATCTTAATTCGAGCAGAATTAGGAAATCCCGGTTCTTTAATTGGAGATGATCAAATCTACAATGTAATTGTAACTGCTCATGCTTTTATTATAATTTTTTTTATAGTTATACCTATAATAATTGGGGGATTTGGTAATTGACTAGTACCTCTTATATTAGGAGCACCAGATATAGCTTTTCCACGCCTTAATAATATAAGATTCTGACTACTCCCTCCTTCTCTATCATTCCTATTAATAAGAAGAATTGTAGATAAAGGGGCCGGCACAGGTTGGACTGTATATCCCCCCCTATCAGCCAATATTGCCCATGAAGGCTCTTCAGTAGATTTAGCTATCTTCAG…
29	PHMTT766-10	AAO4332	Canada	Ontario	Wellington County	43.537	-80.134	320	Curculionidae	Entiminae	Polydrusus	Polydrusus impressifrons	A	Temperate mixed forest	COI-5P	KR480440	AACTTTATACTTTATTTTTGGTGCTTGATCTGGTATAGTCGGAACTTCTCTTAGTATATTAATTCGAACAGAATTAGGAAACCCAGGATCTTTAATTGGAGACGATCAAATCTATAACGTAATTGTAACTGCCCATGCATTTATCATAATTTTTTTTATAGTTATACCTATTATAATCGGAGGATTCGGAAACTGATTAATTCCCCTTATACTAGGAGCCCCTGATATAGCTTTCCCACGATTAAACAATATAAGATTCTGACTTCTCCCACCATCATTATCTTTACTTTTAATAAGAAGAATTGTAGATAAAGGAGCTGGGACAGGCTGAACAGTATACCCCCCCCTCTCAGCAAATATCGCTCATGAAGGAGCCTCAGTAGATCTAGCAATTTTTAG…
30	PHMTT771-10	AAF9187	Canada	Ontario	Wellington County	43.537	-80.134	320	Curculionidae	Entiminae	Phyllobius	Phyllobius oblongus	A	Temperate mixed forest	COI-5P	KR486158	AACATTATATTTTATTTTTGGAACTTGATCAGGAATAGTGGGAACTTCATTAAGAATCTTAATTCGAGCAGAATTAGGAAATCCCGGTTCTTTAATTGGAGATGATCAAATCTACAATGTAATTGTAACTGCTCATGCTTTTATTATAATTTTTTTTATAGTTATACCTATAATAATTGGGGGATTTGGTAATTGACTAGTACCTCTTATATTAGGAGCACCAGATATAGCTTTTCCACGCCTTAATAATATAAGATTCTGACTACTCCCTCCTTCTCTATCATTCCTATTAATAAGAAGAATTGTAGATAAAGGGGCCGGCACAGGTTGGACTGTATATCCCCCCCTATCAGCCAATATTGCCCATGAAGGCTCTTCAGTAGATTTAGCTATCTTCAG…
31	PHMTT796-10	AAO4332	Canada	Ontario	Wellington County	43.537	-80.134	320	Curculionidae	Entiminae	Polydrusus	Polydrusus impressifrons	A	Temperate mixed forest	COI-5P	KR480500	AACTTTATACTTTATTTTTGGTGCTTGATCTGGTATAGTCGGAACTTCTCTTAGTATATTAATTCGAACAGAATTAGGAAACCCAGGATCTTTAATTGGAGACGATCAAATCTATAACGTAATTGTAACTGCCCATGCATTTATCATAATTTTTTTTATAGTTATACCTATTATAATCGGAGGATTCGGAAACTGATTAATTCCCCTTATACTAGGAGCCCCTGATATAGCTTTCCCACGATTAAACAATATAAGATTCTGACTTCTCCCACCATCATTATCTTTACTTTTAATAAGAAGAATTGTAGATAAAGGAGCTGGGACAGGCTGAACAGTATACCCCCCCCTCTCAGCAAATATCGCTCATGAAGGAGCCTCAGTAGATCTAGCAATTTTTAG…
32	PHMTV345-10	AAB8911	Canada	Ontario	Wellington County	43.537	-80.134	320	Curculionidae	Entiminae	Polydrusus	Polydrusus formosus		Temperate mixed forest	COI-5P	JF891004	AACTTTATATTTTATTTTTGGTGCCTGATCCGGAATAGTGGGAACTTCTTTAAGAATACTTATTCGAGCCGAATTAGGAAATCCAGGTTCTTTAATTGGAGACGACCAAATTTACAACGTAATTGTAACTGCTCATGCATTTATTATAATTTTCTTTATAGTAATACCAATTATAATCGGAGGATTCGGAAATTGATTAGTCCCTCTTATATTAGGAGCACCTGATATAGCATTTCCACGATTAAATAATATAAGATTTTGATTATTGCCTCCTTCTTTGTCCCTCCTTTTAATAAGAAGAATTGTTGACAAAGGAGCTGGAACTGGTTGAACTGTTTATCCCCCCTTATCGGCCAATATTGCACATGAAGGATCTTCAGTAGATTTAGCAATTTTTAG…
33	SMTPB12447-13	AAH0270	Canada	Ontario	London	42.971	-81.337		Curculionidae	Entiminae	Trachyphloeus	Trachyphloeus bifoveolatus	A		COI-5P	KR490194	AACTTTATATTTCATTTTTGGGAGATGATCAGGTATAGTAGGAACTTCTCTAAGAATCCTAATTCGAACCGAATTAGGAAATCCTGGATCCCTTATTGGTGATGATCAAATTTATAATATAATTGTAACTGCTCATGCATTTATTATAATTTTCTTTATAGTAATACCCATTTTAATTGGGGGATTTGGAAATTGACTTATTCCATTAATATTAGGAGCCCCTGATATGGCTTTCCCTCGTCTTAATAATATAAGATTCTGATTATTACCTCCTTCTTTATCTCTTCTATTAATAAGAAGAATTGTTGACAAAGGAGTAGGTACTGGTTGAACAATTTATCCTCCTTTATCAGCTAATATCGCCCATGAAGGATCTTCTGTAGATTTAGCTATTTTCAG…
34	CNROC147-13	AAF9187	Canada	Ontario	Rouge National Urban Park	43.8223	-79.1897	136	Curculionidae	Entiminae	Phyllobius	Phyllobius oblongus	A	Forest	COI-5P	KR124950	-ACATTATATTTTATTTTTGGAACTTGATCAGGAATAGTGGGAACTTCATTA---AGAATCTTAATTCGAGCAGAATTAGGAAATCCCGGTTCTTTAATTGGAGAT---GATCAAATCTACAATGTAATTGTAACTGCTCATGCTTTTATTATAATTTTTTTTATAGTTATACCTATAATAATTGGAGGATTTGGTAATTGACTAGTACCTCTTATA---TTAGGAGCACCAGATATAGCTTTTCCACGCCTTAATAATATAAGATTCTGACTACTCCCTCCTTCTCTATCATTCCTATTAATAAGAAGAATTGTAGATAAAGGGGCCGGCACAGGTTGAACTGTATATCCCCCCCTATCAGCCAATATTGCCCATGAAGGCTCTTCAGTAGATTTA--…
35	CNROC155-13	AAF9187	Canada	Ontario	Rouge National Urban Park	43.8223	-79.1897	136	Curculionidae	Entiminae	Phyllobius	Phyllobius oblongus	A	Forest	COI-5P	KR123650	-ACATTATATTTTATTTTTGGAACTTGATCAGGAATAGTGGGAACTTCATTA---AGAATCTTAATTCGAGCAGAATTAGGAAATCCCGGTTCTTTAATTGGAGAT---GATCAAATCTACAATGTAATTGTAACTGCTCATGCTTTTATTATAATTTTTTTTATAGTTATACCTATAATAATTGGAGGATTTGGTAATTGACTAGTACCTCTTATA---TTAGGAGCACCAGATATAGCTTTTCCACGCCTTAATAATATAAGATTCTGACTACTCCCTCCTTCTCTATCATTCCTATTAATAAGAAGAATTGTAGATAAAGGGGCCGGCACAGGTTGAACTGTATATCCCCCCCTATCAGCCAATATTGCCCATGAAGGCTCTTCAGTAGATTTA--…
36	CNROC185-13	AAF9187	Canada	Ontario	Rouge National Urban Park	43.8223	-79.1897	136	Curculionidae	Entiminae	Phyllobius	Phyllobius oblongus	A	Forest	COI-5P	KR130051	----------TTTATTTTTGGAACTTGATCAGGAATAGTGGGAACTTCATTA---AGAATCTTAATTCGAGCAGAATTAGGAAATCCCGGTTCTTTAATTGGAGAT---GATCAAATCTACAATGTAATTGTAACTGCTCATGCTTTTATTATAATTTTTTTTATAGTTATACCTATAATAATTGGAGGATTTGGTAATTGACTAGTACCTCTTATA---TTAGGAGCACCAGATATAGCTTTTCCACGCCTTAATAATATAAGATTCTGACTACTCCCTCCTTCTCTATCATTCCTATTAATAAGAAGAATTGTAGATAAAGGGGCCGGCACAGGTTGAACTGTATATCCCCCCCTATCAGCCAATATTGCCCATGAAGGCTCTTCAGTAGATTTA--…
37	CNROC193-13	AAF9187	Canada	Ontario	Rouge National Urban Park	43.8223	-79.1897	136	Curculionidae	Entiminae	Phyllobius	Phyllobius oblongus	A	Forest	COI-5P	KR121827	----------TTTATTTTTGGAACTTGATCAGGAATAGTGGGAACTTCATTA---AGAATCTTAATTCGAGCAGAATTAGGAAATCCCGGTTCTTTAATTGGAGAT---GATCAAATCTACAATGTAATTGTAACTGCTCATGCTTTTATTATAATTTTTTTTATAGTTATACCTATAATAATTGGAGGATTTGGTAATTGACTAGTACCTCTTATA---TTAGGAGCACCAGATATAGCTTTTCCACGCCTTAATAATATAAGATTCTGACTACTCCCTCCTTCTCTATCATTCCTATTAATAAGAAGAATTGTAGATAAAGGGGCCGGCACAGGTTGAACTGTATATCCCCCCCTATCAGCCAATATTGCCCATGAAGGCTCTTCAGTAGATTTA--…
38	CNROD411-13	AAF9187	Canada	Ontario	Rouge National Urban Park	43.8223	-79.1897	136	Curculionidae	Entiminae	Phyllobius	Phyllobius oblongus	A	Forest	COI-5P	KR120083	-ACATTATATTTTATTTTTGGAACTTGATCAGGAATAGTGGGAACTTCATTA---AGAATCTTAATTCGAGCAGAATTAGGAAATCCCGGTTCTTTAATTGGAGAT---GATCAAATCTACAATGTAATTGTAACTGCTCATGCTTTTATTATAATTTTTTTTATAGTTATACCTATAATAATTGGAGGATTTGGTAATTGACTAGTACCTCTTATA---TTAGGAGCACCAGATATAGCTTTTCCACGCCTTAATAATATAAGATTCTGACTACTCCCTCCTTCTCTATCATTCCTATTAATAAGAAGAATTGTAGATAAAGGGGCCGGCACAGGTTGAACTGTATATCCCCCCCTATCAGCCAATATTGCCCATGAAGGCTCTTCAGTAGATTTA--…
39	CNROD420-13	AAF9187	Canada	Ontario	Rouge National Urban Park	43.8223	-79.1897	136	Curculionidae	Entiminae	Phyllobius	Phyllobius oblongus	A	Forest	COI-5P	KR125270	-ACATTATATTTTATTTTTGGAACTTGATCAGGAATAGTGGGAACTTCATTA---AGAATCTTAATTCGAGCAGAATTAGGAAATCCCGGTTCTTTAATTGGAGAT---GATCAAATCTACAATGTAATTGTAACTGCTCATGCTTTTATTATAATTTTTTTTATAGTTATACCTATAATAATTGGAGGATTTGGTAATTGACTAGTACCTCTTATA---TTAGGAGCACCAGATATAGCTTTTCCACGCCTTAATAATATAAGATTCTGACTACTCCCTCCTTCTCTATCATTCCTATTAATAAGAAGAATTGTAGATAAAGGGGCCGGCACAGGTTGAACTGTATATCCCCCCCTATCAGCCAATATTGCCCATGAAGGCTCTTCAGTAGATTTA--…
40	CNROD442-13	AAF9187	Canada	Ontario	Rouge National Urban Park	43.8223	-79.1897	136	Curculionidae	Entiminae	Phyllobius	Phyllobius oblongus	A	Forest	COI-5P	KR130111	-ACATTATATTTTATTTTTGGAACTTGATCAGGAATAGTGGGAACTTCATTA---AGAATCTTAATTCGAGCAGAATTAGGAAATCCCGGTTCTTTAATTGGAGAT---GATCAAATCTACAATGTAATTGTAACTGCTCATGCTTTTATTATAATTTTTTTTATAGTTATACCTATAATAATTGGAGGATTTGGTAATTGACTAGTACCTCTTATA---TTAGGAGCACCAGATATAGCTTTTCCACGCCTTAATAATATAAGATTCTGACTACTCCCTCCTTCTCTATCATTCCTATTAATAAGAAGAATTGTAGATAAAGGGGCCGGCACAGGTTGAACTGTATATCCCCCCCTATCAGCCAATATTGCCCATGAAGGCTCTTCAGTAGATTTA--…
41	CNROD450-13	AAF9187	Canada	Ontario	Rouge National Urban Park	43.8223	-79.1897	136	Curculionidae	Entiminae	Phyllobius	Phyllobius oblongus	A	Forest	COI-5P	KR119286	-ACATTATATTTTATTTTTGGAACTTGATCAGGAATAGTGGGAACTTCATTA---AGAATCTTAATTCGAGCAGAATTAGGAAATCCCGGTTCTTTAATTGGAGAT---GATCAAATCTACAATGTAATTGTAACTGCTCATGCTTTTATTATAATTTTTTTTATAGTTATACCTATAATAATTGGAGGATTTGGTAATTGACTAGTACCTCTTATA---TTAGGAGCACCAGATATAGCTTTTCCACGCCTTAATAATATAAGATTCTGACTACTCCCTCCTTCTCTATCATTCCTATTAATAAGAAGAATTGTAGATAAAGGGGCCGGCACAGGTTGAACTGTATATCCCCCCCTATCAGCCAATATTGCCCATGAAGGCTCTTCAGTAGATTTA--…
42	CNRON170-13	AAB8911	Canada	Ontario	Rouge National Urban Park	43.8223	-79.1897	136	Curculionidae	Entiminae	Polydrusus	Polydrusus formosus	A	Forest	COI-5P	KR119629	AACTTTATATTTTATTTTTGGTGCCTGATCCGGAATAGTGGGAACTTCTTTAAGAATACTTATTCGAGCCGAATTAGGAAATCCAGGTTCT---------TTAATTGGAGACGACCAAATTTATAACGTAATTGTAACTGCTCATGCATTTATTATAATTTTCTTTATAGTAATACCAATTATAATCGGAGGATTCGGAAATTGATTAGTCCCTCTTATATTAGGAGCACCTGATATAGCATTTCCACGATTAAATAATATAAGATTTTGATTATTGCCTCCTTCTTTGTCCCTCCTTTTAATAAGAAGAATTGTTGACAAAGGAGCTGGAACTGGTTGAACTGTTTATCCCCCCTTATCGGCCAATATTGCACATGAAGGATCTTCAGTAGATTTAGC…
43	COLFE486-13	AAD5565	Finland		Nylandia	60.1641	24.6936		Curculionidae	Entiminae	Sciaphilus	Sciaphilus asperatus	A		COI-5P	KJ965962	AACCCTATACTTTATTTTTGGCTCCTGATCGGGAATAATTGGAACCTCCCTAAGTATACTAATTCGTACAGAACTAGGAAATCCTGGATCCCTAATTGGGGATGATCAAATTTATAATGTAATTGTAACTGCTCATGCATTTATTATAATTTTTTTTATAGTTATACCAATTATAATTGGAGGTTTTGGAAATTGACTAGTCCCACTAATACTAGGAGCCCCTGATATAGCTTTCCCACGATTAAATAATATAAGATTTTGGCTTCTACCCCCATCCTTATCCCTTTTATTAATAAGAAGAATTGTAGACAAAGGAGCAGGAACAGGATGAACAGTTTACCCTCCCTTATCGGCTAATATTGCTCATGAAGGATCTTCAGTTGACCTGGCTATTTTTAG…
44	COLFG238-13	ABX9429	Finland		Nylandia	60.1591	24.6129		Curculionidae	Entiminae	Tropiphorus	Tropiphorus elevatus	A		COI-5P	KJ965694	TACCCTTTATTTTATCTTCGGTGCTTGATCAGGTATAGTGGGTACATCTTTAAGTATATTAATTCGAACAGAATTAGGAAATCCGGGGTCTTTAATTGGTGATGACCAAATTTATAATGTAATTGTTACTGCCCATGCTTTCATTATAATTTTCTTCATAGTTATACCAATAATAATTGGGGGATTTGGAAATTGACTAATCCCACTTATACTAGGAGCCCCAGACATAGCTTTTCCTCGTCTTAATAATATAAGATTTTGACTTCTCCCACCATCTTTAACCCTACTATTAATAAGAAGAATTATTGATAAAGGAGCAGGAACTGGATGAACTGTTTATCCACCCTTATCAGCAAATATCGCCCATGAGGGCGCCTCCGTTGATCTTGCAATTTTTAG…
45	GBCOU1992-13	AAO0554	Germany	Rhineland-Palatinate	Noerdliche Oberrheinebene	49.966	7.968	80	Curculionidae	Entiminae	Trachyphloeus	Trachyphloeus scabriculus	A		COI-5P	KM452602	TACATTATATTTTATTTTTGGTAGATGATCAGGAATAATTGGAACTTCATTAAGAATACTTATTCGTACAGAATTAGGAAACCCAGGATCTTTAATTGGTGATGACCAAATTTACAATGTAATTGTAACAGCCCATGCTTTTATTATAATTTTCTTTATAGTTATACCAATTATAATTGGGGGATTCGGAAACTGATTAATTCCCTTGATATTAGGAGCCCCTGATATAGCCTTTCCCCGACTTAATAATATAAGATTCTGATTACTTCCACCCTCATTATCTCTTTTATTAATAAGAAGAATTATTGATAAAGGAGCAGGTACTGGATGAACTGTTTACCCCCCTCTTTCAACAAATATTGCCCATGAAGGAGCATCTGTTGATTTAGCTATTTTTAG…
46	GMFIP277-13	ABA3507	Finland	Northern Ostrobothnia	Oulu, NE of Kiiminki	65.148	25.838		Curculionidae	Entiminae	Polydrusus	Polydrusus fulvicornis			COI-5P		------------------------------------------------------------------------------------------------------------------------------------------------------TTTCTTTATAGTAATACCTATAATAATTGGAGGATTTGGTAACTGATTAGTACCATTAATACTAGGAGCCCCTGATATAGCCTTTCCTCGATTAAATAATATAAGATTTTGGTTACTCCCTCCTTCATTATCTCTACTTTTAATAAGCAGAATTGTTGACAAAGGTGCAGGAACTGGATGAACAGTTTACCCCCCACTTTCTGCTAATATTGCCCATGAAGGATCCTCAGTAGACTTAGCCATTTTTAG…
47	GMGRG674-13	AAG5222	Germany	Bavaria	Niederbeyrn	48.9509	13.422	842	Curculionidae	Entiminae	Strophosoma	Strophosoma melanogrammum	A		COI-5P		ACATTATATTTCATTTTTGGGGCATGATCAGGCATAATTGGAACTTCTTTA---AGAATACTGATTCGAACCGAACTAGGAAATCCTGGGTCACTGATTGGTGAC---GACCAAATTTATAACGTTATTGTAACTGCTCATGCTTTCATTATAATTTTCTTTATAGTTATACCTATAATAATTGGGGGATTCGGAAATTGATTAGTACCCTTAATA---CTTGGAGCTCCAGATATAGCTTTTCCCCGAATAAACAATATAAGATTTTGGCTTCTTCCTCCATCCTTATCCCTTCTATTGATAAGAAGAATTGTTGATAAAGGAGCTGGTACAGGCTGAACTGTTTATCCTCCTTTATCAACAAATATCGCTCACGAAGGATCATCTGTAGATCTC---…
48	HPPPH1181-13	AAG5222	Canada	Nova Scotia	Halifax	44.623	-63.569	30	Curculionidae	Entiminae	Strophosoma	Strophosoma melanogrammum			COI-5P	KR479901	GACATTATATTTCATTTTTGGGGCATGATCAGGCATAATTGGAACTTCTTTAAGAATACTGATTCGAACCGAACTAGGAAATCCTGGGTCACTGATTGGTGACGACCAAATTTATAACGTTATTGTAACTGCTCATGCTTTCATTATAATTTTCTTTATAGTTATACCTATAATAATTGGGGGATTCGGAAATTGATTAATACCCTTAATACTTGGAGCTCCAGATATAGCTTTTCCCCGAATAAACAATATAAGATTTTGGCTTCTTCCTCCATCCTTATCCCTTCTATTGATAAGAAGAATTGTTGATAAAGGAGCTGGTACAGGCTGAACTGTTTATCCTCCTTTATCAACAAATATCGCTCACGAAGGATCATCTGTAGATCTCGCAATTTTTAG…
49	HPPPI1524-13	AAG5222	Canada	Nova Scotia	Halifax	44.623	-63.569	30	Curculionidae	Entiminae	Strophosoma	Strophosoma melanogrammum			COI-5P	KR480585	GACATTATATTTCATTTTTGGGGCATGATCAGGCATAATTGGAACTTCTTTAAGAATACTGATTCGAACCGAACTAGGAAATCCTGGGTCACTGATTGGTGACGACCAAATTTATAACGTTATTGTAACTGCTCATGCTTTCATTATAATTTTCTTTATAGTTATACCTATAATAATTGGGGGATTCGGAAATTGATTAATACCCTTAATACTTGGAGCTCCAGATATAGCTTTTCCCCGAATAAACAATATAAGATTTTGGCTTCTTCCTCCATCCTTATCCCTTCTATTGATAAGAAGAATTGTTGATAAAGGAGCTGGTACAGGCTGAACTGTTTATCCTCCTTTATCAACAAATATCGCTCACGAAGGATCATCTGTAGATCTCGCAATTTTTAG…
50	HPPPQ022-13	AAG5222	Canada	Nova Scotia	Halifax	44.623	-63.569	30	Curculionidae	Entiminae	Strophosoma	Strophosoma melanogrammum			COI-5P	KR483462	GACATTATATTTCATTTTTGGGGCATGATCAGGCATAATTGGAACTTCTTTAAGAATACTGATTCGAACCGAACTAGGAAATCCTGGGTCACTGATTGGTGACGACCAAATTTATAACGTTATTGTAACTGCTCATGCTTTCATTATAATTTTCTTTATAGTTATACCTATAATAATTGGGGGATTCGGAAATTGATTAATACCCTTAATACTTGGAGCTCCAGATATAGCTTTTCCCCGAATAAACAATATAAGATTTTGGCTTCTTCCTCCATCCTTATCCCTTCTATTGATAAGAAGAATTGTTGATAAAGGAGCTGGTACAGGCTGAACTGTTTATCCTCCTTTATCAACAAATATCGCTCACGAAGGATCATCTGTAGATCTCGCAATTTTTAG…
51	PAJUL1447-12		Canada	Ontario	Wellington County	43.537	-80.134	320	Curculionidae	Entiminae	Polydrusus	Polydrusus formosus		Temperate mixed forest	COI-5P	MG054601	----------------------------------------------------------------------------------AATCCAGGTTCTTTAATTGGAGAC---GACCAAATTTATAACGTAATTGTAACTGCTCATGCATTTATTATAATTTTCTTTATAGTAATACCAATTATAATCGGAGGATTCGGAAATTGATTAGTCCCTCTTATA---TTAGGAGCACCTGATATAGCATTTCCACGATTAAATAATATAAGATTTTGATTATTGCCTCCTTCTTTGTCCCTCCTTTTAATAAGAAGAATTGTTGACAAAGGAGCTGGAACTGGTTGAACTGTTTATCCCCCCTTATCGGCCAATATTGCACATGAAGGATCTTCAGTAGATTTA--…
52	PHNXG088-13	AAB8911	Canada	Ontario	Wellington County	43.54	-80.14	320	Curculionidae	Entiminae	Polydrusus	Polydrusus formosus	A		COI-5P	KR485333	-ACTTTATATTTTATTTTTGGTGCCTGATCCGGAATAGTGGGAACTTCTTTA---AGAATACTTATTCGAGCCGAATTAGGAAATCCAGGTTCTTTAATTGGAGAC---GACCAAATTTATAACGTAATTGTAACTGCTCATGCATTTATTATAATTTTCTTTATAGTAATACCAATTATAATCGGAGGATTCGGAAATTGATTAGTCCCTCTTATA---TTAGGAGCACCTGATATAGCATTTCCACGATTAAATAATATAAGATTTTGATTATTGCCTCCTTCTTTGTCCCTCCTTTTAATAAGAAGAATTGTTGACAAAGGAGCTGGAACTGGTTGAACTGTTTATCCCCCCTTATCGGCCAATATTGCACATGAAGGATCTTCAGTAGATTTA--…
53	PHNXN821-14	AAB8911	Canada	Ontario	Wellington County	43.54	-80.14	320	Curculionidae	Entiminae	Polydrusus	Polydrusus formosus	A		COI-5P	KR487527	AACTTTATATTTTATTTTTGGTGCCTGATCCGGAATAGTGGGAACTTCTTTAAGAATACTTATTCGAGCCGAATTAGGAAATCCAGGTTCT---TTAATTGGAGACGACCAAATTTATAACGTAATTGTAACTGCTCATGCATTTATTATAATTTTCTTTATAGTAATACCAATTATAATCGGAGGATTCGGAAATTGATTAGTCCCTCTTATATTAGGAGCACCTGATATAGCATTTCCACGATTAAATAATATAAGATTTTGATTATTGCCTCCTTCTTTGTCCCTCCTTTTAATAAGAAGAATTGTTGACAAAGGAGCTGGAACTGGTTGAACTGTTTATCCCCCCTTATCGGCCAATATTGCACATGAAGGATCTTCAGTAGATTTAGCAATTTT…
54	SSWLB3000-13	AAH0270	Canada	Alberta	Waterton Lakes National Park	49.081	-113.879	1335	Curculionidae	Entiminae	Trachyphloeus	Trachyphloeus bifoveolatus		Grassland	COI-5P	KM847958	AACTTTATATTTCATTTTTGGGAGATGATCAGGTATAGTAGGAACTTCTCTA---AGAATCCTAATTCGAACCGAATTAGGAAATCCTGGATCCCTTATTGGTGAT---GATCAAATTTATAATATAATTGTAACTGCTCATGCATTTATTATAATTTTCTTTATAGTAATACCCATTTTAATTGGGGGATTTGGAAATTGACTTATTCCATTAATA---TTAGGAGCCCCTGATATGGCTTTCCCTCGTCTTAATAATATAAGATTCTGATTATTACCTCCTTCTTTATCTCTTCTATTAATAAGAAGAATTGTTGACAAAGGAGTAGGTACTGGTTGAACAATTTATCCTCCTTTATCAGCTAATATCGCCCATGAAGGATCTTCTGTAGATTTA--…
55	SSWLB3637-13	AAH0270	Canada	Alberta	Waterton Lakes National Park	49.081	-113.879	1335	Curculionidae	Entiminae	Trachyphloeus	Trachyphloeus bifoveolatus		Grassland	COI-5P	KM841704	AACTTTATATTTCATTTTTGGGAGATGATCAGGTATAGTAGGAACTTCTCTA---AGAATCCTAATTCGAACCGAATTAGGAAATCCTGGATCCCTTATTGGTGAT---GATCAAATTTATAATATAATTGTAACTGCTCATGCATTTATTATAATTTTCTTTATAGTAATACCCATTTTAATTGGGGGATTTGGAAATTGACTTATTCCATTAATA---TTAGGAGCCCCTGATATGGCTTTCCCTCGTCTTAATAATATAAGATTCTGATTATTACCTCCTTCTTTATCTCTTCTATTAATAAGAAGAATTGTTGACAAAGGAGTAGGTACTGGTTGAACAATTTATCCTCCTTTATCAGCTAATATCGCCCATGAAGGATCTTCTGTAGATTTA--…
56	VVGPL1526-13	ACG2097	China	Yunnan	Haba Shan	27.35	100.09	4158	Curculionidae	Entiminae	Trichalophus	Trichalophus caudiculatus	A		COI-5P	KM538676	GACTCTCTACTTTATTTTTGGATTTTGGGCTGGGGCAGTAGGAACTTCATTAAGAATCTTAATTCGTACAGAATTAAGAAGCCCGGGATCATTAATTGGAGACGACCAAATTTATAACGCAATTGTTACTGCTCATGCTTTCGTTATAATCTTCTTTATAGTAATACCTATAATAATTGGGGGGTTTGGTAATTGATTGATACCATTAATACTAGGGGCCCCAGATATAGCCTTCCCACGACTAAACAATATAAGATTTTGACTTCTCCCCCCATCTCTATTTCTTCTTTTAATAAGAAGAATCGTAAGCAAGGGGGCTGGAACAGGGTGGACAGTATACCCGCCACTTTCGGCAAATACGGCTCACAATGGGGCCTCAGTTGATTTAGCTATTTTTAG…
57	CNBRB051-14	AAF9187	Canada	Nova Scotia	Cape Breton Highlands National Park	46.6553	-60.4285	21	Curculionidae	Entiminae	Phyllobius	Phyllobius oblongus	A	Forest	COI-5P	KR124405	-ACATTATATTTTATTTTTGGAACTTGATCAGGAATAGTGGGAACTTCATTA---AGAATCTTAATTCGAGCAGAATTAGGAAATCCCGGTTCTTTAATTGGAGAT---GATCAAATCTACAATGTAATTGTAACTGCTCATGCTTTTATTATAATTTTTTTTATAGTTATACCTATAATAATTGGAGGATTTGGTAATTGACTAGTACCTCTTATA---TTAGGAGCACCAGATATAGCTTTTCCACGCCTTAATAATATAAGATTCTGACTACTCCCTCCTTCTCTATCATTCCTATTAATAAGAAGAATTGTAGATAAAGGGGCCGGCACAGGTTGAACTGTATATCCCCCCCTATCAGCCAATATTGCCCATGAAGGCTCTTCAGTAGATTTA--…
58	CNBRC363-14	AAF9187	Canada	Nova Scotia	Cape Breton Highlands National Park	46.6553	-60.4285	21	Curculionidae	Entiminae	Phyllobius	Phyllobius oblongus	A	Forest	COI-5P	KR124684	GAACATTATATTTTATTTTTGGAACTTGATCAGGAATAGTGGGAACTTCATTAAGAATCTTAATTCGAGCAGAATTAGGAAATCCCGGTTCTTTAATTGGAGATGATCAAATCTACAATGTAATTGTAACTGCTCATGCTTTTATTATAATTTTTTTTATAGTTATACCTATAATAATTGGGGGATTTGGTAATTGACTAGTACCTCTTATATTAGGAGCACCAGATATAGCTTTTCCACGCCTTAATAATATAAGATTCTGACTACTCCCTCCTTCTCTATCATTCCTATTAATAAGAAGAATTGTAGATAAAGGGGCCGGCACAGGTTGGACTGTATATCCCCCCCTATCAGCCAATATTGCCCATGAAGGCTCTTCAGTAGATTTAGCTATCTTCA…
59	CNBRD222-14	AAF9187	Canada	Nova Scotia	Cape Breton Highlands National Park	46.6553	-60.4285	21	Curculionidae	Entiminae	Phyllobius	Phyllobius oblongus	A	Forest	COI-5P	KR129669	-ACATTATATTTTATTTTTGGAACTTGATCAGGAATAGTGGGAACTTCATTA---AGAATCTTAATTCGAGCAGAATTAGGAAATCCCGGTTCTTTAATTGGAGAT---GATCAAATCTACAATGTAATTGTAACTGCTCATGCTTTTATTATAATTTTTTTTATAGTTATACCTATAATAATTGGAGGATTTGGTAATTGACTAGTACCTCTTATA---TTAGGAGCACCAGATATAGCTTTTCCACGCCTTAATAATATAAGATTCTGACTACTCCCTCCTTCTCTATCATTCCTATTAATAAGAAGAATTGTAGATAAAGGGGCCGGCACAGGTTGAACTGTATATCCCCCCCTATCAGCCAATATTGCCCATGAAGGCTCTTCAGTAGATTTA--…
60	CNBRI355-14	AAD5565	Canada	Nova Scotia	Cape Breton Highlands National Park	46.6553	-60.4285	21	Curculionidae	Entiminae	Sciaphilus	Sciaphilus asperatus	A	Forest	COI-5P	KR130276	TATTTTTGGCTCCTGATCGGGAATAATTGGAACCTCCCTAAGTATACTAATTCGTACAGAACTAGGAAATCCTGGATCCCTAATTGGGNANGATCAAATTTATAATGTAATTGTAACTGCTCATGCATTTATTATAATTTTTTTTATAGTTATACCAATTATAATTGGAGGTTTTGGTAATTGACTAGTCCCACTAATACTAGGAGCCCCTGATATAGCTTTCCCACGATTAAATAATATAAGATTTTGGCTTCTACCCCCATCCTTATCCCTTTTATTAATAAGAAGAATTGTAGACAAAGGAGCAGGAACAGGATGAACAGTTTACCCTCCCTTATCGGCTAATATTGCTCATGAAGGATCTTCAGTTGACCTGGCTATTTTTAGCCTTCACATAGC…
61	CNBRL125-14	AAF9187	Canada	Nova Scotia	Cape Breton Highlands National Park	46.6553	-60.4285	21	Curculionidae	Entiminae	Phyllobius	Phyllobius oblongus	A	Forest	COI-5P	KR128551	ATTTTATTTTTGGAACTTGATCAGGAATAGTGGGAACTTCATTAAGAATCTTAATTCGAGCAGAATTAGGAAATCCCGGTTCTTTAATTGGAGATGATCAAATCTACAATGTAATTGTAACTGCTCATGCTTTTATTATAATTTTTTTTATAGTTATACCTATAATAATTGGGGGATTTGGTAATTGACTAGTACCTCTTATATTAGGAGCACCAGATATAGCTTTTCCACGCCTTAATAATATAAGATTCTGACTACTCCCTCCTTCTCTATCATTCCTATTAATAAGAAGAATTGTAGATAAAGGGGCCGGCACAGGTTGGACTGTATATCCCCCCCTATCAGCCAATATTGCCCATGAAGGCTCTTCAGTAGATTTAGCTATCTTCAGGTTACATA…
62	CNBRL343-14	AAF9187	Canada	Nova Scotia	Cape Breton Highlands National Park	46.6553	-60.4285	21	Curculionidae	Entiminae	Phyllobius	Phyllobius oblongus	A	Forest	COI-5P	KR129965	TATTTTTGGAACTTGATCAGGAATAGTGGGAACTTCATTAAGAATCTTAATTCGAGCAGAATTAGGAAATCCCGGTTCTTTAATTGGAGATGATCAAATCTACAATGTAATTGTAACTGCTCATGCTTTTATTATAATTTTTTTTATAGTTATACCTATAATAATTGGGGGATTTGGTAATTGACTAGTACCTCTTATATTAGGAGCACCAGATATAGCTTTTCCACGCCTTAATAATATAAGATTCTGACTACTCCCTCCTTCTCTATCATTCCTATTAATAAGAAGAATTGTAGATAAAGGGGCCGGCACAGGTTGGACTGTATATCCCCCCCTATCAGCCAATATTGCCCATGAAGGCTCTTCAGTAGATTTAGCTATCTTCAGGTTACATATAGC…
63	CNBRL353-14	AAF9187	Canada	Nova Scotia	Cape Breton Highlands National Park	46.6553	-60.4285	21	Curculionidae	Entiminae	Phyllobius	Phyllobius oblongus	A	Forest	COI-5P	KR119734	TTTTATTTTTGGAACTTGATCAGGAATAGTGGGAACTTCATTAAGAATCTTAATTCGAGCAGAATTAGGAAATCCCGGTTCTTTAATTGGAGATGATCAAATCTACAATGTAATTGTAACTGCTCATGCTTTTATTATAATTTTTTTTATAGTTATACCTATAATAATTGGGGGATTTGGTAATTGACTAGTACCTCTTATATTAGGAGCACCAGATATAGCTTTTCCACGCCTTAATAATATAAGATTCTGACTACTCCCTCCTTCTCTATCATTCCTATTAATAAGAAGAATTGTAGATAAAGGGGCCGGCACAGGTTGGACTGTATATCCCCCCCTATCAGCCAATATTGCCCATGAAGGCTCTTCAGTAGATTTAGCTATCTTCAGGTTACATAT…
64	CNBRL403-14	AAF9187	Canada	Nova Scotia	Cape Breton Highlands National Park	46.6553	-60.4285	21	Curculionidae	Entiminae	Phyllobius	Phyllobius oblongus	A	Forest	COI-5P	KR123576	CAGGAATAGTGGGAACTTCATTAAGAATCTTAATTCGAGCAGAATTAGGAAATCCCGGTTCTTTAATTGGAGATGATCAAATCTACAATGTAATTGTAACTGCTCATGCTTTTATTATAATTTTTTTTATAGTTATACCTATAATAATTGGGGGATTTGGTAATTGACTAGTACCTCTTATATTAGGAGCACCAGATATAGCTTTTCCACGCCTTAATAATATAAGATTCTGACTACTCCCTCCTTCTCTATCATTCCTATTAATAAGAAGAATTGTAGATAAAGGGGCCGGCACAGGTTGGACTGTATATCCCCCCCTATCAGCCAATATTGCCCATGAAGGCTCTTCAGTAGATTTAGCTATCTTCAGGTTACATATAGCGGGGGTCTCCTCAATCC…
65	CNBRL441-14	AAG5244	Canada	Nova Scotia	Cape Breton Highlands National Park	46.6553	-60.4285	21	Curculionidae	Entiminae	Polydrusus	Polydrusus cervinus	A	Forest	COI-5P	KR123487	GAACTCTATATTTTATTTTCGGAGCTTGATCAGGAATAGTAGGTACTTCTCTTAGTATACTTATTCGAACAGAACTAGGTAATCCGGGGTCCTTAATTGGAGATGATCAAATTTACAACGTCATTGTAACCGCTCATGCCTTTATTATAATTTTCTTTATAGTTATACCAATCATAATTGGGGGATTTGGAAATTGATTAGTTCCCCTTATACTAGGAGCACCTGATATGGCATTCCCCCGACTCAATAATATAAGATTTTGACTTCTACCCCCCTCTCTAACGCTTCTTCTAATAAGAAGAATTGTAGATAAGGGTGCCGGGACAGGGTGAACAGTCTACCCCCCCCTCTCAACAAATATTGCCCATGAAGGATCTTCGGTAGATTTAGCAATTTTCA…
66	CNBRM066-14	AAF9187	Canada	Nova Scotia	Cape Breton Highlands National Park	46.6553	-60.4285	21	Curculionidae	Entiminae	Phyllobius	Phyllobius oblongus	A	Forest	COI-5P	KR120686	GAACATTATATTTTATTTTTGGAACTTGATCAGGAATAGTGGGAACTTCATTAAGAATCTTAATTCGAGCAGAATTAGGAAATCCCGGTTCTTTAATTGGAGATGATCAAATCTACAATGTAATTGTAACTGCTCATGCTTTTATTATAATTTTTTTTATAGTTATACCTATAATAATTGGAGGATTTGGTAATTGACTAGTACCTCTTATATTAGGAGCACCAGATATAGCTTTTCCACGCCTTAATAATATAAGATTCTGACTACTCCCTCCTTCTCTATCATTCCTATTAATAAGAAGAATTGTAGATAAAGGGGCCGGCACAGGTTGAACTGTATATCCCCCCCTATCAGCCAATATTGCCCATGAAGGCTCTTCAGTAGATTTAGCTATCTTCA…
67	CNBRN435-14	AAF9187	Canada	Nova Scotia	Cape Breton Highlands National Park	46.6553	-60.4285	21	Curculionidae	Entiminae	Phyllobius	Phyllobius oblongus	A	Forest	COI-5P	KR123727	ATTTTATTTTTGGAACTTGATCAGGAATAGTGGGAACTTCATTAAGAATCTTAATTCGAGCAGAATTAGGAAATCCCGGTTCTTTAATTGGAGATGATCAAATCTACAATGTAATTGTAACTGCTCATGCTTTTATTATAATTTTTTTTATAGTTATACCTATAATAATTGGGGGATTTGGTAATTGACTAGTACCTCTTATATTAGGAGCACCAGATATAGCTTTTCCACGCCTTAATAATATAAGATTCTGACTACTCCCTCCTTCTCTATCATTCCTATTAATAAGAAGAATTGTAGATAAAGGGGCCGGCACAGGTTGGACTGTATATCCCCCCCTATCAGCCAATATTGCCCATGAAGGCTCTTCAGTAGATTTAGCTATCTTCAGGTTACATA…
68	CNFND876-14	AAF9187	Canada	Quebec	Forillon National Park	48.857	-64.376	135	Curculionidae	Entiminae	Phyllobius	Phyllobius oblongus	A	Forest	COI-5P	KR122282	GAACATTATATTTTATTTTTGGAACTTGATCAGGAATAGTGGGAACTTCATTAAGAATCTTAATTCGAGCAGAATTAGGAAATCCCGGTTCTTTAATTGGAGATGATCAAATCTACAATGTAATTGTAACTGCTCATGCTTTTATTATAATTTTTTTTATAGTTATACCTATAATAATTGGAGGATTTGGTAATTGACTAGTACCTCTTATATTAGGAGCACCAGATATAGCTTTTCCACGCCTTAATAATATAAGATTCTGACTACTCCCTCCTTCTCTATCATTCCTATTAATAAGAAGAATTGTAGATAAAGGGGCCGGCACAGGTTGAACTGTATATCCCCCCCTATCAGCCAATATTGCCCATGAAGGCTCTTCAGTAGATTTAGCTATCTTCA…
69	CNFNE1744-14	AAF9187	Canada	Quebec	Forillon National Park	48.857	-64.376	135	Curculionidae	Entiminae	Phyllobius	Phyllobius oblongus	A	Forest	COI-5P	KR127608	GAACATTATATTTTATTTTTGGAACTTGATCAGGAATAGTGGGAACTTCATTAAGAATCTTAATTCGAGCAGAATTAGGAAATCCCGGTTCTTTAATTGGAGATGATCAAATCTACAATGTAATTGTAACTGCTCATGCTTTTATTATAATTTTTTTTATAGTTATACCTATAATAATTGGAGGATTTGGTAATTGACTAGTACCTCTTATATTAGGAGCACCAGATATAGCTTTTCCACGCCTTAATAATATAAGATTCTGACTACTCCCTCCTTCTCTATCATTCCTATTAATAAGAAGAATTGTAGATAAAGGGGCCGGCACAGGTTGAACTGTATATCCCCCCCTATCAGCCAATATTGCCCATGAAGGCTCTTCAGTAGATTTAGCTATCTTCA…
70	CNFNE1917-14	AAF9187	Canada	Quebec	Forillon National Park	48.857	-64.376	135	Curculionidae	Entiminae	Phyllobius	Phyllobius oblongus	A	Forest	COI-5P	KR125535	GAACATTATATTTTATTTTTGGAACTTGATCAGGAATAGTGGGAACTTCATTAAGAATCTTAATTCGAGCAGAATTAGGAAATCCCGGTTCTTTAATTGGAGATGATCAAATCTACAATGTAATTGTAACTGCTCATGCTTTTATTATAATTTTTTTTATAGTTATACCTATAATAATTGGAGGATTTGGTAATTGACTAGTACCTCTTATATTAGGAGCACCAGATATAGCTTTTCCACGCCTTAATAATATAAGATTCTGACTACTCCCTCCTTCTCTATCATTCCTATTAATAAGAAGAATTGTAGATAAAGGGGCCGGCACAGGTTGAACTGTATATCCCCCCCTATCAGCCAATATTGCCCATGAAGGCTCTTCAGTAGATTTAGCTATCTTCA…
71	CNFNE265-14	AAF9187	Canada	Quebec	Forillon National Park	48.857	-64.376	135	Curculionidae	Entiminae	Phyllobius	Phyllobius oblongus	A	Forest	COI-5P	KR121843	CAGAATTAGGAAATCCCGGTTCTTTAATTGGAGATGATCAAATCTACAATGTAATTGTAACTGCTCATGCTTTTATTATAATTTTTTTTATAGTTATACCTATAATAATTGGAGGATTTGGTAATTGACTAGTACCTCTTATATTAGGAGCACCAGATATAGCTTTTCCACGCCTTAATAATATAAGATTCTGACTACTCCCTCCTTCTCTATCATTCCTATTAATAAGAAGAATTGTAGATAAAGGGGCCGGCACAGGTTGAACTGTATATCCCCCCCTATCAGCCAATATTGCCCATGAAGGCTCTTCAGTAGATTTAGCTATCTTCAGGTTACATATAGCGGGGGTCTCCTCAATCCTCGGAGCAATTAATTTTATTTCAACTGTTATTAATATAC…
72	CNFNE649-14	AAF9187	Canada	Quebec	Forillon National Park	48.857	-64.376	135	Curculionidae	Entiminae	Phyllobius	Phyllobius oblongus	A	Forest	COI-5P	KR120412	CAGAATTAGGAAATCCCGGTTCTTTAATTGGAGATGATCAAATCTACAATGTAATTGTAACTGCTCATGCTTTTATTATAATTTTTTTTATAGTTATACCTATAATAATTGGAGGATTTGGTAATTGACTAGTACCTCTTATATTAGGAGCACCAGATATAGCTTTTCCACGCCTTAATAATATAAGATTCTGACTACTCCCTCCTTCTCTATCATTCCTATTAATAAGAAGAATTGTAGATAAAGGGGCCGGCACAGGTTGAACTGTATATCCCCCCCTATCAGCCAATATTGCCCATGAAGGCTCTTCAGTAGATTTAGCTATCTTCAGGTTACATATAGCGGGGGTCTCCTCAATCCTCGGAGCAATTAATTTTATTTCAACTGTTATTAATATAC…
73	CNFNE922-14	AAF9187	Canada	Quebec	Forillon National Park	48.857	-64.376	135	Curculionidae	Entiminae	Phyllobius	Phyllobius oblongus	A	Forest	COI-5P	KR119107	AGTGGGAACTTCATTAAGAATCTTAATTCGAGCAGAATTAGGAAATCCCGGTTCTTTAATTGGAGATGATCAAATCTACAATGTAATTGTAACTGCTCATGCTTTTATTATAATTTTTTTTATAGTTATACCTATAATAATTGGAGGATTTGGTAATTGACTAGTACCTCTTATATTAGGAGCACCAGATATAGCTTTTCCACGCCTTAATAATATAAGATTCTGACTACTCCCTCCTTCTCTATCATTCCTATTAATAAGAAGAATTGTAGATAAAGGGGCCGGCACAGGTTGAACTGTATATCCCCCCCTATCAGCCAATATTGCCCATGAAGGCTCTTCAGTAGATTTAGCTATCTTCAGGTTACATATAGCGGGGGTCTCCTCAATCCTCGGAGC…
74	CNFNF1283-14	AAF9187	Canada	Quebec	Forillon National Park	48.857	-64.376	135	Curculionidae	Entiminae	Phyllobius	Phyllobius oblongus	A	Forest	COI-5P	KR123443	TGGGAACTTCATTAAGAATCTTAATTCGAGCAGAATTAGGAAATCCCGGTTCTTTAATTGGAGATGATCAAATCTACAATGTAATTGTAACTGCTCATGCTTTTATTATAATTTTTTTTATAGTTATACCTATAATAATTGGAGGATTTGGTAATTGACTAGTACCTCTTATATTAGGAGCACCAGATATAGCTTTTCCACGCCTTAATAATATAAGATTCTGACTACTCCCTCCTTCTCTATCATTCCTATTAATAAGAAGAATTGTAGATAAAGGGGCCGGCACAGGTTGAACTGTATATCCCCCCCTATCAGCCAATATTGCCCATGAAGGCTCTTCAGTAGATTTAGCTATCTTCAGGTTACATATAGCGGGGGTCTCCTCAATCCTCGGAGCAA…
75	CNFNF1312-14	AAF9187	Canada	Quebec	Forillon National Park	48.857	-64.376	135	Curculionidae	Entiminae	Phyllobius	Phyllobius oblongus	A	Forest	COI-5P	KR122784	TATTTTTGGAACTTGATCAGGAATAGTGGGAACTTCATTAAGAATCTTAATTCGAGCAGAATTAGGAAATCCCGGTTCTTTAATTGGAGATGATCAAATCTACAATGTAATTGTAACTGCTCATGCTTTTATTATAATTTTTTTTATAGTTATACCTATAATAATTGGAGGATTTGGTAATTGACTAGTACCTCTTATATTAGGAGCACCAGATATAGCTTTTCCACGCCTTAATAATATAAGATTCTGACTACTCCCTCCTTCTCTATCATTCCTATTAATAAGAAGAATTGTAGATAAAGGGGCCGGCACAGGTTGAACTGTATATCCCCCCCTATCAGCCAATATTGCCCATGAAGGCTCTTCAGTAGATTTAGCTATCTTCAGGTTACATATAGC…
76	CNFNF1469-14	AAF9187	Canada	Quebec	Forillon National Park	48.857	-64.376	135	Curculionidae	Entiminae	Phyllobius	Phyllobius oblongus	A	Forest	COI-5P	KR124044	ATTTTATTTTTGGAACTTGATCAGGAATAGTGGGAACTTCATTAAGAATCTTAATTCGAGCAGAATTAGGAAATCCCGGTTCTTTAATTGGAGATGATCAAATCTACAATGTAATTGTAACTGCTCATGCTTTTATTATAATTTTTTTTATAGTTATACCTATAATAATTGGAGGATTTGGTAATTGACTAGTACCTCTTATATTAGGAGCACCAGATATAGCTTTTCCACGCCTTAATAATATAAGATTCTGACTACTCCCTCCTTCTCTATCATTCCTATTAATAAGAAGAATTGTAGATAAAGGGGCCGGCACAGGTTGAACTGTATATCCCCCCCTATCAGCCAATATTGCCCATGAAGGCTCTTCAGTAGATTTAGCTATCTTCAGGTTACATA…
77	CNFNF1853-14	AAF9187	Canada	Quebec	Forillon National Park	48.857	-64.376	135	Curculionidae	Entiminae	Phyllobius	Phyllobius oblongus	A	Forest	COI-5P	KR127900	GAACATTATATTTTATTTTTGGAACTTGATCAGGAATAGTGGGAACTTCATTAAGAATCTTAATTCGAGCAGAATTAGGAAATCCCGGTTCTTTAATTGGAGATGATCAAATCTACAATGTAATTGTAACTGCTCATGCTTTTATTATAATTTTTTTTATAGTTATACCTATAATAATTGGAGGATTTGGTAATTGACTAGTACCTCTTATATTAGGAGCACCAGATATAGCTTTTCCACGCCTTAATAATATAAGATTCTGACTACTCCCTCCTTCTCTATCATTCCTATTAATAAGAAGAATTGTAGATAAAGGGGCCGGCACAGGTTGAACTGTATATCCCCCCCTATCAGCCAATATTGCCCATGAAGGCTCTTCAGTAGATTTAGCTATCTTCA…
78	CNFNF449-14	AAF9187	Canada	Quebec	Forillon National Park	48.857	-64.376	135	Curculionidae	Entiminae	Phyllobius	Phyllobius oblongus	A	Forest	COI-5P	KR119353	GAACATTATATTTTATTTTTGGAACTTGATCAGGAATAGTGGGAACTTCATTAAGAATCTTAATTCGAGCAGAATTAGGAAATCCCGGTTCTTTAATTGGAGATGATCAAATCTACAATGTAATTGTAACTGCTCATGCTTTTATTATAATTTTTTTTATAGTTATACCTATAATAATTGGAGGATTTGGTAATTGACTAGTACCTCTTATATTAGGAGCACCAGATATAGCTTTTCCACGCCTTAATAATATAAGATTCTGACTACTCCCTCCTTCTCTATCATTCCTATTAATAAGAAGAATTGTAGATAAAGGGGCCGGCACAGGTTGAACTGTATATCCCCCCCTATCAGCCAATATTGCCCATGAAGGCTCTTCAGTAGATTTAGCTATCTTCA…
79	CNFNF890-14	AAF9187	Canada	Quebec	Forillon National Park	48.857	-64.376	135	Curculionidae	Entiminae	Phyllobius	Phyllobius oblongus	A	Forest	COI-5P	KR128799	AACATTATATTTTATTTTTGGAACTTGATCAGGAATAGTGGGAACTTCATTAAGAATCTTAATTCGAGCAGAATTAGGAAATCCCGGTTCTTTAATTGGAGATGATCAAATCTACAATGTAATTGTAACTGCTCATGCTTTTATTATAATTTTTTTTATAGTTATACCTATAATAATTGGAGGATTTGGTAATTGACTAGTACCTCTTATATTAGGAGCACCAGATATAGCTTTTCCACGCCTTAATAATATAAGATTCTGACTACTCCCTCCTTCTCTATCATTCCTATTAATAAGAAGAATTGTAGATAAAGGGGCCGGCACAGGTTGAACTGTATATCCCCCCCTATCAGCCAATATTGCCCATGAAGGCTCTTCAGTAGATTTAGCTATCTTCAG…
80	CNFNG1112-14	AAF9187	Canada	Quebec	Forillon National Park	48.857	-64.376	135	Curculionidae	Entiminae	Phyllobius	Phyllobius oblongus	A	Forest	COI-5P	KR125772	AACATTATATTTTATTTTTGGAACTTGATCAGGAATAGTGGGAACTTCATTAAGAATCTTAATTCGAGCAGAATTAGGAAATCCCGGTTCTTTAATTGGAGATGATCAAATCTACAATGTAATTGTAACTGCTCATGCTTTTATTATAATTTTTTTTATAGTTATACCTATAATAATTGGAGGATTTGGTAATTGACTAGTACCTCTTATATTAGGAGCACCAGATATAGCTTTTCCACGCCTTAATAATATAAGATTCTGACTACTCCCTCCTTCTCTATCATTCCTATTAATAAGAAGAATTGTAGATAAAGGGGCCGGCACAGGTTGAACTGTATATCCCCCCCTATCAGCCAATATTGCCCATGAAGGCTCTTCAGTAGATTTAGCTATCTTCAG…
81	CNFNH1806-14	AAF9187	Canada	Quebec	Forillon National Park	48.857	-64.376	135	Curculionidae	Entiminae	Phyllobius	Phyllobius oblongus	A	Forest	COI-5P	KR121656	TATTTTTGGAACTTGATCAGGAATAGTGGGAACTTCATTAAGAATCTTAATTCGAGCAGAATTAGGAAATCCCGGTTCTTTAATTGGAGATGATCAAATCTACAATGTAATTGTAACTGCTCATGCTTTTATTATAATTTTTTTTATAGTTATACCTATAATAATTGGAGGATTTGGTAATTGACTAGTACCTCTTATATTAGGAGCACCAGATATAGCTTTTCCACGCCTTAATAATATAAGATTCTGACTACTCCCTCCTTCTCTATCATTCCTATTAATAAGAAGAATTGTAGATAAAGGGGCCGGCACAGGTTGAACTGTATATCCCCCCCTATCAGCCAATATTGCCCATGAAGGCTCTTCAGTAGATTTAGCTATCTTCAGGTTACATATAGC…
82	CNGBC1961-13	AAF9187	Canada	Ontario	Georgian Bay Islands National Park	44.8515	-79.8744	177	Curculionidae	Entiminae	Phyllobius	Phyllobius oblongus	A	Forest	COI-5P	KR121676	CAGGAATAGTGGGAACTTCATTAAGAATCTTAATTCGAGCAGAATTAGGAAATCCCGGTTCTTTAATTGGAGATGATCAAATCTACAATGTAATTGTAACTGCTCATGCTTTTATTATAATTTTTTTTATAGTTATACCTATAATAATTGGAGGATTTGGTAATTGACTAGTACCTCTTATATTAGGAGCACCAGATATAGCTTTTCCACGCCTTAATAATATAAGATTCTGACTACTCCCTCCTTCTCTATCATTCCTATTAATAAGAAGAATTGTAGATAAAGGGGCCGGCACAGGTTGAACTGTATATCCCCCCCTATCAGCCAATATTGCCCATGAAGGCTCTTCAGTAGATTTAGCTATCTTCAGGTTACATATAGCGGGGGTCTCCTCAATCC…
83	CNGBD164-13	AAF9187	Canada	Ontario	Georgian Bay Islands National Park	44.8515	-79.8744	177	Curculionidae	Entiminae	Phyllobius	Phyllobius oblongus	A	Forest	COI-5P	KR129039	TTTTATTTTTGGAACTTGATCAGGAATAGTGGGAACTTCATTAAGAATCTTAATTCGAGCAGAATTAGGAAATCCCGGTTCTTTAATTGGAGATGATCAAATCTACAATGTAATTGTAACTGCTCATGCTTTTATTATAATTTTTTTTATAGTTATACCTATAATAATTGGAGGATTTGGTAATTGACTAGTACCTCTTATATTAGGAGCACCAGATATAGCTTTTCCACGCCTTAATAATATAAGATTCTGACTACTCCCTCCTTCTCTATCATTCCTATTAATAAGAAGAATTGTAGATAAAGGGGCCGGCACAGGTTGAACTGTATATCCCCCCCTATCAGCCAATATTGCCCATGAAGGCTCTTCAGTAGATTTAGCTATCTTCAGGTTACATAT…
84	CNGBD167-13	AAF9187	Canada	Ontario	Georgian Bay Islands National Park	44.8515	-79.8744	177	Curculionidae	Entiminae	Phyllobius	Phyllobius oblongus	A	Forest	COI-5P	KR127585	TTTTATTTTTGGAACTTGATCAGGAATAGTGGGAACTTCATTAAGAATCTTAATTCGAGCAGAATTAGGAAATCCCGGTTCTTTAATTGGAGATGATCAAATCTACAATGTAATTGTAACTGCTCATGCTTTTATTATAATTTTTTTTATAGTTATACCTATAATAATTGGAGGATTTGGTAATTGACTAGTACCTCTTATATTAGGAGCACCAGATATAGCTTTTCCACGCCTTAATAATATAAGATTCTGACTACTCCCTCCTTCTCTATCATTCCTATTAATAAGAAGAATTGTAGATAAAGGGGCCGGCACAGGTTGAACTGTATATCCCCCCCTATCAGCCAATATTGCCCATGAAGGCTCTTCAGTAGATTTAGCTATCTTCAGGTTACATAT…
85	CNPEF921-14	AAG5244	Canada	Prince Edward Island	Prince Edward Island National Park	46.4123	-63.085	6	Curculionidae	Entiminae	Polydrusus	Polydrusus cervinus		Forest	COI-5P	KR125837	GAACTCTATATTTTATTTTCGGAGCTTGATCAGGAATAGTAGGTACTTCTCTTAGTATACTTATTCGAACAGAACTAGGTAATCCGGGGTCCTTAATTGGAGATGATCAAATTTACAACGTCATTGTAACCGCTCATGCCTTTATTATAATTTTCTTTATAGTTATACCAATCATAATTGGGGGATTTGGAAATTGATTAGTTCCCCTTATACTAGGAGCACCTGATATGGCATTCCCCCGACTCAATAATATAAGATTTTGACTTCTACCCCCCTCTCTAACGCTTCTTCTAATAAGAAGAATTGTAGATAAGGGTGCCGGGACAGGGTGAACAGTCTACCCCCCCCTCTCAACAAATATTGCCCATGAAGGATCTTCGGTAGATTTAGCAATTTTCA…
86	CNPEO1376-14	AAG5244	Canada	Prince Edward Island	Prince Edward Island National Park	46.4123	-63.085	6	Curculionidae	Entiminae	Polydrusus	Polydrusus cervinus		Forest	COI-5P	KR122689	GAACTCTATATTTTATTTTCGGAGCTTGATCAGGAATAGTAGGTACTTCTCTTAGTATANTTATTCGAACAGAACTAGGTAATCCGGGGTCCTTAATTGGAGATGATCAAATTTACAACGTCATTGTAACCGCTCATGCCTTTATTATAATTTTCTTTATAGTTATACCAATCATAATTGGGGGATTTGGAAATTGATTAGTTCCCCTTATACTAGGAGCACCTGATATGGCATTCCCCCGACTCAATAATATAAGATTTTGACTTCTACCCCCCTCTCTAACGCTTCTTCTAATAAGAAGAATTGTAGATAAGGGTGCCGGGACAGGGTGAACAGTCTACCCCCCCCTCTCAACAAATATTGCCCATGAAGGATCTTCGGTAGATTTAGCAATTTTCA…
87	CNPEQ708-14	AAG5222	Canada	Prince Edward Island	Prince Edward Island National Park	46.4123	-63.085	6	Curculionidae	Entiminae	Strophosoma	Strophosoma melanogrammum		Forest	COI-5P	KR123343	GGACATTATATTTCATTTTTGGGGCATGATCAGGCATAATTGGAACTTCTTTAAGAATACTGATTCGAACCGAACTAGGAAATCCTGGGTCACTGATTGGTGACGACCAAATTTATAACGTTATTGTAACTGCTCATGCTTTCATTATAATTTTCTTTATAGTTATACCTATAATAATTGGGGGATTCGGAAATTGATTAATACCCTTAATACTTGGAGCTCCAGATATAGCTTTTCCCCGAATAAACAATATAAGATTTTGGCTTCTTCCTCCATCCTTATCCCTTCTATTGATAAGAAGAATTGTTGATAAAGGAGCTGGTACAGGCTGAACTGTTTATCCTCCTTTATCAACAAATATCGCTCACGAAGGATCATCTGTAGATCTCGCAATTTTTA…
88	CNROL1107-13	AAF9187	Canada	Ontario	Rouge National Urban Park	43.8223	-79.1897	136	Curculionidae	Entiminae	Phyllobius	Phyllobius oblongus	A	Forest	COI-5P	KR125574	-ACATTATATTTTATTTTTGGAACTTGATCAGGAATAGTGGGAACTTCATTA---AGAATCTTAATTCGAGCAGAATTAGGAAATCCCGGTTCTTTAATTGGAAAT---GATCAAATCTACAATGTAATTGTAACTGCTCATGCTTTTATTATAATTTTTTTTATAGTTATACCTATAATAATTGGAGGATTTGGTAATTGACTAGTACCTCTTATA---TTAGGAGCACCAGATATAGCTTTTCCACGCCTTAATAATATAAGATTCTGACTACTCCCTCCTTCTCTATCATTCCTATTAATAAGAAGAATTGTAGATAAAGGGGCCGGCACAGGTTGAACTGTATATCCCCCCCTATCAGCCAATATTGCCCATGAAGGCTCTTCAGTAGATTTA--…
89	CNROL1115-13	AAF9187	Canada	Ontario	Rouge National Urban Park	43.8223	-79.1897	136	Curculionidae	Entiminae	Phyllobius	Phyllobius oblongus	A	Forest	COI-5P	KR123901	----------TTTATTTTTGGAACTTGATCAGGAATAGTGGGAACTTCATTA---AGAATCTTAATTCGAGCAGAATTAGGAAATCCCGGTTCTTTAATTGGAGAT---GATCAAATCTACAATGTAATTGTAACTGCTCATGCTTTTATTATAATTTTTTTTATAGTTATACCTATAATAATTGGAGGATTTGGTAATTGACTAGTACCTCTTATA---TTAGGAGCACCAGATATAGCTTTTCCACGCCTTAATAATATAAGATTCTGACTACTCCCTCCTTCTCTATCATTCCTATTAATAAGAAGAATTGTAGATAAAGGGGCCGGCACAGGTTGAACTGTATATCCCCCCCTATCAGCCAATATTGCCCATGAAGGCTCTTCAGTAGATTTA--…
90	CNROL1128-13	AAF9187	Canada	Ontario	Rouge National Urban Park	43.8223	-79.1897	136	Curculionidae	Entiminae	Phyllobius	Phyllobius oblongus	A	Forest	COI-5P	KR120888	-ACATTATATTTTATTTTTGGAACTTGATCAGGAATAGTGGGAACTTCATTA---AGAATCTTAATTCGAGCAGAATTAGGAAATCCCGGTTCTTTAATTGGAGAT---GATCAAATCTACAATGTAATTGTAACTGCTCATGCTTTTATTATAATTTTTTTTATAGTTATACCTATAATAATTGGAGGATTTGGTAATTGACTAGTACCTCTTATA---TTAGGAGCACCAGATATAGCTTTTCCACGCCTTAATAATATAAGATTCTGACTACTCCCTCCTTCTCTATCATTCCTATTAATAAGAAGAATTGTAGATAAAGGGGCCGGCACAGGTTGAACTGTATATCCCCCCCTATCAGCCAATATTGCCCATGAAGGCTCTTCAGTAGATTTA--…
91	CNROL1165-13	AAF9187	Canada	Ontario	Rouge National Urban Park	43.8223	-79.1897	136	Curculionidae	Entiminae	Phyllobius	Phyllobius oblongus	A	Forest	COI-5P	KR123224	-ACATTATATTTTATTTTTGGAACTTGATCAGGAATAGTGGGAACTTCATTA---AGAATCTTAATTCGAGCAGAATTAGGAAATCCCGGTTCTTTAATTGGAGAT---GATCAAATCTACAATGTAATTGTAACTGCTCATGCTTTTATTATAATTTTTTTTATAGTTATACCTATAATAATTGGAGGATTTGGTAATTGACTAGTACCTCTTATA---TTAGGAGCACCAGATATAGCTTTTCCACGCCTTAATAATATAAGATTCTGACTACTCCCTCCTTCTCTATCATTCCTATTAATAAGAAGAATTGTAGATAAAGGGGCCGGCACAGGTTGAACTGTATATCCCCCCCTATCAGCCAATATTGCCCATGAAGGCTCTTCAGTAGATTTA--…
92	CNROL1169-13	AAF9187	Canada	Ontario	Rouge National Urban Park	43.8223	-79.1897	136	Curculionidae	Entiminae	Phyllobius	Phyllobius oblongus	A	Forest	COI-5P	KR126971	-ACATTATATTTTATTTTTGGAACTTGATCAGGAATAGTGGGAACTTCATTA---AGAATCTTAATTCGAGCAGAATTAGGAAATCCCGGTTCTTTAATTGGAAAT---GATCAAATCTACAATGTAATTGTAACTGCTCATGCTTTTATTATAATTTTTTTTATAGTTATACCTATAATAATTGGAGGATTTGGTAATTGACTAGTACCTCTTATA---TTAGGAGCACCAGATATAGCTTTTCCACGCCTTAATAATATAAGATTCTGACTACTCCCTCCTTCTCTATCATTCCTATTAATAAGAAGAATTGTAGATAAAGGGGCCGGCACAGGTTGAACTGTATATCCCCCCCTATCAGCCAATATTGCCCATGAAGGCTCTTCAGTAGATTTA--…
93	CNROM613-13	AAF9187	Canada	Ontario	Rouge National Urban Park	43.8223	-79.1897	136	Curculionidae	Entiminae	Phyllobius	Phyllobius oblongus	A	Forest	COI-5P	KR127852	-ACATTATATTTTATTTTTGGAACTTGATCAGGAATAGTGGGAACTTCATTAAGAATCTTAATTCGAGCAGAATTAGGAAATCCCGGTTCTTTAATTGGAGAT---GATCAAATCTACAATGTAATTGTAACTGCTCATGCTTTTATTATAATTTTTTTTATAGTTATACCTATAATAATTGGAGGATTTGGTAATTGACTAGTACCTCTTATATTAGGAGCACCAGATATAGCTTTTCCACGCCTTAATAATATAAGATTCTGACTACTCCCTCCTTCTCTATCATTCCTATTAATAAGAAGAATTGTAGATAAAGGGGCCGGCACAGGTTGAACTGTATATCCCCCCCTATCAGCCAATATTGCCCATGAAGGCTCTTCAGTAGATTTA---GCTAT…
94	CNROM626-13	AAF9187	Canada	Ontario	Rouge National Urban Park	43.8223	-79.1897	136	Curculionidae	Entiminae	Phyllobius	Phyllobius oblongus	A	Forest	COI-5P	KR127690	-ACATTATATTTTATTTTTGGAACTTGATCAGGAATAGTGGGAACTTCATTAAGAATCTTAATTCGAGCAGAATTAGGAAATCCCGGTTCTTTAATTGGAGAT---GATCAAATCTACAATGTAATTGTAACTGCTCATGCTTTTATTATAATTTTTTTTATAGTTATACCTATAATAATTGGAGGATTTGGTAATTGACTAGTACCTCTTATATTAGGAGCACCAGATATAGCTTTTCCACGCCTTAATAATATAAGATTCTGACTACTCCCTCCTTCTCTATCATTCCTATTAATAAGAAGAATTGTAGATAAAGGGGCCGGCACAGGTTGAACTGTATATCCCCCCCTATCAGCCAATATTGCCCATGAAGGCTCTTCAGTAGATTTA---GCTAT…
95	CNROM661-13	AAF9187	Canada	Ontario	Rouge National Urban Park	43.8223	-79.1897	136	Curculionidae	Entiminae	Phyllobius	Phyllobius oblongus	A	Forest	COI-5P	KR126247	-ACATTATATTTTATTTTTGGAACTTGATCAGGAATAGTGGGAACTTCATTAAGAATCTTAATTCGAGCAGAATTAGGAAATCCCGGTTCTTTAATTGGAAAT---GATCAAATCTACAATGTAATTGTAACTGCTCATGCTTTTATTATAATTTTTTTTATAGTTATACCTATAATAATTGGAGGATTTGGTAATTGACTAGTACCTCTTATATTAGGAGCACCAGATATAGCTTTTCCACGCCTTAATAATATAAGATTCTGACTACTCCCTCCTTCTCTATCATTCCTATTAATAAGAAGAATTGTAGATAAAGGGGCCGGCACAGGTTGAACTGTATATCCCCCCCTATCAGCCAATATTGCCCATGAAGGCTCTTCAGTAGATTTA---GCTAT…
96	CNROM677-13	AAF9187	Canada	Ontario	Rouge National Urban Park	43.8223	-79.1897	136	Curculionidae	Entiminae	Phyllobius	Phyllobius oblongus	A	Forest	COI-5P	KR123369	----------TTTATTTTTGGAACTTGATCAGGAATAGTGGGAACTTCATTAAGAATCTTAATTCGAGCAGAATTAGGAAATCCCGGTTCTTTAATTGGAGAT---GATCAAATCTACAATGTAATTGTAACTGCTCATGCTTTTATTATAATTTTTTTTATAGTTATACCTATAATAATTGGAGGATTTGGTAATTGACTAGTACCTCTTATATTAGGAGCACCAGATATAGCTTTTCCACGCCTTAATAATATAAGATTCTGACTACTCCCTCCTTCTCTATCATTCCTATTAATAAGAAGAATTGTAGATAAAGGGGCCGGCACAGGTTGAACTGTATATCCCCCCCTATCAGCCAATATTGCCCATGAAGGCTCTTCAGTAGATTTA---GCTAT…
97	CNROM693-13	AAF9187	Canada	Ontario	Rouge National Urban Park	43.8223	-79.1897	136	Curculionidae	Entiminae	Phyllobius	Phyllobius oblongus	A	Forest	COI-5P	KR120023	----------TTTATTTTTGGAACTTGATCAGGAATAGTGGGAACTTCATTAAGAATCTTAATTCGAGCAGAATTAGGAAATCCCGGTTCTTTAATTGGAGAT---GATCAAATCTACAATGTAATTGTAACTGCTCATGCTTTTATTATAATTTTTTTTATAGTTATACCTATAATAATTGGAGGATTTGGTAATTGACTAGTACCTCTTATATTAGGAGCACCAGATATAGCTTTTCCACGCCTTAATAATATAAGATTCTGACTACTCCCTCCTTCTCTATCATTCCTATTAATAAGAAGAATTGTAGATAAAGGGGCCGGCACAGGTTGAACTGTATATCCCCCCCTATCAGCCAATATTGCCCATGAAGGCTCTTCAGTAGATTTA---GCTAT…
98	CNRON255-13	AAF9187	Canada	Ontario	Rouge National Urban Park	43.8223	-79.1897	136	Curculionidae	Entiminae	Phyllobius	Phyllobius oblongus	A	Forest	COI-5P	KR127582	AACATTATATTTTATTTTTGGAACTTGATCAGGAATAGTGGGAACTTCATTAAGAATCTTAATTCGAGCAGAATTAGGAAATCCCGGTTCT---------TTAATTGGAGATGATCAAATCTACAATGTAATTGTAACTGCTCATGCTTTTATTATAATTTTTTTTATAGTTATACCTATAATAATTGGAGGATTTGGTAATTGACTAGTACCTCTTATATTAGGAGCACCAGATATAGCTTTTCCACGCCTTAATAATATAAGATTCTGACTACTCCCTCCTTCTCTATCATTCCTATTAATAAGAAGAATTGTAGATAAAGGGGCCGGCACAGGTTGAACTGTATATCCCCCCCTATCAGCCAATATTGCCCATGAAGGCTCTTCAGTAGATTTAGC…
99	CNRON264-13	AAF9187	Canada	Ontario	Rouge National Urban Park	43.8223	-79.1897	136	Curculionidae	Entiminae	Phyllobius	Phyllobius oblongus	A	Forest	COI-5P	KR130433	AACATTATATTTTATTTTTGGAACTTGATCAGGAATAGTGGGAACTTCATTAAGAATCTTAATTCGAGCAGAATTAGGAAATCCCGGTTCT---------TTAATTGGAAATGATCAAATCTACAATGTAATTGTAACTGCTCATGCTTTTATTATAATTTTTTTTATAGTTATACCTATAATAATTGGAGGATTTGGTAATTGACTAGTACCTCTTATATTAGGAGCACCAGATATAGCTTTTCCACGCCTTAATAATATAAGATTCTGACTACTCCCTCCTTCTCTATCATTCCTATTAATAAGAAGAATTGTAGATAAAGGGGCCGGCACAGGTTGAACTGTATATCCCCCCCTATCAGCCAATATTGCCCATGAAGGCTCTTCAGTAGATTTAGC…
100	CNRON266-13	AAF9187	Canada	Ontario	Rouge National Urban Park	43.8223	-79.1897	136	Curculionidae	Entiminae	Phyllobius	Phyllobius oblongus	A	Forest	COI-5P	KR120554	AACATTATATTTTATTTTTGGAACTTGATCAGGAATAGTGGGAACTTCATTAAGAATCTTAATTCGAGCAGAATTAGGAAATCCCGGTTCT---------TTAATTGGAGATGATCAAATCTACAATGTAATTGTAACTGCTCATGCTTTTATTATAATTTTTTTTATAGTTATACCTATAATAATTGGAGGATTTGGTAATTGACTAGTACCTCTTATATTAGGAGCACCAGATATAGCTTTTCCACGCCTTAATAATATAAGATTCTGACTACTCCCTCCTTCTCTATCATTCCTATTAATAAGAAGAATTGTAGATAAAGGGGCCGGCACAGGTTGAACTGTATATCCCCCCCTATCAGCCAATATTGCCCATGAAGGCTCTTCAGTAGATTTAGC…
101	CNRON278-13	AAF9187	Canada	Ontario	Rouge National Urban Park	43.8223	-79.1897	136	Curculionidae	Entiminae	Phyllobius	Phyllobius oblongus	A	Forest	COI-5P	KR124266	AACATTATATTTTATTTTTGGAACTTGATCAGGAATAGTGGGAACTTCATTAAGAATCTTAATTCGAGCAGAATTAGGAAATCCCGGTTCT---------TTAATTGGAGATGATCAAATCTACAATGTAATTGTAACTGCTCATGCTTTTATTATAATTTTTTTTATAGTTATACCTATAATAATTGGAGGATTTGGTAATTGACTAGTACCTCTTATATTAGGAGCACCAGATATAGCTTTTCCACGCCTTAATAATATAAGATTCTGACTACTCCCTCCTTCTCTATCATTCCTATTAATAAGAAGAATTGTAGATAAAGGGGCCGGCACAGGTTGAACTGTATATCCCCCCCTATCAGCCAATATTGCCCATGAAGGCTCTTCAGTAGATTTAGC…
102	CNRON286-13	AAF9187	Canada	Ontario	Rouge National Urban Park	43.8223	-79.1897	136	Curculionidae	Entiminae	Phyllobius	Phyllobius oblongus	A	Forest	COI-5P	KR123083	AACATTATATTTTATTTTTGGAACTTGATCAGGAATAGTGGGAACTTCATTAAGAATCTTAATTCGAGCAGAATTAGGAAATCCCGGTTCT---------TTAATTGGAGATGATCAAATCTACAATGTAATTGTAACTGCTCATGCTTTTATTATAATTTTTTTTATAGTTATACCTATAATAATTGGAGGATTTGGTAATTGACTAGTACCTCTTATATTAGGAGCACCAGATATAGCTTTTCCACGCCTTAATAATATAAGATTCTGACTACTCCCTCCTTCTCTATCATTCCTATTAATAAGAAGAATTGTAGATAAAGGGGCCGGCACAGGTTGAACTGTATATCCCCCCCTATCAGCCAATATTGCCCATGAAGGCTCTTCAGTAGATTTAGC…
103	COLFF576-13	AAH0270	Finland		Tavastia australis	61.204	26.05		Curculionidae	Entiminae	Trachyphloeus	Trachyphloeus bifoveolatus	A		COI-5P	KJ963447	AACTTTATATTTCATTTTTGGGAGATGATCAGGTATAGTAGGAACTTCTCTAAGAATCCTAATTCGAACCGAATTAGGAAATCCTGGATCCCTTATTGGTGATGATCAAATTTATAATATAATTGTAACTGCTCATGCATTTATTATAATTTTCTTTATAGTAATACCCATTTTAATTGGGGGATTTGGAAATTGACTTATTCCATTAATATTAGGAGCCCCTGATATGGCTTTCCCTCGTCTTAATAATATAAGATTCTGATTATTACCTCCTTCTTTATCTCTTCTATTAATAAGAAGAATTGTTGACAAAGGAGTAGGTACTGGTTGAACAATTTATCCTCCTTTATCAGCTAATATCGCCCATGAAGGATCTTCTGTAGATTTAGCTATTTTCAG…
104	CNFNF2783-14	AAB8911	Canada	Quebec	Forillon National Park	48.857	-64.376	135	Curculionidae	Entiminae	Polydrusus	Polydrusus formosus	A	Forest	COI-5P	KR120258	GAACTTTATATTTTATTTTTGGTGCCTGATCCGGAATAGTGGGAACTTCTTTAAGAATACTTATTCGAGCCGAATTAGGAAATCCAGGTTCTTTAATTGGAGACGACCAAATTTATAACGTAATTGTAACTGCTCATGCATTTATTATAATTTTCTTTATAGTAATACCAATTATAATCGGAGGATTCGGAAATTGATTAGTCCCTCTTATATTAGGAGCACCTGATATAGCATTTCCACGATTAAATAATATAAGATTTTGATTATTGCCTCCTTCTTTGTCCCTCCTTTTAATAAGAAGAATTGTTGACAAAGGAGCTGGAACTGGTTGAACTGTTTATCCCCCCTTATCGGCCAATATTGCACATGAAGGATCTTCAGTAGATTTAGCAATTTTTA…
105	CNFNF2795-14	AAB8911	Canada	Quebec	Forillon National Park	48.857	-64.376	135	Curculionidae	Entiminae	Polydrusus	Polydrusus formosus	A	Forest	COI-5P	KR129885	GGAACTTTATATTTTATTTTTGGTGCNTGATCCGGAATAGTGGGAACTTCTTTAAGAATACTTATTCGAGCCGAATTAGGAAATCCAGGTTCTTTAATTGGAGACGACCAAATTTATAACGTAATTGTAACTGCTCATGCATTTATTATAATTTTCTTTATAGTAATACCAATTATAATCGGAGGATTCGGAAATTGATTAGTCCCTCTTATATTAGGAGCACCTGATATAGCATTTCCACGATTAAATAATATAAGATTTTGATTATTGCCTCCTTCTTTGTCCCTCCTTTTAATAAGAAGAATTGTTGACAAAGGAGCTGGAACTGGTTGAACTGTTTATCCCCCCTTATCGGCCAATATTGCACATGAAGGATCTTCAGTAGATTTAGCAATTTTT…
106	CNFNF2812-14	AAB8911	Canada	Quebec	Forillon National Park	48.857	-64.376	135	Curculionidae	Entiminae	Polydrusus	Polydrusus formosus	A	Forest	COI-5P	KR120485	ATTTTATTTTTGGTGCNTGATCCGGAATAGTGGGAACTTCTTTAAGAATACTTATTCGAGCCGAATTAGGAAATCCAGGTTCTTTAATTGGAGACGACCAAATTTATAACGTAATTGTAACTGCTCATGCATTTATTATAATTTTCTTTATAGTAATACCAATTATAATCGGAGGATTCGGAAATTGATTAGTCCCTCTTATATTAGGAGCACCTGATATAGCATTTCCACGATTAAATAATATAAGATTTTGATTATTGCCTCCTTCTTTGTCCCTCCTTTTAATAAGAAGAATTGTTGACAAAGGAGCTGGAACTGGTTGAACTGTTTATCCCCCCTTATCGGCCAATATTGCACATGAAGGATCTTCAGTAGATTTAGCAATTTTTAGACTACATA…
107	CNFNG1410-14	AAB8911	Canada	Quebec	Forillon National Park	48.857	-64.376	135	Curculionidae	Entiminae	Polydrusus	Polydrusus formosus	A	Forest	COI-5P	KR124394	ACTTTATATTTTATTTTTGGTGCCTGATCCGGAATAGTGGGAACTTCTTTAAGAATACTTATTCGAGCCGAATTAGGAAATCCAGGTTCTTTAATTGGAGACGACCAAATTTACAACGTAATTGTAACTGCTCATGCATTTATTATAATTTTCTTTATAGTAATACCAATTATAATCGGAGGATTCGGAAATTGATTAGTCCCTCTTATATTAGGAGCACCTGATATAGCATTTCCACGATTAAATAATATAAGATTTTGATTATTGCCTCCTTCTTTGTCCCTCCTTTTAATAAGAAGAATTGTTGACAAAGGAGCTGGAACTGGTTGAACTGTTTATCCCCCCTTATCGGCCAATATTGCACATGAAGGATCTTCAGTAGATTTAGCAATTTTTAGA…
108	CNFNG1432-14	AAB8911	Canada	Quebec	Forillon National Park	48.857	-64.376	135	Curculionidae	Entiminae	Polydrusus	Polydrusus formosus	A	Forest	COI-5P	KR119478	TGATCCGGAATAGTGGGAACTTCTTTAAGAATACTTATTCGAGCCGAATTAGGAAATCCAGGTTCTTTAATTGGAGACGACCAAATTTATAACGTAATTGTAACTGCTCATGCATTTATTATAATTTTCTTTATAGTAATACCAATTATAATCGGAGGATTCGGAAATTGATTAGTCCCTCTTATATTAGGAGCACCTGATATAGCATTTCCACGATTAAATAATATAAGATTTTGATTATTGCCTCCTTCTTTGTCCCTCCTTTTAATAAGAAGAATTGTTGACAAAGGAGCTGGAACTGGTTGAACTGTTTATCCCCCCTTATCGGCCAATATTGCACATGAAGGATCTTCAGTAGATTTAGCAATTTTTAGACTACATATAGCAGGTGTATCGTCT…
109	CNFNG1445-14	AAB8911	Canada	Quebec	Forillon National Park	48.857	-64.376	135	Curculionidae	Entiminae	Polydrusus	Polydrusus formosus	A	Forest	COI-5P	KR129624	ACTTTATATTTTATTTTTGGTGCNTGATCCGGAATAGTGGGAACTTCTTTAAGAATACTTATTCGAGCCGAATTAGGAAATCCAGGTTCTTTAATTGGAGACGACCAAATTTACAACGTAATTGTAACTGCTCATGCATTTATTATAATTTTCTTTATAGTAATACCAATTATAATCGGAGGATTCGGAAATTGATTAGTCCCTCTTATATTAGGAGCACCTGATATAGCATTTCCACGATTAAATAATATAAGATTTTGATTATTGCCTCCTTCTTTGTCCCTCCTTTTAATAAGAAGAATTGTTGACAAAGGAGCTGGAACTGGTTGAACTGTTTATCCCCCCTTATCGGCCAATATTGCACATGAAGGATCTTCAGTAGATTTAGCAATTTTTAGA…
110	CNFNH189-14	AAB8911	Canada	Quebec	Forillon National Park	48.857	-64.376	135	Curculionidae	Entiminae	Polydrusus	Polydrusus formosus	A	Forest	COI-5P	KR128649	AACTTTATATTTTATTTTTGGTGCCTGATCCGGAATAGTGGGAACTTCTTTAAGAATACTTATTCGAGCCGAATTAGGAAATCCAGGTTCTTTAATTGGAGACGACCAAATTTATAACGTAATTGTAACTGCTCATGCATTTATTATAATTTTCTTTATAGTAATACCAATTATAATCGGAGGATTCGGAAATTGATTAGTCCCTCTTATATTAGGAGCACCTGATATAGCATTTCCACGATTAAATAATATAAGATTTTGATTATTGCCTCCTTCTTTGTCCCTCCTTTTAATAAGAAGAATTGTTGACAAAGGAGCTGGAACTGGTTGAACTGTTTATCCCCCCTTATCGGCCAATATTGCACATGAAGGATCTTCAGTAGATTTAGCAATTTTTAG…
111	CNFNH1996-14	AAB8911	Canada	Quebec	Forillon National Park	48.857	-64.376	135	Curculionidae	Entiminae	Polydrusus	Polydrusus formosus	A	Forest	COI-5P	KR119924	TTTATTTTTGGTGCCTGATCCGGAATAGTGGGAACTTCTTTAAGAATACTTATTCGAGCCGAATTAGGAAATCCAGGTTCTTTAATTGGAGACGACCAAATTTATAACGTAATTGTAACTGCTCATGCATTTATTATAATTTTCTTTATAGTAATACCAATTATAATCGGAGGATTCGGAAATTGATTAGTCCCTCTTATATTAGGAGCACCTGATATAGCATTTCCACGATTAAATAATATAAGATTTTGATTATTGCCTCCTTCTTTGTCCCTCCTTTTAATAAGAAGAATTGTTGACAAAGGAGCTGGAACTGGTTGAACTGTTTATCCCCCCTTATCGGCCAATATTGCACATGAAGGATCTTCAGTAGATTTAGCAATTTTTAGACTACATATA…
112	CNFNN714-14	AAB8911	Canada	Quebec	Forillon National Park	48.857	-64.376	135	Curculionidae	Entiminae	Polydrusus	Polydrusus formosus	A	Forest	COI-5P	KR128084	-------------------------------------------GGAACTTCTTTAAGAATACTTATTCGAGCCGAATTAGGAAATCCAGGTTCTTTAATTGGAGACGACCAAATTTACAAC---GTAATTGTAACTGCTCATGCATTTATTATAATTTTCTTTATAGTAATACCAATTATAATCGGAGGATTCGGAAATTGATTAGTCCCTCTTATATTAGGAGCACCTGATATAGCATTTCCACGATTAAATAATATAAGATTTTGATTATTGCCTCCTTCTTTGTCCCTCCTTTTAATAAGAAGAATTGTTGACAAAGGAGCTGGAACTGGTTGAACTGTTTATCCCCCCTTATCGGCCAATATTGCACATGAAGGATCTTCAGTAGATTTAGCAAT…
113	CNFNR3432-14	AAF9187	Canada	Quebec	Forillon National Park	48.857	-64.376	135	Curculionidae	Entiminae	Phyllobius	Phyllobius oblongus	A	Forest	COI-5P	KR124690	TTTATTTTTGGAACTTGATCAGGAATAGTGGGAACTTCATTAAGAATCTTAATTCGAGCAGAATTAGGAAATCCCGGTTCTTTAATTGGAGATGATCAAATCTACAATGTAATTGTAACTGCTCATGCTTTTATTATAATTTTTTTTATAGTTATACCTATAATAATTGGAGGATTTGGTAATTGACTAGTACCTCTTATATTAGGAGCACCAGATATAGCTTTTCCACGCCTTAATAATATAAGATTCTGACTACTCCCTCCTTCTCTATCATTCCTATTAATAAGAAGAATTGTAGATAAAGGGGCCGGCACAGGTTGAACTGTATATCCCCCCCTATCAGCCAATATTGCCCATGAAGGCTCTTCAGTAGATTTAGCTATCTTCAGGTTACATATA…
114	CNFNS1272-14	AAF9187	Canada	Quebec	Forillon National Park	48.857	-64.376	135	Curculionidae	Entiminae	Phyllobius	Phyllobius oblongus	A	Forest	COI-5P	KR119602	ACATTATATTTTATTTTTGGAACTTGATCAGGAATAGTGGGAACTTCATTAAGAATCTTAATTCGAGCAGAATTAGGAAATCCCGGTTCTTTAATTGGAGATGATCAAATCTACAATGTAATTGTAACTGCTCATGCTTTTATTATAATTTTTTTTATAGTTATACCTATAATAATTGGAGGATTTGGTAATTGACTAGTACCTCTTATATTAGGAGCACCAGATATAGCTTTTCCACGCCTTAATAATATAAGATTCTGACTACTCCCTCCTTCTCTATCATTCCTATTAATAAGAAGAATTGTAGATAAAGGGGCCGGCACAGGTTGAACTGTATATCCCCCCCTATCAGCCAATATTGCCCATGAAGGCTCTTCAGTAGATTTAGCTATCTTCAGG…
115	CNFNS1306-14	AAF9187	Canada	Quebec	Forillon National Park	48.857	-64.376	135	Curculionidae	Entiminae	Phyllobius	Phyllobius oblongus	A	Forest	COI-5P	KR130822	TTTATTTTTGGAACTTGATCAGGAATAGTGGGAACTTCATTAAGAATCTTAATTCGAGCAGAATTAGGAAATCCCGGTTCTTTAATTGGAGATGATCAAATCTACAATGTAATTGTAACTGCTCATGCTTTTATTATAATTTTTTTTATAGTTATACCTATAATAATTGGAGGATTTGGTAATTGACTAGTACCTCTTATATTAGGAGCACCAGATATAGCTTTTCCACGCCTTAATAATATAAGATTCTGACTACTCCCTCCTTCTCTATCATTCCTATTAATAAGAAGAATTGTAGATAAAGGGGCCGGCACAGGTTGAACTGTATATCCCCCCCTATCAGCCAATATTGCCCATGAAGGCTCTTCAGTAGATTTAGCTATCTTCAGGTTACATATA…
116	CNFNT2259-14	AAB8911	Canada	Quebec	Forillon National Park	48.857	-64.376	135	Curculionidae	Entiminae	Polydrusus	Polydrusus formosus	A	Forest	COI-5P	KR129109	ACTTTATATTTTATTTTTGGTGCCTGATCCGGAATAGTGGGAACTTCTTTAAGAATACTTATTCGAGCCGAATTAGGAAATCCAGGTTCTTTAATTGGAGACGACCAAATTTACAACGTAATTGTAACTGCTCATGCATTTATTATAATTTTCTTTATAGTAATACCAATTATAATCGGAGGATTCGGAAATTGATTAGTCCCTCTTATATTAGGAGCACCTGATATAGCATTTCCACGATTAAATAATATAAGATTTTGATTATTGCCTCCTTCTTTGTCCCTCCTTTTAATAAGAAGAATTGTTGACAAAGGAGCTGGAACTGGTTGAACTGTTTATCCCCCCTTATCGGCCAATATTGCACATGAAGGATCTTCAGTAGATTTAGCAATTTTTAGA…
117	CNFNT2266-14	AAB8911	Canada	Quebec	Forillon National Park	48.857	-64.376	135	Curculionidae	Entiminae	Polydrusus	Polydrusus formosus	A	Forest	COI-5P	KR124301	ACTTTATATTTTATTTTTGGTGCCTGATCCGGAATAGTGGGAACTTCTTTAAGAATACTTATTCGAGCCGAATTAGGAAATCCAGGTTCTTTAATTGGAGACGACCAAATTTACAACGTAATTGTAACTGCTCATGCATTTATTATAATTTTCTTTATAGTAATACCAATTATAATCGGAGGATTCGGAAATTGATTAGTCCCTCTTATATTAGGAGCACCTGATATAGCATTTCCACGATTAAATAATATAAGATTTTGATTATTGCCTCCTTCTTTGTCCCTCCTTTTAATAAGAAGAATTGTTGACAAAGGAGCTGGAACTGGTTGAACTGTTTATCCCCCCTTATCGGCCAATATTGCACATGAAGGATCTTCAGTAGATTTAGCAATTTTTAGA…
118	CNFNT2289-14	AAB8911	Canada	Quebec	Forillon National Park	48.857	-64.376	135	Curculionidae	Entiminae	Polydrusus	Polydrusus formosus	A	Forest	COI-5P	KR120561	ACTTTATATTTTATTTTTGGTGCCTGATCCGGAATAGTGGGAACTTCTTTAAGAATACTTATTCGAGCCGAATTAGGAAATCCAGGTTCTTTAATTGGAGACGACCAAATTTACAACGTAATTGTAACTGCTCATGCATTTATTATAATTTTCTTTATAGTAATACCAATTATAATCGGAGGATTCGGAAATTGATTAGTCCCTCTTATATTAGGAGCACCTGATATAGCATTTCCACGATTAAATAATATAAGATTTTGATTATTGCCTCCTTCTTTGTCCCTCCTTTTAATAAGAAGAATTGTTGACAAAGGAGCTGGAACTGGTTGAACTGTTTATCCCCCCTTATCGGCCAATATTGCACATGAAGGATCTTCAGTAGATTTAGCAATTTTTAGA…
119	CNFNU1249-14	AAB8911	Canada	Quebec	Forillon National Park	48.857	-64.376	135	Curculionidae	Entiminae	Polydrusus	Polydrusus formosus	A	Forest	COI-5P	KR121485	ACTTTATATTTTATTTTTGGTGCCTGATCCGGAATAGTGGGAACTTCTTTAAGAATACTTATTCGAGCCGAATTAGGAAATCCAGGTTCTTTAATTGGAGACGACCAAATTTATAACGTAATTGTAACTGCTCATGCATTTATTATAATTTTCTTTATAGTAATACCAATTATAATCGGAGGATTCGGAAATTGATTAGTCCCTCTTATATTAGGAGCACCTGATATAGCATTTCCACGATTAAATAATATAAGATTTTGATTATTGCCTCCTTCTTTGTCCCTCCTTTTAATAAGAAGAATTGTTGACAAAGGAGCTGGAACTGGTTGAACTGTTTATCCCCCCTTATCGGCCAATATTGCACATGAAGGATCTTCAGTAGATTTAGCAATTTTTAGA…
120	CNFNU1250-14	AAB8911	Canada	Quebec	Forillon National Park	48.857	-64.376	135	Curculionidae	Entiminae	Polydrusus	Polydrusus formosus	A	Forest	COI-5P	KR130513	ACTTTATATTTTATTTTTGGTGCCTGATCCGGAATAGTGGGAACTTCTTTAAGAATACTTATTCGAGCCGAATTAGGAAATCCAGGTTCTTTAATTGGAGACGACCAAATTTACAACGTAATTGTAACTGCTCATGCATTTATTATAATTTTCTTTATAGTAATACCAATTATAATCGGAGGATTCGGAAATTGATTAGTCCCTCTTATATTAGGAGCACCTGATATAGCATTTCCACGATTAAATAATATAAGATTTTGATTATTGCCTCCTTCTTTGTCCCTCCTTTTAATAAGAAGAATTGTTGACAAAGGAGCTGGAACTGGTTGAACTGTTTATCCCCCCTTATCGGCCAATATTGCACATGAAGGATCTTCAGTAGATTTAGCAATTTTTAGA…
121	CNFNU1280-14	AAB8911	Canada	Quebec	Forillon National Park	48.857	-64.376	135	Curculionidae	Entiminae	Polydrusus	Polydrusus formosus	A	Forest	COI-5P	KR125080	ACTTTATATTTTATTTTTGGTGCCTGATCCGGAATAGTGGGAACTTCTTTAAGAATACTTATTCGAGCCGAATTAGGAAATCCAGGTTCTTTAATTGGAGACGACCAAATTTACAACGTAATTGTAACTGCTCATGCATTTATTATAATTTTCTTTATAGTAATACCAATTATAATCGGAGGATTCGGAAATTGATTAGTCCCTCTTATATTAGGAGCACCTGATATAGCATTTCCACGATTAAATAATATAAGATTTTGATTATTGCCTCCTTCTTTGTCCCTCCTTTTAATAAGAAGAATTGTTGACAAAGGAGCTGGAACTGGTTGAACTGTTTATCCCCCCTTATCGGCCAATATTGCACATGAAGGATCTTCAGTAGATTTAGCAATTTTTAGA…
122	SSBRB1028-14	AAF9187	Canada	Nova Scotia	Cape Breton Highlands National Park	46.808	-60.733	73	Curculionidae	Entiminae	Phyllobius	Phyllobius oblongus	A	Forest	COI-5P	KR484452	ACATTATATTTTATTTTTGGAACTTGATCAGGAATAGTGGGAACTTCATTAAGAATCTTAATTCGAGCAGAATTAGGAAATCCCGGTTCTTTAATTGGAGATGATCAAATCTACAATGTAATTGTAACTGCTCATGCTTTTATTATAATTTTTTTTATAGTTATACCTATAATAATTGGGGGATTTGGTAATTGACTAGTACCTCTTATATTAGGAGCACCAGATATAGCTTTTCCACGCCTTAATAATATAAGATTCTGACTACTCCCTCCTTCTCTATCATTCCTATTAATAAGAAGAATTGTAGATAAAGGGGCCGGCACAGGTTGGACTGTATATCCCCCCCTATCAGCCAATATTGCCCATGAAGGCTCTTCAGTAGATTTAGCTATCTTCAGG…
123	SSBRB1037-14	AAF9187	Canada	Nova Scotia	Cape Breton Highlands National Park	46.808	-60.733	73	Curculionidae	Entiminae	Phyllobius	Phyllobius oblongus	A	Forest	COI-5P	KR488519	TTTATTTTTGGAACTTGATCAGGAATAGTGGGAACTTCATTAAGAATCTTAATTCGAGCAGAATTAGGAAATCCCGGTTCTTTAATTGGAGATGATCAAATCTACAATGTAATTGTAACTGCTCATGCTTTTATTATAATTTTTTTTATAGTTATACCTATAATAATTGGGGGATTTGGTAATTGACTAGTACCTCTTATATTAGGAGCACCAGATATAGCTTTTCCACGCCTTAATAATATAAGATTCTGACTACTCCCTCCTTCTCTATCATTCCTATTAATAAGAAGAATTGTAGATAAAGGGGCCGGCACAGGTTGGACTGTATATCCCCCCCTATCAGCCAATATTGCCCATGAAGGCTCTTCAGTAGATTTAGCTATCTTCAGGTTACATATA…
124	SSBRB1064-14	AAF9187	Canada	Nova Scotia	Cape Breton Highlands National Park	46.808	-60.733	73	Curculionidae	Entiminae	Phyllobius	Phyllobius oblongus	A	Forest	COI-5P	KR483430	ACATTATATTTTATTTTTGGAACTTGATCAGGAATAGTGGGAACTTCATTAAGAATCTTAATTCGAGCAGAATTAGGAAATCCCGGTTCTTTAATTGGAGATGATCAAATCTACAATGTAATTGTAACTGCTCATGCTTTTATTATAATTTTTTTTATAGTTATACCTATAATAATTGGGGGATTTGGTAATTGACTAGTACCTCTTATATTAGGAGCACCAGATATAGCTTTTCCACGCCTTAATAATATAAGATTCTGACTACTCCCTCCTTCTCTATCATTCCTATTAATAAGAAGAATTGTAGATAAAGGGGCCGGCACAGGTTGGACTGTATATCCCCCCCTATCAGCCAATATTGCCCATGAAGGCTCTTCAGTAGATTTAGCTATCTTCAGG…
125	SSBRB1084-14	AAF9187	Canada	Nova Scotia	Cape Breton Highlands National Park	46.808	-60.733	73	Curculionidae	Entiminae	Phyllobius	Phyllobius oblongus	A	Forest	COI-5P	KR489102	TTTTATTTTTGGAACTTGATCAGGAATAGTGGGAACTTCATTAAGAATCTTAATTCGAGCAGAATTAGGAAATCCCGGTTCTTTAATTGGAGATGATCAAATCTACAATGTAATTGTAACTGCTCATGCTTTTATTATAATTTTTTTTATAGTTATACCTATAATAATTGGGGGATTTGGTAATTGACTAGTACCTCTTATATTAGGAGCACCAGATATAGCTTTTCCACGCCTTAATAATATAAGATTCTGACTACTCCCTCCTTCTCTATCATTCCTATTAATAAGAAGAATTGTAGATAAAGGGGCCGGCACAGGTTGGACTGTATATCCCCCCCTATCAGCCAATATTGCCCATGAAGGCTCTTCAGTAGATTTAGCTATCTTCAGGTTACATAT…
126	SSBRB1098-14	AAF9187	Canada	Nova Scotia	Cape Breton Highlands National Park	46.808	-60.733	73	Curculionidae	Entiminae	Phyllobius	Phyllobius oblongus	A	Forest	COI-5P	KR483140	GAACATTATATTTTATTTTTGGAACTTGATCAGGAATAGTGGGAACTTCATTAAGAATCTTAATTCGAGCAGAATTAGGAAATCCCGGTTCTTTAATTGGAGATGATCAAATCTACAATGTAATTGTAACTGCTCATGCTTTTATTATAATTTTTTTTATAGTTATACCTATAATAATTGGAGGATTTGGTAATTGACTAGTACCTCTTATATTAGGAGCACCAGATATAGCTTTTCCACGCCTTAATAATATAAGATTCTGACTACTCCCTCCTTCTCTATCATTCCTATTAATAAGAAGAATTGTAGATAAAGGGGCCGGCACAGGTTGAACTGTATATCCCCCCCTATCAGCCAATATTGCCCATGAAGGCTCTTCAGTAGATTTAGCTATCTTCA…
127	SSBRB1184-14	AAF9187	Canada	Nova Scotia	Cape Breton Highlands National Park	46.808	-60.733	73	Curculionidae	Entiminae	Phyllobius	Phyllobius oblongus	A	Forest	COI-5P	KR487993	GAACATTATATTTTATTTTTGGAACTTGATCAGGAATAGTGGGAACTTCATTAAGAATCTTAATTCGAGCAGAATTAGGAAATCCCGGTTCTTTAATTGGAGATGATCAAATCTACAATGTAATTGTAACTGCTCATGCTTTTATTATAATTTTTTTTATAGTTATACCTATAATAATTGGAGGATTTGGTAATTGACTAGTACCTCTTATATTAGGAGCACCAGATATAGCTTTTCCACGCCTTAATAATATAAGATTCTGACTACTCCCTCCTTCTCTATCATTCCTATTAATAAGAAGAATTGTAGATAAAGGGGCCGGCACAGGTTGAACTGTATATCCCCCCCTATCAGCCAATATTGCCCATGAAGGCTCTTCAGTAGATTTAGCTATCTTCA…
128	SSBRB3391-14	AAF9187	Canada	Nova Scotia	Cape Breton Highlands National Park	46.808	-60.733	73	Curculionidae	Entiminae	Phyllobius	Phyllobius oblongus	A	Forest	COI-5P	KR489394	ACATTATATTTTATTTTTGGAACTTGATCAGGAATAGTGGGAACTTCATTAAGAATCTTAATTCGAGCAGAATTAGGAAATCCCGGTTCTTTAATTGGAGATGATCAAATCTACAATGTAATTGTAACTGCTCATGCTTTTATTATAATTTTTTTTATAGTTATACCTATAATAATTGGGGGATTTGGTAATTGACTAGTACCTCTTATATTAGGAGCACCAGATATAGCTTTTCCACGCCTTAATAATATAAGATTCTGACTACTCCCTCCTTCTCTATCATTCCTATTAATAAGAAGAATTGTAGATAAAGGGGCCGGCACAGGTTGGACTGTATATCCCCCCCTATCAGCCAATATTGCCCATGAAGGCTCTTCAGTAGATTTAGCTATCTTCAGG…
129	SSBRB5028-14	AAF9187	Canada	Nova Scotia	Cape Breton Highlands National Park	46.808	-60.733	73	Curculionidae	Entiminae	Phyllobius	Phyllobius oblongus	A	Forest	COI-5P	KR487392	GGAATAGTGGGAACTTCATTAAGAATNTTAATTCGAGCAGAATTAGGAAATCCCGGTTCTTTAATTGGAGATGATCAAATCTACAATGTAATTGTAACTGCTCATGCTTTTATTATAATTTTTTTTATAGTTATACCTATAATAATTGGGGGATTTGGTAATTGACTAGTACCTCTTATATTAGGAGCACCAGATATAGCTTTTCCACGCCTTAATAATATAAGATTCTGACTACTCCCTCCTTCTCTATCATTCCTATTAATAAGAAGAATTGTAGATAAAGGGGCCGGCACAGGTTGGACTGTATATCCCCCCCTATCAGCCAATATTGCCCATGAAGGCTCTTCAGTAGATTTAGCTATCTTCAGGTTACATATAGCGGGGGTCTCCTCAATCCTC…
130	SSBRB789-14	AAF9187	Canada	Nova Scotia	Cape Breton Highlands National Park	46.808	-60.733	73	Curculionidae	Entiminae	Phyllobius	Phyllobius oblongus	A	Forest	COI-5P	KR488857	ACATTATATTTTATTTTTGGAACTTGATCAGGAATAGTGGGAACTTCATTAAGAATCTTAATTCGAGCAGAATTAGGAAATCCCGGTTCTTTAATTGGAGATGATCAAATCTACAATGTAATTGTAACTGCTCATGCTTTTATTATAATTTTTTTTATAGTTATACCTATAATAATTGGAGGATTTGGTAATTGACTAGTACCTCTTATATTAGGAGCACCAGATATAGCTTTTCCACGCCTTAATAATATAAGATTCTGACTACTCCCTCCTTCTCTATCATTCCTATTAATAAGAAGAATTGTAGATAAAGGGGCCGGCACAGGTTGAACTGTATATCCCCCCCTATCAGCCAATATTGCCCATGAAGGCTCTTCAGTAGATTTAGCTATCTTCAGG…
131	SSBRB840-14	AAF9187	Canada	Nova Scotia	Cape Breton Highlands National Park	46.808	-60.733	73	Curculionidae	Entiminae	Phyllobius	Phyllobius oblongus	A	Forest	COI-5P	KR485547	AACATTATATTTTATTTTTGGAACTTGATCAGGAATAGTGGGAACTTCATTAAGAATCTTAATTCGAGCAGAATTAGGAAATCCCGGTTCTTTAATTGGAGATGATCAAATCTACAATGTAATTGTAACTGCTCATGCTTTTATTATAATTTTTTTTATAGTTATACCTATAATAATTGGGGGATTTGGTAATTGACTAGTACCTCTTATATTAGGAGCACCAGATATAGCTTTTCCACGCCTTAATAATATAAGATTCTGACTACTCCCTCCTTCTCTATCATTCCTATTAATAAGAAGAATTGTAGATAAAGGGGCCGGCACAGGTTGGACTGTATATCCCCCCCTATCAGCCAATATTGCCCATGAAGGCTCTTCAGTAGATTTAGCTATCTTCAG…
132	SSBRB849-14	AAF9187	Canada	Nova Scotia	Cape Breton Highlands National Park	46.808	-60.733	73	Curculionidae	Entiminae	Phyllobius	Phyllobius oblongus	A	Forest	COI-5P	KR485865	ATTTTTGGAACTTGATCAGGAATAGTGGGAACTTCATTAAGAATCTTAATTCGAGCAGAATTAGGAAATCCCGGTTCTTTAATTGGAGATGATCAAATCTACAATGTAATTGTAACTGCTCATGCTTTTATTATAATTTTTTTTATAGTTATACCTATAATAATTGGGGGATTTGGTAATTGACTAGTACCTCTTATATTAGGAGCACCAGATATAGCTTTTCCACGCCTTAATAATATAAGATTCTGACTACTCCCTCCTTCTCTATCATTCCTATTAATAAGAAGAATTGTAGATAAAGGGGCCGGCACAGGTTGGACTGTATATCCCCCCCTATCAGCCAATATTGCCCATGAAGGCTCTTCAGTAGATTTAGCTATCTTCAGGTTACATATAGCG…
133	SSBRB955-14	AAF9187	Canada	Nova Scotia	Cape Breton Highlands National Park	46.808	-60.733	73	Curculionidae	Entiminae	Phyllobius	Phyllobius oblongus	A	Forest	COI-5P	KR481533	TTTATTTTTGGAACTTGATCAGGAATAGTGGGAACTTCATTAAGAATCTTAATTCGAGCAGAATTAGGAAATCCCGGTTCTTTAATTGGAGATGATCAAATCTACAATGTAATTGTAACTGCTCATGCTTTTATTATAATTTTTTTTATAGTTATACCTATAATAATTGGAGGATTTGGTAATTGACTAGTACCTCTTATATTAGGAGCACCAGATATAGCTTTTCCACGCCTTAATAATATAAGATTCTGACTACTCCCTCCTTCTCTATCATTCCTATTAATAAGAAGAATTGTAGATAAAGGGGCCGGCACAGGTTGAACTGTATATCCCCCCCTATCAGCCAATATTGCCCATGAAGGCTCTTCAGTAGATTTAGCTATCTTCAGGTTACATATA…
134	SSROA1029-14	AAG5242	Canada	Ontario	Rouge National Urban Park	43.808	-79.137	90	Curculionidae	Entiminae	Barypeithes	Barypeithes pellucidus	A	Forest	COI-5P	KR488019	AACATTATATTTTATTTTTGGGGCATGGTCAGGAATAGTGGGCACATCTTTAAGATTACTAATCCGAACAGAATTAGGAAATCCAGGATCTTTAATCGGNGANGATCAAATTTATAACGTAATTGTAACTGCTCATGCATTTATCATAATTTTTTTTATAGTTATACCAATTATAATTGGTGGATTTGGAAACTGACTAGTGCCCTTAATACTAGGAGCTCCAGATATAGCTTTCCCCCGCCTAAATAATATAAGATTTTGGCTTCTTCCCCCCTCCTTATCCCTTCTTCTTATAAGAAGAATCGTCGATAAAGGAGCAGGGACAGGATGGACAGTATACCCCCCGCTATCGGCCAATATTGCTCATGAAGGGTCATCTGTAGATTTAGCAATTTTTAG…
135	SSROA2088-14	AAB8911	Canada	Ontario	Rouge National Urban Park	43.808	-79.137	90	Curculionidae	Entiminae	Polydrusus	Polydrusus formosus	A	Forest	COI-5P	KR490278	GGTGCNTGATCCGGAATAGTGGGAACTTCTTTAAGAATACTTATTCGAGCCGAATTAGGAAATCCAGGTTCTTTAATTGGAGACGACCAAATTTACAACGTAATTGTAACTGCTCATGCATTTATTATAATTTTCTTTATAGTAATACCAATTATAATCGGAGGATTCGGAAATTGATTAGTCCCTCTTATATTAGGAGCACCTGATATAGCATTTCCACGATTAAATAATATAAGATTTTGATTATTGCCTCCTTCTTTGTCCCTCCTTTTAATAAGAAGAATTGTTGACAAAGGAGCTGGAACTGGTTGAACTGTTTATCCCCCCTTATCGGCCAATATTGCACATGAAGGATCTTCAGTAGATTTAGCAATTTTTAGACTACATATAGCAGGTGTA…
136	SSROA222-14	AAF9187	Canada	Ontario	Rouge National Urban Park	43.808	-79.137	90	Curculionidae	Entiminae	Phyllobius	Phyllobius oblongus	A	Forest	COI-5P	KR490523	ACATTATATTTTATTTTTGGAACTTGATCAGGAATAGTGGGAACTTCATTAAGAATCTTAATTCGAGCAGAATTAGGAAATCCCGGTTCTTTAATTGGAGATGATCAAATCTACAATGTAATTGTAACTGCTCATGCTTTTATTATAATTTTTTTTATAGTTATACCTATAATAATTGGAGGATTTGGTAATTGACTAGTACCTCTTATATTAGGAGCACCAGATATAGCTTTTCCACGCCTTAATAATATAAGATTCTGACTACTCCCTCCTTCTCTATCATTCCTATTAATAAGAAGAATTGTAGATAAAGGGGCCGGCACAGGTTGAACTGTATATCCCCCCCTATCAGCCAATATTGCCCATGAAGGCTCTTCAGTAGATTTAGCTATCTTCAGG…
137	SSROA223-14	AAF9187	Canada	Ontario	Rouge National Urban Park	43.808	-79.137	90	Curculionidae	Entiminae	Phyllobius	Phyllobius oblongus	A	Forest	COI-5P	KR485228	ATTTTTGGAACTTGATCAGGAATAGTGGGAACTTCATTAAGAATCTTAATTCGAGCAGAATTAGGAAATCCCGGTTCTTTAATTGGAGATGATCAAATCTACAATGTAATTGTAACTGCTCATGCTTTTATTATAATTTTTTTTATAGTTATACCTATAATAATTGGAGGATTTGGTAATTGACTAGTACCTCTTATATTAGGAGCACCAGATATAGCTTTTCCACGCCTTAATAATATAAGATTCTGACTACTCCCTCCTTCTCTATCATTCCTATTAATAAGAAGAATTGTAGATAAAGGGGCCGGCACAGGTTGAACTGTATATCCCCCCCTATCAGCCAATATTGCCCATGAAGGCTCTTCAGTAGATTTAGCTATCTTCAGGTTACATATAGCG…
138	SSROA2321-14	AAN4018	Canada	Ontario	Rouge National Urban Park	43.808	-79.137	90	Curculionidae	Entiminae	Barypeithes	Barypeithes pellucidus	A	Forest	COI-5P	KR488732	TTTATTTTTGGGGCGTGGTCAGGAATAGTAGGCACATCTCTAAGATTGCTAATCCGAACAGAATTAGGAAATCCAGGATCTTTAATCGGTGACGATCAAATTTATAACGTAATTGTAACTGCTCATGCATTTATCATAATTTTTTTTATAGTTATACCAATTATAATTGGTGGATTTGGAAATTGATTAGTGCCCTTAATACTAGGAGCTCCAGATATAGCCTTTCCCCGCCTAAATAATATAAGATTTTGGCTTCTTCCCCCCTCCTTATCCCTTCTTCTTATAAGAAGAATCGTTGATAAGGGGGCAGGAACAGGATGAACGGTATATCCCCCACTATCAGCCAATATTGCTCATGAAGGGTCATCTGTAGATTTAGCAATTTTTAGTCTACATATA…
139	SSROA2678-14	AAG5242	Canada	Ontario	Rouge National Urban Park	43.808	-79.137	90	Curculionidae	Entiminae	Barypeithes	Barypeithes pellucidus	A	Forest	COI-5P	KR491233	AACATTATATTTTATTTTTGGGGCATGGTCAGGAATAGTGGGCACATCTTTAAGATTACTAATCCGAACAGAATTAGGAAATCCAGGATCTTTAATCGGCGATGATCAAATTTATAACGTAATTGTAACTGCTCATGCATTTATCATAATTTTTTTTATAGTTATACCAATTATAATTGGTGGATTTGGAAACTGACTAGTGCCCTTAATACTAGGAGCTCCAGATATAGCTTTCCCCCGCCTAAATAATATAAGATTTTGGCTTCTTCCCCCCTCCTTATCCCTTCTTCTTATAAGAAGAATCGTCGATAAAGGAGCAGGGACAGGATGGACAGTATACCCCCCGCTATCGGCCAATATTGCTCATGAAGGGTCATCTGTAGATTTAGCAATTTTTAG…
140	SSROA2779-14	AAO4332	Canada	Ontario	Rouge National Urban Park	43.808	-79.137	90	Curculionidae	Entiminae	Polydrusus	Polydrusus impressifrons	A	Forest	COI-5P	KR481080	TTTATTTTTGGTGCTTGATCTGGTATAGTCGGAACTTCTCTTAGTATATTAATTCGAACAGAATTAGGAAACCCAGGATCTTTAATTGGAGACGATCAAATCTATAACGTAATTGTAACTGCCCATGCATTTATCATAATTTTTTTTATAGTTATACCTATTATAATCGGAGGATTCGGAAACTGATTAATTCCCCTTATACTAGGAGCCCCTGATATAGCTTTCCCACGATTAAACAATATAAGATTCTGACTTCTCCCACCATCATTATCTTTACTTTTAATAAGAAGAATTGTAGATAAAGGAGCTGGGACAGGCTGAACAGTATACCCCCCCCTCTCAGCAAATATCGCTCATGAAGGAGCCTCAGTAGATCTAGCAATTTTTAGATTACATATA…
141	SSROA3283-14	AAG5242	Canada	Ontario	Rouge National Urban Park	43.808	-79.137	90	Curculionidae	Entiminae	Barypeithes	Barypeithes pellucidus	A	Forest	COI-5P	KR490345	ACATTATATTTTATTTTTGGGGCATGGTCAGGAATAGTGGGCACATCTTTAAGATTACTAATCCGAACAGAATTAGGAAATCCAGGATCTTTAATCGGCGATGATCAAATTTATAACGTAATTGTAACTGCTCATGCATTTATCATAATTTTTTTTATAGTTATACCAATTATAATTGGTGGATTTGGAAACTGACTAGTGCCCTTAATACTAGGAGCTCCAGATATAGCTTTCCCCCGCCTAAATAATATAAGATTTTGGCTTCTTCCCCCCTCCTTATCCCTTCTTCTTATAAGAAGAATCGTCGATAAAGGAGCAGGGACAGGATGGACAGTATACCCCCCGCTATCGGCCAATATTGCTCATGAAGGGTCATCTGTAGATTTAGCAATTTTTAGT…
142	SSROA458-14	AAB8911	Canada	Ontario	Rouge National Urban Park	43.808	-79.137	90	Curculionidae	Entiminae	Polydrusus	Polydrusus formosus		Forest	COI-5P	KR483445	TTTATTTTTGGTGCCTGATCCGGAATAGTGGGAACTTCTTTAAGAATACTTATTCGAGCCGAATTAGGAAATCCAGGTTCTTTAATTGGAGACGACCAAATTTACAACGTAATTGTAACTGCTCATGCATTTATTATAATTTTCTTTATAGTAATACCAATTATAATCGGAGGATTCGGAAATTGATTAGTCCCTCTTATATTAGGAGCACCTGATATAGCATTTCCACGATTAAATAATATAAGATTTTGATTATTGCCTCCTTCTTTGTCCCTCCTTTTAATAAGAAGAATTGTTGACAAAGGAGCTGGAACTGGTTGAACTGTTTATCCCCCCTTATCGGCCAATATTGCACATGAAGGATCTTCAGTAGATTTAGCAATTTTTAGACTACATATA…
143	SSROA858-14	AAB8911	Canada	Ontario	Rouge National Urban Park	43.808	-79.137	90	Curculionidae	Entiminae	Polydrusus	Polydrusus formosus	A	Forest	COI-5P	KR488341	ACTTTATATTTTATTTTTGGTGCCTGATCCGGAATAGTGGGAACTTCTTTAAGAATACTTATTCGAGCCGAATTAGGAAATCCAGGTTCTTTAATTGGAGACGACCAAATTTACAACGTAATTGTAACTGCTCATGCATTTATTATAATTTTCTTTATAGTAATACCAATTATAATCGGAGGATTCGGAAATTGATTAGTCCCTCTTATATTAGGAGCACCTGATATAGCATTTCCACGATTAAATAATATAAGATTTTGATTATTGCCTCCTTCTTTGTCCCTCCTTTTAATAAGAAGAATTGTTGACAAAGGAGCTGGAACTGGTTGAACTGTTTATCCCCCCTTATCGGCCAATATTGCACATGAAGGATCTTCAGTAGATTTAGCAATTTTTAGA…
144	SSROA860-14	AAB8911	Canada	Ontario	Rouge National Urban Park	43.808	-79.137	90	Curculionidae	Entiminae	Polydrusus	Polydrusus formosus	A	Forest	COI-5P	KR484125	ACTTTATATTTTATTTTTGGTGCCTGATCCGGAATAGTGGGAACTTCTTTAAGAATACTTATTCGAGCCGAATTAGGAAATCCAGGTTCTTTAATTGGAGACGACCAAATTTACAACGTAATTGTAACTGCTCATGCATTTATTATAATTTTCTTTATAGTAATACCAATTATAATCGGAGGATTCGGAAATTGATTAGTCCCTCTTATATTAGGAGCACCTGATATAGCATTTCCACGATTAAATAATATAAGATTTTGATTATTGCCTCCTTCTTTGTCCCTCCTTTTAATAAGAAGAATTGTTGACAAAGGAGCTGGAACTGGTTGAACTGTTTATCCCCCCTTATCGGCCAATATTGCACATGAAGGATCTTCAGTAGATTTAGCAATTTTTAGA…
145	SSROA890-14	AAF9187	Canada	Ontario	Rouge National Urban Park	43.808	-79.137	90	Curculionidae	Entiminae	Phyllobius	Phyllobius oblongus	A	Forest	COI-5P	KR485633	TTTATTTTTGGAACTTGATCAGGAATAGTGGGAACTTCATTAAGAATCTTAATTCGAGCAGAATTAGGAAATCCCGGTTCTTTAATTGGAGATGATCAAATCTACAATGTAATTGTAACTGCTCATGCTTTTATTATAATTTTTTTTATAGTTATACCTATAATAATTGGAGGATTTGGTAATTGACTAGTACCTCTTATATTAGGAGCACCAGATATAGCTTTTCCACGCCTTAATAATATAAGATTCTGACTACTCCCTCCTTCTCTATCATTCCTATTAATAAGAAGAATTGTAGATAAAGGGGCCGGCACAGGTTGAACTGTATATCCCCCCCTATCAGCCAATATTGCCCATGAAGGCTCTTCAGTAGATTTAGCTATCTTCAGGTTACATATA…
146	SSROA892-14	AAF9187	Canada	Ontario	Rouge National Urban Park	43.808	-79.137	90	Curculionidae	Entiminae	Phyllobius	Phyllobius oblongus	A	Forest	COI-5P	KR490148	ACATTATATTTTATTTTTGGAACTTGATCAGGAATAGTGGGAACTTCATTAAGAATCTTAATTCGAGCAGAATTAGGAAATCCCGGTTCTTTAATTGGAGATGATCAAATCTACAATGTAATTGTAACTGCTCATGCTTTTATTATAATTTTTTTTATAGTTATACCTATAATAATTGGAGGATTTGGTAATTGACTAGTACCTCTTATATTAGGAGCACCAGATATAGCTTTTCCACGCCTTAATAATATAAGATTCTGACTACTCCCTCCTTCTCTATCATTCCTATTAATAAGAAGAATTGTAGATAAAGGGGCCGGCACAGGTTGAACTGTATATCCCCCCCTATCAGCCAATATTGCCCATGAAGGCTCTTCAGTAGATTTAGCTATCTTCAGG…
147	SSROA983-14	AAF9187	Canada	Ontario	Rouge National Urban Park	43.808	-79.137	90	Curculionidae	Entiminae	Phyllobius	Phyllobius oblongus	A	Forest	COI-5P	KR487663	ACATTATATTTTATTTTTGGAACTTGATCAGGAATAGTGGGAACTTCATTAAGAATCTTAATTCGAGCAGAATTAGGAAATCCCGGTTCTTTAATTGGAGATGATCAAATCTACAATGTAATTGTAACTGCTCATGCTTTTATTATAATTTTTTTTATAGTTATACCTATAATAATTGGAGGATTTGGTAATTGACTAGTACCTCTTATATTAGGAGCACCAGATATAGCTTTTCCACGCCTTAATAATATAAGATTCTGACTACTCCCTCCTTCTCTATCATTCCTATTAATAAGAAGAATTGTAGATAAAGGGGCCGGCACAGGTTGAACTGTATATCCCCCCCTATCAGCCAATATTGCCCATGAAGGCTCTTCAGTAGATTTAGCTATCTTCAGG…
148	SSROB2748-14	AAF9187	Canada	Ontario	Rouge National Urban Park	43.804	-79.146	80	Curculionidae	Entiminae	Phyllobius	Phyllobius oblongus	A	Riparian Zone	COI-5P	KR488263	ACATTATATTTTATTTTTGGAACTTGATCAGGAATAGTGGGAACTTCATTAAGAATCTTAATTCGAGCAGAATTAGGAAATCCCGGTTCTTTAATTGGAGATGATCAAATCTACAATGTAATTGTAACTGCTCATGCTTTTATTATAATTTTTTTTATAGTTATACCTATAATAATTGGAGGATTTGGTAATTGACTAGTACCTCTTATATTAGGAGCACCAGATATAGCTTTTCCACGCCTTAATAATATAAGATTCTGACTACTCCCTCCTTCTCTATCATTCCTATTAATAAGAAGAATTGTAGATAAAGGGGCCGGCACAGGTTGAACTGTATATCCCCCCCTATCAGCCAATATTGCCCATGAAGGCTCTTCAGTAGATTTAGCTATCTTCAGG…
149	SSROB2762-14	AAF9187	Canada	Ontario	Rouge National Urban Park	43.804	-79.146	80	Curculionidae	Entiminae	Phyllobius	Phyllobius oblongus	A	Riparian Zone	COI-5P	KR491339	ACATTATATTTTATTTTTGGAACTTGATCAGGAATAGTGGGAACTTCATTAAGAATCTTAATTCGAGCAGAATTAGGAAATCCCGGTTCTTTAATTGGAGATGATCAAATCTACAATGTAATTGTAACTGCTCATGCTTTTATTATAATTTTTTTTATAGTTATACCTATAATAATTGGAGGATTTGGTAATTGACTAGTACCTCTTATATTAGGAGCACCAGATATAGCTTTTCCACGCCTTAATAATATAAGATTCTGACTACTCCCTCCTTCTCTATCATTCCTATTAATAAGAAGAATTGTAGATAAAGGGGCCGGCACAGGTTGAACTGTATATCCCCCCCTATCAGCCAATATTGCCCATGAAGGCTCTTCAGTAGATTTAGCTATCTTCAGG…
150	CNRGA033-15	AAF9187	Canada	Ontario	Rouge National Urban Park	43.8223	-79.1897	125	Curculionidae	Entiminae	Phyllobius	Phyllobius oblongus	A	Forest	COI-5P	MF637301	ATTTTTGGAACTTGATCAGGAATAGTGGGAACTTCATTAAGAATCTTAATTCGAGCAGAATTAGGAAATCCCGGTTCTTTAATTGGAAATGATCAAATCTACAATGTAATTGTAACTGCTCATGCTTTTATTATAATTTTTTTTATAGTTATACCTATAATAATTGGAGGATTTGGTAATTGACTAGTACCTCTTATATTAGGAGCACCAGATATAGCTTTTCCACGCCTTAATAATATAAGATTCTGACTACTCCCTCCTTCTCTATCATTCCTATTAATAAGAAGAATTGTAGATAAAGGGGCCGGCACAGGTTGAACTGTATATCCCCCCCTATCAGCCAATATTGCCCATGAAGGCTCTTCAGTAGATTTAGCTATCTTCAGGTTACATATAGCG…
151	CNRGL110-15	AAF9187	Canada	Ontario	Rouge National Urban Park	43.8223	-79.1897	125	Curculionidae	Entiminae	Phyllobius	Phyllobius oblongus	A	Forest	COI-5P	MF641072	TTTATTTTTGGAACTTGATCAGGAATAGTGGGAACTTCATTAAGAATCTTAATTCGAGCAGAATTAGGAAATCCCGGTTCTTTAATTGGAGATGATCAAATCTACAATGTAATTGTAACTGCTCATGCTTTTATTATAATTTTTTTTATAGTTATACCTATAATAATTGGAGGATTTGGTAATTGACTAGTACCTCTTATATTAGGAGCACCAGATATAGCTTTTCCACGCCTTAATAATATAAGATTCTGACTACTCCCTCCTTCTCTATCATTCCTATTAATAAGAAGAATTGTAGATAAAGGGGCCGGCACAGGTTGAACTGTATATCCCCCCCTATCAGCCAATATTGCCCATGAAGGCTCTTCAGTAGATTTAGCTATCTTCAGGTTACATATA…
152	RRSSA1041-15	AAF9187	Canada	Ontario	Cambridge	43.3739	-80.354	332	Curculionidae	Entiminae	Phyllobius	Phyllobius oblongus	A	Forest	COI-5P	KT704019	TTTATTTTTGGAACTTGATCAGGAATAGTGGGAACTTCATTAAGAATCTTAATTCGAGCAGAATTAGGAAATCCCGGTTCTTTAATTGGAGATGATCAAATCTACAATGTAATTGTAACTGCTCATGCTTTTATTATAATTTTTTTTATAGTTATACCTATAATAATTGGGGGATTTGGTAATTGACTAGTACCTCTTATATTAGGAGCACCAGATATAGCTTTTCCACGCCTTAATAATATAAGATTCTGACTACTCCCTCCTTCTCTATCATTCCTATTAATAAGAAGAATTGTAGATAAAGGGGCCGGCACAGGTTGGACTGTATATCCCCCCCTATCAGCCAATATTGCCCATGAAGGCTCTTCAGTAGATTTAGCTATCTTCAGGTTACATATA…
153	SSBRB1000-14	AAF9187	Canada	Nova Scotia	Cape Breton Highlands National Park	46.808	-60.733	73	Curculionidae	Entiminae	Phyllobius	Phyllobius oblongus	A	Forest	COI-5P	KR489430	ACATTATATTTTATTTTTGGAACTTGNTCAGGAATAGTGGGAACTTCATTAAGAATCTTAATTCGAGCAGAATTAGGAAATCCCGGTTCTTTAATTGGAGATGATCAAATCTACAATGTAATTGTAACTGCTCATGCTTTTATTATAATTTTTTTTATAGTTATACCTATAATAATTGGGGGATTTGGTAATTGACTAGTACCTCTTATATTAGGAGCACCAGATATAGCTTTTCCACGCCTTAATAATATAAGATTCTGACTACTCCCTCCTTCTCTATCATTCCTATTAATAAGAAGAATTGTAGATAAAGGGGCCGGCACAGGTTGGACTGTATATCCCCCCCTATCAGCCAATATTGCCCATGAAGGCTCTTCAGTAGATTTAGCTATCTTCAGG…
154	SSBRB1006-14	AAF9187	Canada	Nova Scotia	Cape Breton Highlands National Park	46.808	-60.733	73	Curculionidae	Entiminae	Phyllobius	Phyllobius oblongus	A	Forest	COI-5P	KR489436	AACATTATATTTTATTTTTGGAACTTGATCAGGAATAGTGGGAACTTCATTAAGAATCTTAATTCGAGCAGAATTAGGAAATCCCGGTTCTTTAATTGGAGATGATCAAATCTACAATGTAATTGTAACTGCTCATGCTTTTATTATAATTTTTTTTATAGTTATACCTATAATAATTGGAGGATTTGGTAATTGACTAGTACCTCTTATATTAGGAGCACCAGATATAGCTTTTCCACGCCTTAATAATATAAGATTCTGACTACTCCCTCCTTCTCTATCATTCCTATTAATAAGAAGAATTGTAGATAAAGGGGCCGGCACAGGTTGAACTGTATATCCCCCCCTATCAGCCAATATTGCCCATGAAGGCTCTTCAGTAGATTTAGCTATCTTCAG…
155	SSBRB1007-14	AAF9187	Canada	Nova Scotia	Cape Breton Highlands National Park	46.808	-60.733	73	Curculionidae	Entiminae	Phyllobius	Phyllobius oblongus	A	Forest	COI-5P	KR480087	AACATTATATTTTATTTTTGGAACTTGATCAGGAATAGTGGGAACTTCATTAAGAATCTTAATTCGAGCAGAATTAGGAAATCCCGGTTCTTTAATTGGAGATGATCAAATCTACAATGTAATTGTAACTGCTCATGCTTTTATTATAATTTTTTTTATAGTTATACCTATAATAATTGGGGGATTTGGTAATTGACTAGTACCTCTTATATTAGGAGCACCAGATATAGCTTTTCCACGCCTTAATAATATAAGATTCTGACTACTCCCTCCTTCTCTATCATTCCTATTAATAAGAAGAATTGTAGATAAAGGGGCCGGCACAGGTTGGACTGTATATCCCCCCCTATCAGCCAATATTGCCCATGAAGGCTCTTCAGTAGATTTAGCTATCTTCAG…
156	SSBRB1032-14	AAF9187	Canada	Nova Scotia	Cape Breton Highlands National Park	46.808	-60.733	73	Curculionidae	Entiminae	Phyllobius	Phyllobius oblongus	A	Forest	COI-5P	KR484127	AACATTATATTTTATTTTTGGAACTTGATCAGGAATAGTGGGAACTTCATTAAGAATCTTAATTCGAGCAGAATTAGGAAATCCCGGTTCTTTAATTGGAGATGATCAAATCTACAATGTAATTGTAACTGCTCATGCTTTTATTATAATTTTTTTTATAGTTATACCTATAATAATTGGGGGATTTGGTAATTGACTAGTACCTCTTATATTAGGAGCACCAGATATAGCTTTTCCACGCCTTAATAATATAAGATTCTGACTACTCCCTCCTTCTCTATCATTCCTATTAATAAGAAGAATTGTAGATAAAGGGGCCGGCACAGGTTGGACTGTATATCCCCCCCTATCAGCCAATATTGCCCATGAAGGCTCTTCAGTAGATTTAGCTATCTTCAG…
157	SSBRB1073-14	AAF9187	Canada	Nova Scotia	Cape Breton Highlands National Park	46.808	-60.733	73	Curculionidae	Entiminae	Phyllobius	Phyllobius oblongus	A	Forest	COI-5P	KR484119	TTGGAACATTATATTTTATTTTTGGAACTTGATCAGGAATAGTGGGAACTTCATTAAGAATCTTAATTCGAGCAGAATTAGGAAATCCCGGTTCTTTAATTGGAGATGATCAAATCTACAATGTAATTGTAACTGCTCATGCTTTTATTATAATTTTTTTTATAGTTATACCTATAATAATTGGGGGATTTGGTAATTGACTAGTACCTCTTATATTAGGAGCACCAGATATAGCTTTTCCACGCCTTAATAATATAAGATTCTGACTACTCCCTCCTTCTCTATCATTCCTATTAATAAGAAGAATTGTAGATAAAGGGGCCGGCACAGGTTGGACTGTATATCCCCCCCTATCAGCCAATATTGCCCATGAAGGCTCTTCAGTAGATTTAGCTATCT…
158	SSBRB1076-14	AAD5565	Canada	Nova Scotia	Cape Breton Highlands National Park	46.808	-60.733	73	Curculionidae	Entiminae	Sciaphilus	Sciaphilus asperatus	A	Forest	COI-5P	KR480580	TATTTTTGGCTCCTGATCGGGAATAATTGGAACCTCCCTAAGTATACTAATTCGTACAGAACTAGGAAATCCTGGATCCCTAATTGGGGATGATCAAATTTATAATGTAATTGTAACTGCTCATGCATTTATTATAATTTTTTTTATAGTTATACCAATTATAATTGGAGGTTTTGGTAATTGACTAGTCCCACTAATACTAGGAGCCCCTGATATAGCTTTCCCACGATTAAATAATATAAGATTTTGGCTTCTACCCCCATCCTTATCCCTTTTATTAATAAGAAGAATTGTAGACAAAGGAGCAGGAACAGGATGAACAGTTTACCCTCCCTTATCGGCTAATATTGCTCATGAAGGATCTTCAGTTGACCTGGCTATTTTTAGCCTTCACATAGC…
159	SSBRB1141-14	AAF9187	Canada	Nova Scotia	Cape Breton Highlands National Park	46.808	-60.733	73	Curculionidae	Entiminae	Phyllobius	Phyllobius oblongus	A	Forest	COI-5P	KR485235	GAACATTATATTTTATTTTTGGAACTTGATCAGGAATAGTGGGAACTTCATTAAGAATCTTAATTCGAGCAGAATTAGGAAATCCCGGTTCTTTAATTGGAGATGATCAAATCTACAATGTAATTGTAACTGCTCATGCTTTTATTATAATTTTTTTTATAGTTATACCTATAATAATTGGGGGATTTGGTAATTGACTAGTACCTCTTATATTAGGAGCACCAGATATAGCTTTTCCACGCCTTAATAATATAAGATTCTGACTACTCCCTCCTTCTCTATCATTCCTATTAATAAGAAGAATTGTAGATAAAGGGGCCGGCACAGGTTGGACTGTATATCCCCCCCTATCAGCCAATATTGCCCATGAAGGCTCTTCAGTAGATTTAGCTATCTTCA…
160	SSBRB1312-14	AAF9187	Canada	Nova Scotia	Cape Breton Highlands National Park	46.808	-60.733	73	Curculionidae	Entiminae	Phyllobius	Phyllobius oblongus	A	Forest	COI-5P	KR485657	TTTATTTTTGGAACTTGATCAGGAATAGTGGGAACTTCATTAAGAATCTTAATTCGAGCAGAATTAGGAAATCCCGGTTCTTTAATTGGAGATGATCAAATCTACAATGTAATTGTAACTGCTCATGCTTTTATTATAATTTTTTTTATAGTTATACCTATAATAATTGGGGGATTTGGTAATTGACTAGTACCTCTTATATTAGGAGCACCAGATATAGCTTTTCCACGCCTTAATAATATAAGATTCTGACTACTCCCTCCTTCTCTATCATTCCTATTAATAAGAAGAATTGTAGATAAAGGGGCCGGCACAGGTTGGACTGTATATCCCCCCCTATCAGCCAATATTGCCCATGAAGGCTCTTCAGTAGATTTAGCTATCTTCAGGTTACATATA…
161	SSBRB2361-14	AAD5565	Canada	Nova Scotia	Cape Breton Highlands National Park	46.808	-60.733	73	Curculionidae	Entiminae	Sciaphilus	Sciaphilus asperatus	I	Forest	COI-5P	KR483214	ACCCTATACTTTATTTTTGGCTCCTGATCGGGAATAATTGGAACCTCCCTAAGTATACTAATTCGTACAGAACTAGGAAATCCTGGATCCCTAATTGGGGATGATCAAATTTATAATGTAATTGTAACTGCTCATGCATTTATTATAATTTTTTTTATAGTTATACCAATTATAATTGGAGGTTTTGGTAATTGACTAGTCCCACTAATACTAGGAGCCCCTGATATAGCTTTCCCACGATTAAATAATATAAGATTTTGGCTTCTACCCCCATCCTTATCCCTTTTATTAATAAGAAGAATTGTAGACAAAGGAGCAGGAACAGGATGAACAGTTTACCCTCCCTTATCGGCTAATATTGCTCATGAAGGATCTTCAGTTGACCTGGCTATTTTTAGC…
162	SSBRB2869-14	AAF9187	Canada	Nova Scotia	Cape Breton Highlands National Park	46.808	-60.733	73	Curculionidae	Entiminae	Phyllobius	Phyllobius oblongus	A	Forest	COI-5P	KR484575	AACATTATATTTTATTTTNGGAACTTGATCAGGAATAGTGGGAACTTCATTAAGAATCTTAATTCGAGCAGAATTAGGAAATCCCGGTTCTTTAATTGGAGATGATCAAATCTACAATGTAATTGTAACTGCTCATGCTTTTATTATAATTTTTTTTATAGTTATACCTATAATAATTGGAGGATTTGGTAATTGACTAGTACCTCTTATATTAGGAGCACCAGATATAGCTTTTCCACGCCTTAATAATATAAGATTCTGACTACTCCCTCCTTCTCTATCATTCCTATTAATAAGAAGAATTGTAGATAAAGGGGCCGGCACAGGTTGAACTGTATATCCCCCCCTATCAGCCAATATTGCCCATGAAGGCTCTTCAGTAGATTTAGCTATCTTCAG…
163	SSBRB4602-14	AAG5242	Canada	Nova Scotia	Cape Breton Highlands National Park	46.808	-60.733	73	Curculionidae	Entiminae	Barypeithes	Barypeithes pellucidus	A	Forest	COI-5P	KR484745	TAATCCGAACAGAATTAGGAAATCCAGGATCTTTAATCGGCGATGATCAAATTTATAACGTAATTGTAACTGCTCATGCATTTATCATAATTTTTTTTATAGTTATACCAATTATAATTGGTGGATTTGGAAACTGACTAGTGCCCTTAATACTAGGAGCTCCAGATATAGCTTTCCCCCGCCTAAATAATATAAGATTTTGGCTTCTTCCCCCCTCCTTATCCCTTCTTCTTATAAGAAGAATCGTCGATAAAGGAGCAGGGACAGGATGGACAGTATACCCCCCGCTATCGGCCAATATTGCTCATGAAGGGTCATCTGTAGATTTAGCAATTTTTAGTCTGCATATAGCGGGAGTGTCCTCAATTCTAGGAGCTATTAACTTTATTTCTACAGTTA…
164	SSBRB4707-14	AAG5222	Canada	Nova Scotia	Cape Breton Highlands National Park	46.808	-60.733	73	Curculionidae	Entiminae	Strophosoma	Strophosoma melanogrammum	A	Forest	COI-5P	KR487484	GACATTATATTTCATTTTTGGGGCATGATCAGGCATAATTGGAACTTCTTTAAGAATACTGATTCGAACCGAACTAGGAAATCCTGGGTCACTGATTGGTGACGACCAAATTTATAACGTTATTGTAACTGCTCATGCTTTCATTATAATTTTCTTTATAGTTATACCTATAATAATTGGGGGATTCGGAAATTGATTAATACCCTTAATACTTGGAGCTCCAGATATAGCTTTTCCCCGAATAAACAATATAAGATTTTGGCTTCTTCCTCCATCCTTATCCCTTCTATTGATAAGAAGAATTGTTGATAAAGGAGCTGGTACAGGCTGAACTGTTTATCCTCCTTTATCAACAAATATCGCTCACGAAGGATCATCTGTAGATCTCGCAATTTTTAG…
165	SSBRB4711-14	AAD5565	Canada	Nova Scotia	Cape Breton Highlands National Park	46.808	-60.733	73	Curculionidae	Entiminae	Sciaphilus	Sciaphilus asperatus	A	Forest	COI-5P	KR488457	TTTATTTTTGGCTCCTGATCGGGAATAATTGGAACCTCCCTAAGTATACTAATTCGTACAGAACTAGGAAATCCTGGATCCCTAATTGGGGATGATCAAATTTATAATGTAATTGTAACTGCTCATGCATTTATTATAATTTTTTTTATAGTTATACCAATTATAATTGGAGGTTTTGGTAATTGACTAGTCCCACTAATACTAGGAGCCCCTGATATAGCTTTCCCACGATTAAATAATATAAGATTTTGGCTTCTACCCCCATCCTTATCCCTTTTATTAATAAGAAGAATTGTAGACAAAGGAGCAGGAACAGGATGAACAGTTTACCCTCCCTTATCGGCTAATATTGCTCATGAAGGATCTTCAGTTGACCTGGCTATTTTTAGCCTTCACATA…
166	SSBRB4888-14	AAG5242	Canada	Nova Scotia	Cape Breton Highlands National Park	46.808	-60.733	73	Curculionidae	Entiminae	Barypeithes	Barypeithes pellucidus	A	Forest	COI-5P	KR488391	ACATTATATTTTATTTTTGGGGCATGGTCAGGAATAGTGGGCACATCTTTAAGATTACTAATCCGAACAGAATTAGGAAATCCAGGATCTTTAATCGGCGATGATCAAATTTATAACGTAATTGTAACTGCTCATGCATTTATCATAATTTTTTTTATAGTTATACCAATTATAATTGGTGGATTTGGAAACTGACTAGTGCCCTTAATACTAGGAGCTCCAGATATAGCTTTCCCCCGCCTAAATAATATAAGATTTTGGCTTCTTCCCCCCTCCTTATCCCTTCTTCTTATAAGAAGAATCGTCGATAAAGGAGCAGGGACAGGATGGACAGTATACCCCCCGCTATCGGCCAATATTGCTCATGAAGGGTCATCTGTAGATTTAGCAATTTTTAGT…
167	SSBRB5048-14	AAG5242	Canada	Nova Scotia	Cape Breton Highlands National Park	46.808	-60.733	73	Curculionidae	Entiminae	Barypeithes	Barypeithes pellucidus	A	Forest	COI-5P	KR482291	ACATTATATTTTATTTTTGGGGCATGGTCAGGAATAGTGGGCACATCTTTAAGATTACTAATCCGAACAGAATTAGGAAATCCAGGATCTTTAATCGGCGATGATCAAATTTATAACGTAATTGTAACTGCTCATGCATTTATCATAATTTTTTTTATAGTTATACCAATTATAATTGGTGGATTTGGAAACTGACTAGTGCCCTTAATACTAGGAGCTCCAGATATAGCTTTCCCCCGCCTAAATAATATAAGATTTTGGCTTCTTCCCCCCTCCTTATCCCTTCTTCTTATAAGAAGAATCGTCGATAAAGGAGCAGGGACAGGATGGACAGTATACCCCCCGCTATCGGCCAATATTGCTCATGAAGGGTCATCTGTAGATTTAGCAATTTTTAGT…
168	SSBRB5337-14	AAD5565	Canada	Nova Scotia	Cape Breton Highlands National Park	46.808	-60.733	73	Curculionidae	Entiminae	Sciaphilus	Sciaphilus asperatus		Forest	COI-5P	KR490098	----------TTTATTTTTGGCTCCTGATCGGGAATAATTGGAACCTCCCTA---AGTATACTAATTNGTACAGAACTAGGAAATCCTGGATCCCTAATTGGGGAT---GATCAAATTTATAATGTAATTGTAACTGCTCATGCATTTATTATAATTTTTTTTATAGTTATACCAATTATAATTGGAGGTTTTGGTAATTGACTAGTCCCACTAATA---CTAGGAGCCCCTGATATAGCTTTCCCACGATTAAATAATATAAGATTTTGGCTTCTACCCCCATCCTTATCCCTTTTATTAATAAGAAGAATTGTAGACAAAGGAGCAGGAACAGGATGAACAGTTTACCCTCCCTTATCGGCTAATATTGCTCATGAAGGATCTTCAGTTGACCTG--…
169	SSBRB5339-14	AAD5565	Canada	Nova Scotia	Cape Breton Highlands National Park	46.808	-60.733	73	Curculionidae	Entiminae	Sciaphilus	Sciaphilus asperatus		Forest	COI-5P	KR480569	AACCCTATACTTTATTTTTGGCTCCTGATCGGGAATAATTGGAACCTCCCTA---AGTATACTAATTCGTACAGAACTAGGAAATCCTGGATCCCTAATTGGGGAT---GATCAAATTTATAATGTAATTGTAACTGCTCATGCATTTATTATAATTTTTTTTATAGTTATACCAATTATAATTGGAGGTTTTGGTAATTGACTAGTCCCACTAATA---CTAGGAGCCCCTGATATAGCTTTCCCACGATTAAATAATATAAGATTTTGGCTTCTACCCCCATCCTTATCCCTTTTATTAATAAGAAGAATTGTAGACAAAGGAGCAGGAACAGGATGAACAGTTTACCCTCCCTTATCGGCTAATATTGCTCATGAAGGATCTTCAGTTGACCTG--…
170	SSBRB5353-14	AAG5222	Canada	Nova Scotia	Cape Breton Highlands National Park	46.808	-60.733	73	Curculionidae	Entiminae	Strophosoma	Strophosoma melanogrammum		Forest	COI-5P	KR480118	GACATTATATTTCATTTTTGGGGCATGATCAGGCATAATTGGAACTTCTTTA---AGAATACTGATTCGAACCGAACTAGGAAATCCTGGGTCACTGATTGGTGAC---GACCAAATTTATAACGTTATTGTAACTGCTCATGCTTTCATTATAATTTTCTTTATAGTTATACCTATAATAATTGGGGGATTCGGAAATTGATTAATACCCTTAATA---CTTGGAGCTCCAGATATAGCTTTTCCCCGAATAAACAATATAAGATTTTGGCTTCTTCCTCCATCCTTATCCCTTCTATTGATAAGAAGAATTGTTGATAAAGGAGCTGGTACAGGCTGAACTGTTTATCCTCCTTTATCAACAAATATCGCTCACGAAGGATCATCTGTAGATCTC--…
171	SSBRB822-14	AAF9187	Canada	Nova Scotia	Cape Breton Highlands National Park	46.808	-60.733	73	Curculionidae	Entiminae	Phyllobius	Phyllobius oblongus	A	Forest	COI-5P	KR487003	ACATTATATTTTATTTTTGGAACTTGATCAGGAATAGTGGGAACTTCATTAAGAATCTTAATTCGAGCAGAATTAGGAAATCCCGGTTCTTTAATTGGAGATGATCAAATCTACAATGTAATTGTAACTGCTCATGCTTTTATTATAATTTTTTTTATAGTTATACCTATAATAATTGGGGGATTTGGTAATTGACTAGTACCTCTTATATTAGGAGCACCAGATATAGCTTTTCCACGCCTTAATAATATAAGATTCTGACTACTCCCTCCTTCTCTATCATTCCTATTAATAAGAAGAATTGTAGATAAAGGGGCCGGCACAGGTTGGACTGTATATCCCCCCCTATCAGCCAATATTGCCCATGAAGGCTCTTCAGTAGATTTAGCTATCTTCAGG…
172	SSBRB873-14	AAF9187	Canada	Nova Scotia	Cape Breton Highlands National Park	46.808	-60.733	73	Curculionidae	Entiminae	Phyllobius	Phyllobius oblongus	A	Forest	COI-5P	KR490753	ACATTATATTTTATTTTTGGAACTTGATCAGGAATAGTGGGAACTTCATTAAGAATCTTAATTCGAGCAGAATTAGGAAATCCCGGTTCTTTAATTGGAGATGATCAAATCTACAATGTAATTGTAACTGCTCATGCTTTTATTATAATTTTTTTTATAGTTATACCTATAATAATTGGAGGATTTGGTAATTGACTAGTACCTCTTATATTAGGAGCACCAGATATAGCTTTTCCACGCCTTAATAATATAAGATTCTGACTACTCCCTCCTTCTCTATCATTCCTATTAATAAGAAGAATTGTAGATAAAGGGGCCGGCACAGGTTGAACTGTATATCCCCCCCTATCAGCCAATATTGCCCATGAAGGCTCTTCAGTAGATTTAGCTATCTTCAGG…
173	SSBRB879-14	AAF9187	Canada	Nova Scotia	Cape Breton Highlands National Park	46.808	-60.733	73	Curculionidae	Entiminae	Phyllobius	Phyllobius oblongus	A	Forest	COI-5P	KR479921	ACATTATATTTTATTTTTGGAACTTGATCAGGAATAGTGGGAACTTCATTAAGAATCTTAATTCGAGCAGAATTAGGAAATCCCGGTTCTTTAATTGGAGATGATCAAATCTACAATGTAATTGTAACTGCTCATGCTTTTATTATAATTTTTTTTATAGTTATACCTATAATAATTGGAGGATTTGGTAATTGACTAGTACCTCTTATATTAGGAGCACCAGATATAGCTTTTCCACGCCTTAATAATATAAGATTCTGACTACTCCCTCCTTCTCTATCATTCCTATTAATAAGAAGAATTGTAGATAAAGGGGCCGGCACAGGTTGAACTGTATATCCCCCCCTATCAGCCAATATTGCCCATGAAGGCTCTTCAGTAGATTTAGCTATCTTCAGG…
174	SSBRB897-14	AAF9187	Canada	Nova Scotia	Cape Breton Highlands National Park	46.808	-60.733	73	Curculionidae	Entiminae	Phyllobius	Phyllobius oblongus	A	Forest	COI-5P	KR485151	ACATTATATTTTATTTTTGGAACTTGATCAGGAATAGTGGGAACTTCATTAAGAATCTTAATTCGAGCAGAATTAGGAAATCCCGGTTCTTTAATTGGAGATGATCAAATCTACAATGTAATTGTAACTGCTCATGCTTTTATTATAATTTTTTTTATAGTTATACCTATAATAATTGGGGGATTTGGTAATTGACTAGTACCTCTTATATTAGGAGCACCAGATATAGCTTTTCCACGCCTTAATAATATAAGATTCTGACTACTCCCTCCTTCTCTATCATTCCTATTAATAAGAAGAATTGTAGATAAAGGGGCCGGCACAGGTTGGACTGTATATCCCCCCCTATCAGCCAATATTGCCCATGAAGGCTCTTCAGTAGATTTAGCTATCTTCAGG…
175	SSBRB911-14	AAF9187	Canada	Nova Scotia	Cape Breton Highlands National Park	46.808	-60.733	73	Curculionidae	Entiminae	Phyllobius	Phyllobius oblongus	A	Forest	COI-5P	KR486411	ACATTATATTTTATTTTTGGAACTTGATCAGGAATAGTGGGAACTTCATTAAGAATCTTAATTCGAGCAGAATTAGGAAATCCCGGTTCTTTAATTGGAGATGATCAAATCTACAATGTAATTGTAACTGCTCATGCTTTTATTATAATTTTTTTTATAGTTATACCTATAATAATTGGAGGATTTGGTAATTGACTAGTACCTCTTATATTAGGAGCACCAGATATAGCTTTTCCACGCCTTAATAATATAAGATTCTGACTACTCCCTCCTTCTCTATCATTCCTATTAATAAGAAGAATTGTAGATAAAGGGGCCGGCACAGGTTGAACTGTATATCCCCCCCTATCAGCCAATATTGCCCATGAAGGCTCTTCAGTAGATTTAGCTATCTTCAGG…
176	SSBRB970-14	AAF9187	Canada	Nova Scotia	Cape Breton Highlands National Park	46.808	-60.733	73	Curculionidae	Entiminae	Phyllobius	Phyllobius oblongus	A	Forest	COI-5P	KR486032	ACATTATATTTTATTTTTGGAACTTGATCAGGAATAGTGGGAACTTCATTAAGAATCTTAATTCGAGCAGAATTAGGAAATCCCGGTTCTTTAATTGGAGATGATCAAATCTACAATGTAATTGTAACTGCTCATGCTTTTATTATAATTTTTTTTATAGTTATACCTATAATAATTGGAGGATTTGGTAATTGACTAGTACCTCTTATATTAGGAGCACCAGATATAGCTTTTCCACGCCTTAATAATATAAGATTCTGACTACTCCCTCCTTCTCTATCATTCCTATTAATAAGAAGAATTGTAGATAAAGGGGCCGGCACAGGTTGAACTGTATATCCCCCCCTATCAGCCAATATTGCCCATGAAGGCTCTTCAGTAGATTTAGCTATCTTCAGG…
177	SSPEA804-15	AAG5222	Canada	Prince Edward Island	Prince Edward Island National Park	46.493	-63.394	5	Curculionidae	Entiminae	Strophosoma	Strophosoma melanogrammum		Forest	COI-5P	MF642213	TTCATTTTTGGGGCATGATCAGGCATAATTGGAACTTCTTTAAGAATACTGATTCGAACCGAACTAGGAAATCCTGGGTCACTGATTGGTGACGACCAAATTTATAACGTTATTGTAACTGCTCATGCTTTCATTATAATTTTCTTTATAGTTATACCTATAATAATTGGGGGATTCGGAAATTGATTAATACCCTTAATACTTGGAGCTCCAGATATAGCTTTTCCCCGAATAAACAATATAAGATTTTGGCTTCTTCCTCCATCCTTATCCCTTCTATTGATAAGAAGAATTGTTGATAAAGGAGCTGGTACAGGCTGAACTGTTTATCCTCCTTTATCAACAAATATCGCTCACGAAGGATCATCTGTAGATCTCGCAATTTTTAGCTTACACATA…
178	SSROA3754-14	AAO4332	Canada	Ontario	Rouge National Urban Park	43.808	-79.137	90	Curculionidae	Entiminae	Polydrusus	Polydrusus impressifrons		Forest	COI-5P	KR481943	ACTTTATACTTTATTTTTGGTGCTTGATCTGGTATAATCGGAACTTCTCTTAGTATATTAATTCGAACAGAATTAGGAAACCCTGGATCTTTAATTGGAGACGATCAAATCTATAACGTAATTGTAACTGCCCATGCATTTATCATAATTTTTTTTATAGTTATACCTATTATAATCGGAGGATTCGGAAACTGATTAATTCCCCTTATACTAGGAGCCCCTGATATAGCTTTCCCACGATTAAACAATATAAGATTCTGACTTCTCCCACCATCATTATCTTTACTTTTAATAAGAAGAATTGTAGATAAAGGAGCTGGGACAGGCTGAACAGTATACCCCCCCCTCTCAGCAAATATCGCTCATGAAGGAGCCTCAGTAGATCTAGCAATTTTTAGA…
179	SSROC4051-15	AAF9187	Canada	Ontario	Rouge National Urban Park	43.811	-79.162	95	Curculionidae	Entiminae	Phyllobius	Phyllobius oblongus	A	Grassland	COI-5P	MF633240	ACATTATATTTTATTTTTGGAACTTGATCAGGAATAGTGGGAACTTCATTAAGAATCTTAATTCGAGCAGAATTAGGAAATCCCGGTTCTTTAATTGGAGATGATCAAATCTACAATGTAATTGTAACTGCTCATGCTTTTATTATAATTTTTTTTATAGTTATACCTATAATAATTGGAGGATTTGGTAATTGACTAGTACCTCTTATATTAGGAGCACCAGATATAGCTTTTCCACGCCTTAATAATATAAGATTCTGACTACTCCCTCCTTCTCTATCATTCCTATTAATAAGAAGAATTGTAGATAAAGGGGCCGGCACAGGTTGAACTGTATATCCCCCCCTATCAGCCAATATTGCCCATGAAGGCTCTTCAGTAGATTTAGCTATCTTCAGG…
180	SSROC5992-15	AAF9187	Canada	Ontario	Rouge National Urban Park	43.811	-79.162	95	Curculionidae	Entiminae	Phyllobius	Phyllobius oblongus	A	Grassland	COI-5P	MF636128	TTTGGAACTTGATCAGGAATAGTGGGAACTTCATTAAGAATCTTAATTCGAGCAGAATTAGGAAATCCCGGTTCTTTAATTGGAGATGATCAAATCTACAATGTAATTGTAACTGCTCATGCTTTTATTATAATTTTTTTTATAGTTATACCTATAATAATTGGAGGATTTGGTAATTGACTAGTACCTCTTATATTAGGAGCACCAGATATAGCTTTTCCACGCCTTAATAATATAAGATTCTGACTACTCCCTCCTTCTCTATCATTCCTATTAATAAGAAGAATTGTAGATAAAGGGGCCGGCACAGGTTGAACTGTATATCCCCCCCTATCAGCCAATATTGCCCATGAAGGCTCTTCAGTAGATTTAGCTATCTTCAGGTTACATATAGCGGGG…
181	SSROC6001-15	AAF9187	Canada	Ontario	Rouge National Urban Park	43.811	-79.162	95	Curculionidae	Entiminae	Phyllobius	Phyllobius oblongus	A	Grassland	COI-5P	MF636996	ATTTTTGGAACTTGATCAGGAATAGTGGGAACTTCATTAAGAATCTTAATTCGAGCAGAATTAGGAAATCCCGGTTCTTTAATTGGAGATGATCAAATCTACAATGTAATTGTAACTGCTCATGCTTTTATTATAATTTTTTTTATAGTTATACCTATAATAATTGGAGGATTTGGTAATTGACTAGTACCTCTTATATTAGGAGCACCAGATATAGCTTTTCCACGCCTTAATAATATAAGATTCTGACTACTCCCTCCTTCTCTATCATTCCTATTAATAAGAAGAATTGTAGATAAAGGGGCCGGCACAGGTTGAACTGTATATCCCCCCCTATCAGCCAATATTGCCCATGAAGGCTCTTCAGTAGATTTAGCTATCTTCAGGTTACATATAGCG…
182	CNBRH345-14	AAD5565	Canada	Nova Scotia	Cape Breton Highlands National Park	46.6553	-60.4285	21	Curculionidae	Entiminae	Sciaphilus	Sciaphilus asperatus	A	Forest	COI-5P	KR127430	AACCCTATACTTTATTTTTGGCTCCTGATCGGGAATAATTGGAACCTCCCTAAGTATACTAATTCGTACAGAACTAGGAAATCCTGGATCCCTAATTGGGGATGATCAAATTTATAATGTAATTGTAACTGCTCATGCATTTATTATAATTTTTTTTATAGTTATACCAATTATAATTGGAGGTTTTGGTAATTGACTAGTCCCACTAATACTAGGAGCCCCTGATATAGCTTTCCCACGATTAAATAATATAAGATTTTGGCTTCTACCCCCATCNTTATCCCTTTTATTAATAAGAAGAATTGTAGACAAAGGAGCAGGAACAGGATGAACAGTTTACCCNCCCTTATCGGCTAATATTGCTCATGAAGGATCTTCAGTTGACCTGGCTATTTTTAG…
183	CNFNT2313-14	AAB8911	Canada	Quebec	Forillon National Park	48.857	-64.376	135	Curculionidae	Entiminae	Polydrusus	Polydrusus formosus	A	Forest	COI-5P	KR122892	TCCGGAATAGTGGGAACTTCTTTAAGAATACTTATTCGAGCCGAATTAGGAAATCCAGGTTCTTTAATTGGAGACGACCAAATTTACAACGTAATTGTAACTGCTCATGCATTTATTATAATTTTCTTTATAGTAATACCAATTATAATCGGAGGATTCGGAAATTGATTAGTCCCTCTTATATTAGGAGCACCTGATATAGCATTTCCACGATTAAATAATATAAGATTTTGATTATTGCCTCCTTCTTTGTCCCTCCTTTTAATAAGAAGAATTGTTGACAAAGGAGCTGGAACTGGTTGAACTGTTTATCCCCCCTTATCGGCCAATATTGCACATGAAGGATCTTCAGTAGATTTAGCAATTTTTAGACTACATATAGCAGGTGTATCGTCTATT…
184	COLFD172-12		Finland	Uusimaa	Nylandia	60.1899	25.1371		Curculionidae	Entiminae	Otiorhynchus	Otiorhynchus sulcatus	A		COI-5P		-----------------------------------------------------------------------------------------------------------------------------------------------------------------TAATGCCAATAATAATTGGGGGTTTTGGGAACTGACTAGTCCCACTAATACTTGGGGCCCCAGATATGGCTTTCCCCCGATTAAATAATATAAGATTTTGGCTACTCCCACCTTCTCTATCACTTTTATTAATAAGAAGAATTATTGATAAAGGAACAGGTACA--------------------------------------------------------------------------…
185	FBCOQ022-13	AAL8052	Germany	Rhineland-Palatinate	Saar-Nahe-Bergland	49.9021	7.86463	220	Curculionidae	Entiminae	Trachyphloeus	Trachyphloeus asperatus	A		COI-5P	KM447279	-----------------------------------------------------------------------------------------------------------------------------------CTCATGCTTTTATTATAATTTTTTTTATAGTTATACCAATAATAATTGGGGGCTTTGGAAATTGATTAGTTCCCCTAATATTAGGAGCTCCTGATATAGCTTTTCCTCGCCTTAATAATATAAGATTCTGACTTCTTCCTCCAAGACTAATTTTTTTATTAGTAAGAAGAATTGTAGATAGGGGAGCCGGAACAGGCTGAACTGTTTATCCCCCTTTATCTTCTAACATTGCTCACGAAGGTTCTTCTGTTGATCTAGCAATTTTTAG…
186	FBCOQ111-13	ACC1061	Germany	Rhineland-Palatinate	Saar-Nahe-Bergland	49.9088	7.88423	155	Curculionidae	Entiminae	Foucartia	Foucartia squamulata	A		COI-5P	KM446005	AACATTATATTTTATTTTTGGAGCCTGATCAGGTATAATTGGAACATCCCTAAGAATACTTATTCGTACAGAATTAGGAAATCCTGGATCTTTAATTGGTGATGACCAAATCTATAATGTAATTGTAACTGCTCATGCTTTTATTATAATTTTTTTTATAGTAATACCCATAATAATTGGTGGATTTGGTAATTGATTAGTTCCTCTTATACTTGGAGCTCCAGACATAGCTTTCCCACGTCTTAATAATATAAGATTTTGACTTCTTCCCCCCTCTTTATCTTTACTTCTAATAAGAAGAATTGTAGATAAAGGAGCAGGGACTGGTTGAACTGTTTACCCACCCCTTTCAACTAATATAACCCATGAGGGTTCATCTGTAGATTTGGCAATCTTTAG…
187	GBCL1140-06	AAC0962							Curculionidae	Entiminae	Otiorhynchus	Otiorhynchus scaber			COI-5P	AY196860	---------------------------------------------------------------------------------------------------------------------------------------------------------------------------------------------------------------------------------------AATTGATTAGTCCCCCTTATATTAGGAGCCCCTGATATAGCCTTCCCACGACTTAATAATATAAGATTTTGATTACTTCCCCCAAGCCTATCCCTTTTATTGATAAGAAGAATAATTGATAAAGGGGCAGGAACTGGGTGAACAGTATACCCTCCCCTATCTTCTAAT…
188	GBCL1144-06	AAC0962							Curculionidae	Entiminae	Otiorhynchus	Otiorhynchus scaber			COI-5P	AY196864	---------------------------------------------------------------------------------------------------------------------------------------------------------------------------------------------------------------------------------------AATTGATTAGTCCCCCTTATATTAGGAGCCCCTGATATAGCCTTCCCACGACTTAATAATATAAGATTTTGATTACTTCCCCCAAGCCTATCCCTTTTATTGATAAGAAGAATAATTGATAAAGGGGCAGGAACTGGGTGAACAGTATACCCTCCCCTATCTTCTAAT…
189	GBCL3909-08								Curculionidae	Entiminae	Ectemnorhinus	Ectemnorhinus sp. GG-2005			COI-5P	AY762317	---------------------------------------------------------------------------------------------------------------------------------------------------------------------------------------------------------------------------------------------------------------------------------------------------------------------------------------------------------------------------------------------------------------…
190	GBCL3913-08								Curculionidae	Entiminae	Ectemnorhinus	Ectemnorhinus sp. GG-2005			COI-5P	AY762313	---------------------------------------------------------------------------------------------------------------------------------------------------------------------------------------------------------------------------------------------------------------------------------------------------------------------------------------------------------------------------------------------------------------…
191	SSPEA1456-15	AAF9187	Canada	Prince Edward Island	Prince Edward Island National Park	46.493	-63.394	5	Curculionidae	Entiminae	Phyllobius	Phyllobius oblongus		Forest	COI-5P	MF632376	ACATTATATTTTATTTTTGGAACTTGATCAGGAATAGTGGGAACTTCATTAAGAATCTTAATTCGAGCAGAATTAGGAAATCCCGGTTCTTTAATTGGAGATGATCAAATCTACAATGTAATTGTAACTGCTCATGCTTTTATTATAATTTTTTTTATAGTTATACCTATAATAATTGGGGGATTTGGTAATTGACTAGTACCTCTTATATTAGGAGCACCAGATATAGCTTTTCCACGCCTTAATAATATAAGATTCTGACTACTCCCTCCTTCTCTATCATTCCTATTAATAAGAAGAATTGTAGATAAAGGGGCCGGCACAGGTTGGACTGTATATCCCCCCCTATCAGCCAATATTGCCCATGAAGGCTCTTCAGTAGATTTAGCTATCTTCAGG…
192	SSROA3764-14	AAO4332	Canada	Ontario	Rouge National Urban Park	43.808	-79.137	90	Curculionidae	Entiminae	Polydrusus	Polydrusus impressifrons		Forest	COI-5P	KR483000	GTAATTGTAACTGCCCATGCATTTATCATAATTTTTTTTATAGTTATACCTATTATAATCGGAGGATTCGGAAACTGATTAATTCCCCTTATACTAGGAGCCCNTGATATAGCTTTCCCACGATTAAACAATATAAGATTNTGACTTCTCCCACCATCATTATCTTTACTTTTAATAAGAAGAATTGTAGATAAAGGAGCTGGGACAGGCTGAACAGTATACCCCCCCCTNTCAGCAAATATCGCTCATGAAGGAGCCTCAGTAGATCTAGCAATTTTTAGATTACATATAGCAGGAGTTTCATCAATCCTAGGAGCAATTAATTTTATTTCTACTATTATTAATATACGACCCACAGGAATATCTCNTGATCAAATACCTTTATTTGTATGAGCAGTA…
193	SWCHL321-15	AAD5565	Canada	Ontario	Charleston Lake Provincial Park	44.5048	-76.0408	89	Curculionidae	Entiminae	Sciaphilus	Sciaphilus asperatus	I	Forest	COI-5P	MG054301	ATAATTGGAACCTCCCTAAGTATACTAATTCGTACAGAACTAGGAAATCCTGGATCCCTAATTGGGGATGATCAAATTTATAATGTAATTGTAACTGCTCATGCATTTATTATAATTTTTTTTATAGTTATACCAATTATAATTGGAGGTTTTGGTAATTGACTAGTCCCACTAATACTAGGAGCCCCTGATATAGCTTTCCCACGATTAAATAATATAAGATTTTGGCTTCTACCCCCATCCTTATCCCTTTTATTAATAAGAAGAATTGTAGACAAAGGAGCAGGAACAGGATGAACAGTTTACCCTCCCTTATCGGCTAATATTGCTCATGAAGGATCTTCAGTTGACCTGGCTATTTTTAGCCTTCACATAGCAGGTGTTTCCTCAATCCTAGGA…
194	SWCHL383-15	AAF9187	Canada	Ontario	Charleston Lake Provincial Park	44.5156	-76.0247	86	Curculionidae	Entiminae	Phyllobius	Phyllobius oblongus	I	Forest	COI-5P	MG055787	TTTATTTTTGGAACTTGATCAGGAATAGTGGGAACTTCATTAAGAATCTTAATTCGAGCAGAATTAGGAAATCCCGGTTCTTTAATTGGAGATGATCAAATCTACAATGTAATTGTAACTGCTCATGCTTTTATTATAATTTTTTTTATAGTTATACCTATAATAATTGGAGGATTTGGTAATTGACTAGTACCTCTTATATTAGGAGCACCAGATATAGCTTTTCCACGCCTTAATAATATAAGATTCTGACTACTCCCTCCTTCTCTATCATTCCTATTAATAAGAAGAATTGTAGATAAAGGGGCCGGCACAGGTTGAACTGTATATCCCCCCCTATCAGCCAATATTGCCCATGAAGGCTCTTCAGTAGATTTAGCTATCTTCAGGTTACATATA…
195	TTCFW419-08	ACO8630	Canada	Ontario	Pukaskwa NP	48.56	-86.23	215	Curculionidae	Entiminae	Polydrusus	Polydrusus formosus	A	Forest	COI-5P	KM850105	AACTTTATATTTTATTTTTGGTGCCTGATCCGGAATAGTGGGAACTTCTTTAAGAATACTTATTCGAACCGAATTAGGAAATCCAGGTTCTTTAATTGGAGATGACCAAATTTATAACGTAATTGTAACTGCTCATGCATTTATTATAATTTTCTTTATAGTAATACCAATTATAATTGGAGGATTCGGAAATTGATTAGTCCCTCTTATATTAGGAGCTCCTGATATAGCATTTCCACGATTAAATAATATAAGATTCTGATTATTACCTCCTTCTTTGTCCCTCCTTTTAATAAGAAGAATTGTTGACAAAGGAGCTGGAACTGGTTGAACTGTTTATCCCCCCTTATCGGCTAATATTACACATGAAGGATCTTCAGTAGATTTAGCAATTTTTAG…
196	VVGC2621-11		China	Sichuan	Gongga Shan	29.8	102.07	3533	Curculionidae	Entiminae	Catapionus	Catapionus mopsus	A		COI-5P	KU748531	-----------------------------------------------------------------------------------------------------------------------------------------------------------------------------------------------------------------------------------------------------------TAAGATTTTGACTTTTACCTCCATCTTTATCTCTTCTTTTAATAAGAAGAATTGTAGATAAAGGAGCAGGCACCGGCTGAACAGTTTATCCCCCTCTTTCAGCTAATATTGCACATGAGGGTTCATCTGTAGACTTAGCTATTTTTAG…
197	GBCL3805-08	AAB0256							Curculionidae	Entiminae	Sitona	Sitona discoideus			COI-5P	EF118267	------------------------------------------------TTTATTTTTGGAGCATGAGCAGGAATAGTTGGAACATCTCTA---AGAGTACTAATTCGAACAGAATTAGGAAATCCTGGATCTTTAATTGGCGAC---GACCAAATTTATAATGTAATTGTTACAGCTCATGCATTTATCATAATTTTTTTTATAGTTATACCTATAATGATTGGAGGATTTGGTAATTGATTAGTTCCACTAATA---CTAGGAGCTCCTGATATAGCTTTCCCTCGATTAAATAATATAAGATTTTGATTACTCCCTCCTTCATTAACACTTTTACTTATAAGAAGAATTGTAGATAAAGGGGCTGGAACAGGTTGAACAGTTTACCCTCCTTTATCG…
198	GBCL11615-12	ACA8527							Curculionidae	Entiminae	Naupactus	Naupactus leucoloma			COI-5P	HQ453142	AATTGTTGATAAAGGTATAGGAACAGGATGAACAGTTTATCCCCCTCTCTCTGCTAATATTGCTCACGAAGGATCCTCTGTCGATTTAGCAATTTTTAGTCTACATATAGCAGGTGTATCATCAATTTTAGGTGCAGTAAATTTTATTTCTACAGTTTTAAATATACGACCTTCAGGAATATCACCCGATCGTATACCTTTATTTGTATGAGCAGTAGAAATTACTGCTATTTTATTACTTTTATCTTTACCAGTTTTAGCAGGAGCAATCTCTATACTTCTAACAGATCGAAATATTAATACCTCATTCTTTGACCCTGCTGGGGGAGGAGACCCTATTTTATACCAACATTTATTTTGATTCTTTGGACATCCTGAAGTTTATATTTTAATTTTACC…
199	GBCL11617-12	ACA8527							Curculionidae	Entiminae	Naupactus	Naupactus leucoloma			COI-5P	HQ453138	AATTGTTGATAAAGGTATAGGAACAGGATGAACAGTTTATCCCCCTCTCTCTGCTAATATTGCTCACGAAGGATCCTCTGTCGATTTAGCAATTTTTAGTCTACATATAGCAGGTGTATCATCAATTTTAGGTGCAGTAAATTTTATTTCTACAGTTTTAAATATACGACCTTCAGGAATATCACCCGATCGTATACCTTTATTTGTATGAGCAGTAGAAATTACTGCTATTTTATTACTTTTATCTTTACCAGTTTTAGCAGGAGCAATCTCTATGCTTCTAACAGATCGAAATATTAATACCTCATTCTTTGACCCTGCTGGGGGGGGAGACCCTATTTTATACCAACATTTATTTTGATTCTTTGGACATCCTGAAGTTTATATTTTAATTTTACC…
200	GBCL11655-12								Curculionidae	Entiminae	Naupactus	Naupactus xanthographus			COI-5P	HQ453063	TAAGATTTTGACTTTTACCTCCCTCTTTAACTTTCCTTCTAATAAGAAGTATTGTTGATAAAGGAGCAGGAACAGGGTGAACAGTTTATCCCCCTTTATCCGCAAATATTGCTCATGAAGGCTCATCTGTTGATTTAGCAATTTTTAGATTACACATAGCAGGAGTATCCTCAATCTTAGGCGCAGTAAATTTTATTTCTACAGTTTTAAATATACGACCTTCTGGTATATCACCAGACCGAATACCTTTATTTGTATGAGCTGTAGAAATTACTGCAATTTTATTATTATTATCTCTCCCGGTCTTAGCAGGTGCTATTACTATACTTTTAACAGACCGTAATATCAATACTTCCTTTTTTGATCCTGCTGGTGGAGGAGACCCAATTCTCTATCAAC…
201	GBCL11705-12								Curculionidae	Entiminae	Naupactus	Naupactus xanthographus			COI-5P	HQ453070	TAAGATTTTGACTTTTACCTCCCTCTTTAACTTTCCTTCTAATAAGAAGTATTGTTGATAAAGGGGCAGGAACAGGGTGAACAGTTTATCCCCCTTTATCCGCAAATATTGCTCATGAAGGCTCATCTGTTGATTTAGCAATTTTTAGATTACACATAGCAGGAGTATCCTCAATCTTAGGTGCAGTAAATTTTATTTCTACAGTTTTAAATATACGACCCTCTGGTATATCACCAGACCGAATACCTTTATTTGTATGAGCTGTAGAAATTACTGCAATTTTATTATTATTATCTCTCCCAGTCTTAGCAGGTGCTATTACTATACTTTTAACAGACCGTAATATCAATACTTCCTTTTTTGATCCTGCTGGTGGAGGAGACCCAATTCTATATCAAC…
202	GBCL11754-12								Curculionidae	Entiminae	Naupactus	Naupactus xanthographus			COI-5P	HQ452972	TAAGATTTTGACTTTTACCTCCCTCTTTAACTTTCCTTCTAATAAGAAGTATTGTTGATAAAGGGGCAGGAACAGGGTGAACAGTTTATCCCCCTTTATCCGCAAATATTGCTCATGAAGGCTCATCTGTTGATTTAGCAATTTTTAGATTACACATAGCAGGAGTATCCTCAATCTTAGGTGCAGTAAATTTTATTTCTACAGTTTTAAATATACGACCCTCTGGTATATCACCAGACCGAATACCTTTATTTGTATGAGCTGTAGAAATTACTGCAATTTTATTATTATTATCTCTCCCAGTCTTAGCAGGTGCTATTACTATACTTTTAACAGACCGTAATATCAATACTTCCTTTTTTGATCCTGCTGGTGGAGGAGACCCAATTCTATATCAAC…
203	GBCL11763-12								Curculionidae	Entiminae	Otiorhynchus	Otiorhynchus auropunctatus			COI-5P	HQ883652	CTAATATTGGGAGCCCCTGATATAGCTTTCCCACGACTAAACAATATAAGATTTTGACTGCTYCCACCCTCTCTATCYCTATTATTMATAAGAAGAATTATTGATAAAGGATCMGGAACAGGTTGAACRGTTTAYCCCCCMTTATCTTCCAATATCTCTCATGAGGGAGCCTCAGTAGACCTAGCAATTTTTAGATTRCATATAGCAGGARTTTCCTCCATTTTAGGRGCTATTAATTTTATTTCTACTGCTATTAACATACGTCCAAGAGGTATAACACCTGACCGCATATCTCTTTTTATTTGATCTGTAAAAATTACYGCTATTCTACTTTTACTATCTCTKCCAGTATTAGCRGGAGCAATCACAATACTTCTTACTGACCGAAATATTAATACY…
204	GBCL7207-11	ABA0261	Dominican Republic			19.04	-70.54		Curculionidae	Entiminae	Exophthalmus	Exophthalmus sp. 7 AMV2011g			COI-5P	HQ891458	AACCATAAAAATATTGGAACATTATACTTTATTTTCGGAGCTTGGTCAGGAATAGTGGGAACCTCTTTAAGTATTATAATTCGAGCAGAATTAGGAAGGCCAGGATCTTTAATTGGTGATGATCAAATTTATAATGTAATCGTTACAGCCCATGCTTTTATTATAATTTTTTTTATAGTCATACCTATAATAATTGGAGGATTTGGAAACTGATTAGTCCCTTTAATACTAGGGGCCCCCGATATAGCCTTCCCTCGTCTTAATAACATAAGATTTTGACTTTTACCCCCATCTCTCACTCTTCTTTTAATAAGAAGAATAGTAGATAAAAGGGCTGGAACAGGTTGAACAGTTTATCCCCCTTTATCGGCTAATGTAGCTCATGAAGGACCTTCAGTT…
205	GBCL7221-11	ABA0161	Puerto Rico						Curculionidae	Entiminae					COI-5P	HQ891444	AATCATAAAGATATCGGTACATTATACTTTATTTTTGGAGCTTGATCCGGAATAGTGGGGACTTCATTAAGAATATTAATTCGTACAGAATTAGGAAACCCGGGATCTTTAATTGGAGATGACCAAATTTATAACGTAATTGTTACAGCTCATGCATTTATTATAATTTTTTTCATAGTTATACCTATAATAATCGGAGGATTTGGTAATTGACTTGTCCCATTAATACTAGGAGCTCCTGATATGGCTTTCCCCCGACTAAATAATATAAGATTTTGACTTTTACCTCCTTCTTTAACTTTCCTTTTAGTTAGAAGAATTGTTGACAAAGGGGCAGGAACAGGATGAACTGTTTATCCACCTTTATCAAGTAATATTGCCCATGAAGGTGCTTCAGTT…
206	GBMIN31376-13								Curculionidae	Entiminae	Naupactus	Naupactus xanthographus			COI-5P	JF811699	TAAGATTTTGACTTTTACCTCCCTCTTTAACTTTTCTTCTAATAAGAAGTATTGTTGATAAAGGGGCAGGAACAGGGTGAACAGTTTATCCCCCTTTATCCGCAAATATTGCTCATGAAGGCTCATCTGTTGATTTAGCAATTTTTAGATTACACATAGCAGGAGTATCCTCAATCTTAGGCGCAGTAAATTTTATTTCTACAGTTTTAAATATACGACCTTCTGGTATATCACCAGACCGAATACCTTTATTTGTATGGGCTGTAGAAATTACTGCAATTTTATTATTATTATCTCTCCCAGTCTTAGCAGGTGCTATTACTATACTTTTAACAGACCGTAATATCAATACTTCCTTTTTTGATCCTGCTGGTGGAGGAGACCCAATTCTCTATCAAC…
207	GBMIN35441-13	ACD7474	Dominica			15.51	-61.42		Curculionidae	Entiminae	Diaprepes	Diaprepes abbreviatus			COI-5P	JF302898	ATTGGAACTTTATATTTTATTTTTGGAGCCTGATCAGGAATAGTGGGTACATCACTAAGAATCATAATTCGTGCTGAACTAGGAAATCCAGGATCTTTAATTGGTGATGATCAAATTTATAACGTAATCGTCACTGCTCACGCATTTATTATAATTTTTTTTATAGTTATACCAATAATAATTGGAGGATTCGGGAATTGACTAGTCCCATTAATATTAGGAGCACCCGATATAGCTTTCCCTCGTCTTAATAATATAAGATTTTGGCTTCTTCCCCCATCTCTTACTTTACTCTTAATAAGAAGTATAGTTAATAAAGGAGCAGGTACAGGTTGAACTGTATATCCTCCTCTTTCTGCTAATATCGCCCATGAAGGTGCGTCAGTTGACTTAGCAATT…
208	GBMIN35515-13	ACD7474	Dominica			15.51	-61.42		Curculionidae	Entiminae	Diaprepes	Diaprepes abbreviatus			COI-5P	JF302899	ATTGGAACTTTATATTTTATTTTTGGAGCCTGATCAGGAATAGTGGGTACATCACTAAGAATCATAATTCGTGCTGAACTAGGAAATCCAGGATCTTTAATTGGTGATGATCAAATTTATAACGTAATCGTCACTGCTCACGCATTTATTATAATTTTTTTTATAGTTATACCAATAATAATTGGAGGATTCGGGAATTGACTAGTCCCATTAATATTAGGAGCACCCGATATAGCTTTCCCTCGTCTTAATAATATAAGATTTTGGCTTCTTCCCCCATCTCTTACTTTACTCTTAATAAGAAGTATAGTTAATAAAGGAGCAGGTACAGGTTGAACTGTATATCCTCCTCTTTCTGCTAATATCGCCCATGAAGGTGCATCAGTTGACTTAGCAATT…
209	BMBFM077-18	ADM7337	Australia	Tasmania	Florentine				Curculionidae	Entiminae	Leptopius	Leptopius TFIC sp. 01			COI-5P		ACTTTATATTTTATTTTTGGTGCTTGATCAGGAATAATCGGTACTTCTTTAAGTATACTAATCCGAACTGAACTAGGAAACCCAGGTTCATTAATTGGAGATGACCAAATTTATAATGTAATTGTTACAGCCCATGCATTTATTATAATTTTTTTTATGGTTATACCAATAATAATTGGGGGATTTGGAAATTGATTAGTACCCTTAATATTAGGAGCTCCTGATATAGCTTTCCCTCGTCTTAATAATATAAGATTTTGACTTCTTCCACCCTCACTAACCCTTCTTTTAATATCTAGAATTGTTGATAAAGGAGCAGGAACTGGGTGAACTGTTTATCCCCCTTTATCTGCAAATATTGCCCATGAAGGATCATCTGTCGATTTAGCAATTTTTAGT…
210	GBMIN51365-17	ADK0004							Curculionidae	Entiminae	Lachnopus	Lachnopus sp. GZ9-1			COI-5P	KT350634	TACTCTACTAATCATAAAGATATTGGAACATTATATTTTATTTTTGGAGCATGGTCAGGAATAGTGGGTACCTCACTTAGAATATTAATTCGAACTGAATTAGGTAACCCTGGATCTTTAATTGGAGATGACCAAATTTATAACGTAATCGTAACTGCTCATGCATTTATTATAATTTTTTTCATAGTAATACCCATAATGATTGGAGGATTCGGCAACTGACTTGTTCCTCTTATACTAGGGGCTCCTGATATAGCTTTCCCTCGTCTTAATAATATAAGATTCTGACTTCTACCCCCATCTTTAACTTTTCTCTTAGTAAGAAGAATTGTGGATAAAGGAGCTGGAACCGGATGAACAGTTTACCCCCCACTTTCAAGTAACATCGCCCATGAAGGT…
211	GCOL11266-16	AAO3260	Germany	Baden-Wuerttemberg	Bischweier	48.8373	8.30157	170	Curculionidae	Entiminae	Peritelus	Peritelus sphaeroides	A	gekeschert	COI-5P	KU907290	AACTTTATACTTCATTTTTGGGGCATGATCAGGCATAGTGGGGACATCTTTAAGAATACTAATTCGAACTGAACTCGGTAATCCAGGATCTTTAATTGGAGATGATCAAATTTATAACGTAATTGTTACAGCACATGCTTTTATCATAATTTTTTTTATAGTAATACCAATTATAATTGGGGGTTTTGGAAATTGATTAGTACCTTTAATATTAGGAGCCCCTGATATGGCATTTCCCCGATTAAATAATATAAGATTTTGGCTATTACCCCCATCCTTATCATTCTTACTAATAAGAAGAATTGTAGATAAAGGGGCTGGAACCGGATGAACTGTTTATCCCCCTCTTTCTAGAAATATTGCCCATGAAGGATCTTCTGTAGATTTAGCTATTTTTAG…
212	GCOL11686-16	ACC7286	Germany	Saxony-Anhalt	Stadt Oberharz am Brocken, Lkr. Harz	51.7412	10.782	437	Curculionidae	Entiminae	Polydrusus	Polydrusus impar	A	Trockenrasen	COI-5P	KU912189	TACCCTATATTTTATTTTTGGAGCATGGTCCGGAATAATTGGTACTTCCTTAAGTATACTAATCCGAACTGAATTAGGGAATCCTGGATCCTTAATTGGTGATGATCAAATTTACAATGTAATTGTAACAGCTCATGCATTTATCATAATTTTCTTCATAGTAATACCTATTATAATTGGCGGATTTGGAAATTGACTAGTCCCTCTAATATTAGGAGCTCCCGATATAGCTTTCCCTCGTTTAAATAATATAAGATTCTGATTACTTCCTCCGTCACTTTCATTGTTACTTATAAGAAGAATTGTAGATAAAGGAGCAGGAACCGGATGAACTGTTTATCCCCCCCTATCAGCAAATATCGCCCATGAGGGATCCTCAGTAGATCTAGCAATTTTTAG…
213	GMOIG007-15	AAB8911	Canada	Ontario	Burlington	43.2907	-79.8771	101	Curculionidae	Entiminae	Polydrusus	Polydrusus formosus			COI-5P	MG060944	ACTTTATATTTTATTTTTGGTGCCTGATCCGGAATAGTGGGAACTTCTTTAAGAATACTTATTCGAGCCGAATTAGGAAATCCAGGTTCTTTAATTGGAGACGACCAAATTTATAACGTAATTGTAACTGCTCATGCATTTATTATAATTTTCTTTATAGTAATACCAATTATAATCGGAGGATTCGGAAATTGATTAGTCCCTCTTATATTAGGAGCACCTGATATAGCATTTCCACGATTAAATAATATAAGATTTTGATTATTGCCTCCTTCTTTGTCCCTCCTTTTAATAAGAAGAATTGTTGACAAAGGAGCTGGAACTGGTTGAACTGTTTATCCCCCCTTATCGGCCAATATTGCACATGAAGGATCTTCAGTAGATTTAGCAATTTTTAGA…
214	OPPKC213-17	AAB8911	Canada	Ontario	Lansdowne	44.498	-76.0414	93	Curculionidae	Entiminae	Polydrusus	Polydrusus formosus		Forest	COI-5P		AACTTTATATTTTATTTTTGGTGCCTGATCCGGAATAGTGGGAACTTCTTTAAGAATACTTATTCGAGCCGAATTAGGAAATCCAGGTTCTTTAATTGGAGACGACCAAATTTACAACGTAATTGTAACTGCTCATGCATTTATTATAATTTTCTTTATAGTAATACCAATTATAATCGGAGGATTCGGAAATTGATTAGTCCCTCTTATATTAGGAGCACCTGATATAGCATTTCCACGATTAAATAATATAAGATTTTGATTATTGCCTCCTTCTTTGTCCCTCCTTTTAATAAGAAGAATTGTTGACAAAGGAGCTGGAACTGGTTGAACTGTTTATCCCCCCTTATCGGCCAATATTGCACATGAAGGATCTTCAGTAGATTTAGCAATTTTTAG…
215	OPPWC236-17	AAF9187	Canada	Ontario	Wallacetown	42.6059	-81.4424	207	Curculionidae	Entiminae	Phyllobius	Phyllobius oblongus	A	Forest	COI-5P		AACATTATATTTTATTTTTGGAACTTGATCAGGAATAGTGGGAACTTCATTAAGAATCTTAATTCGAGCAGAATTAGGAAATCCCGGTTCTTTAATTGGAGATGATCAAATCTACAATGTAATTGTAACTGCTCATGCTTTTATTATAATTTTTTTTATAGTTATACCTATAATAATTGGAGGATTTGGTAATTGACTAGTACCTCTTATATTAGGAGCACCAGATATAGCTTTTCCACGCCTTAATAATATAAGATTCTGACTACTCCCTCCTTCTCTATCATTCCTATTAATAAGAAGAATTGTAGATAAAGGGGCCGGCACAGGTTGAACTGTATATCCCCCCCTATCAGCCAATATTGCCCATGAAGGCTCTTCAGTAGATTTAGCTATCTTCAG…
216	PHAAJ016-17	AAB8911	Canada	Ontario	Wellington County	43.54	-80.14	320	Curculionidae	Entiminae	Polydrusus	Polydrusus formosus			COI-5P		AACTTTATATTTTATTTTTGGTGCCTGATCCGGAATAGTGGGAACTTCTTTAAGAATACTTATTCGAGCCGAATTAGGAAATCCAGGTTCTTTAATTGGAGACGACCAAATTTACAACGTAATTGTAACTGCTCATGCATTTATTATAATTTTCTTTATAGTAATACCAATTATAATCGGAGGATTCGGAAATTGATTAGTCCCTCTTATATTAGGAGCACCTGATATAGCATTTCCACGATTAAATAATATAAGATTTTGATTATTGCCTCCTTCTTTGTCCCTCCTTTTAATAAGAAGAATTGTTGACAAAGGAGCTGGAACTGGTTGAACTGTTTATCCCCCCTTATCGGCCAATATTGCACATGAAGGATCTTCAGTAGATTTAGCAATTTTTAG…
217	GBCL21223-14	ACQ6785							Curculionidae	Entiminae	Myllocerus	Myllocerus undecimpustulatus			COI-5P	KJ174060	CTGATCGGGTATAGTAGGAACCTCCTTAAGAATTTTAATTCGAACAGAACTAGGGAATCCAGGTTCTTTAATTGGTGACGATCAGATTTATAACGTAATTGTTACAGCCCATGCTTTCATTATAATTTTCTTTATGGTTATACCTATAATGATTGGGGGATTTGGAAATTGACTTGTTCCTTTAATATTAGGGGCACCTGATATAGCTTTCCCTCGTCTTAATAATATAAGATTTTGACTTTTACCCCCATCTCTCTCCCTTCTTCTTATAAGAAGAATCGTAGATAAGGGAGCAGGTACTGGTTGAACAGTTTACCCACCTTTATCAGCTAATATTGCTCATGAGGGATCTTCTGTTGACCTAGCAATTTTTAGACTCCATATAGCAGGAGTTTCTTC…
218	GBMIN51307-17	ADJ9307							Curculionidae	Entiminae					COI-5P	LN866324	ACCTTATACTTTATTTTTGGAGCCTGATCAGGAATAGTGGGCACTTCTCTAAGAATATTAATTCGTGCAGAATTAGGAAACCCCGGCTCCTTAATTGGTGACGATCAAATCTATAATGTAATTGTAACAGCACATGCTTTTATTATAATTTTTTTTATAGTTATACCAATAATAATTGGAGGGTTCGGAAATTGATTAGTGCCACTAATACTAGGAGCCCCTGATATAGCTTTCCCACGTCTTAATAATATAAGATTCTGACTTCTACCCCCCTCCCTTACTTTTCTTCTTTTAAGAAGAATTATTGATAAAGGAGCTGGAACTGGTTGAACAGTTTATCCCCCCCTTTCAGCCAATATCGCTCACGAAGGTGCATCTGTTGATTTAGCAATTTTTAGA…
219	GBMIN51357-17	ADJ8488							Curculionidae	Entiminae	Heteroglymma	Heteroglymma albicans			COI-5P	LN866379	ACTTTATATTTTATTTTTGGAGCTTGATCGGGAATAGTGGGCACTTCCCTAAGAATATTAATCCGTACTGAATTAGGAAATCCAGGATCTTTGATCGGAGATGATCAAATTTATAACGTAATTGTTACAGCCCATGCCTTTATTATAATTTTTTTTATAGTTATACCTATAATAATTGGGGGATTCGGAAATTGACTAGTTCCTTTAATATTAGGAGCCCCAGATATAGCATTCCCCCGCTTAAATAATATAAGATTTTGACTTTTACCTCCATCATTAACTTTTCTACTACTAAGAAGAATCGTTGATAAAGGGGCCGGAACTGGTTGAACAGTTTATCCCCCACTTTCAGCAAATATTGCCCATGAAGGAGCTTCAGTAGATTTAGCTATTTTTAGT…
220	GBMIN51446-17	ADK1192	Japan		Niigata				Curculionidae	Entiminae	Scepticus	Scepticus tigrinus			COI-5P	LC108880	ATAGTAATACCCATAATAATTGGTGGATTCGGAAATTGATTAGTTCCATTAATATTAGGAGCCCCAGATATAGCCTTTCCACGATTAAACAATATAAGATTTTGACTTTTACCTCCATCCTTAACTCTTCTATTAATAAGAAGAATTGTTGATAAAGGAGCTGGCACAGGATGAACAGTTTATCCCCCTTTATCAGCTAATATTGCTCATGAAGGAGCCTCTGTAGACTTAGCAATTTTTAGTTTACATATAGCAGGAGTTTCTTCTATCTTAGGAGCAATTAATTTCATCTCAACAGTTATTAATATACGAACAAAAGGAATATCTCCTGACCGAATACCTTTATTTGTTTGATCTGTTGTAATCACAGCTATTCTACTCCTTTTATCCCTTCCAGTT…
221	GBMIN51450-17	ADK1193	Japan		Fukuoka, Ashiya beach				Curculionidae	Entiminae	Scepticus	Scepticus tigrinus			COI-5P	LC108877	ATAGTTATACCTATAATAATTGGTGGGTTCGGAAATTGATTAGTTCCATTAATACTAGGAGCCCCAGATATAGCCTTTCCACGATTAAACAATATAAGATTTTGACTTTTACCCCCATCCTTAACTCTTCTATTAATAAGAAGAATTGTTGATAAAGGAGCAGGAACAGGATGAACAGTTTATCCCCCTTTATCAGCTAATATTGCTCATGAAGGAGCCTCTGTAGATTTAGCAATTTTTAGTTTACATATAGCAGGAGTTTCTTCTATCTTAGGAGCAATTAATTTCATCTCAACAGTCATCAATATACGAACAAAAGGGATATCCCCTGACCGAATACCTTTATTTGTTTGATCTGTCGTAATCACAGCTATTTTACTCCTTTTATCCCTACCAGTT…
222	GBMIN51501-17	ADK0052							Curculionidae	Entiminae					COI-5P	KT350648	ACTAATCATAAAGATATTGGAACTTTATACTTCATTTTTGGAGCATGGTCAGGAATAGTAGGAACCTCCTTAAGAATTATAATCCGAGCTGAGTTAGGAAACCCAGGATCATTAATTGGAGATGATCAAATTTATAACGTAATTGTAACTGCCCATGCTTTCATTATAATTTTTTTTATAGTTATACCTATAATAATTGGAGGATTTGGTAATTGACTTGTCCCTTTAATACTAGGAGCTCCCGACATAGCATTTCCACGACTTAATAATATAAGATTCTGACTTTTACCGCCATCCTTAACCCTCTTACTAACAAGAAGAGTCGTAGATAAAGGAGCAGGTACAGGATGAACCGTTTATCCCCCTCTATCAGCAAATGTAGCACATGAAGGAGCTTCA…
223	OPPHC452-17	AAF9187	Canada	Ontario	Cloyne	44.8941	-77.1969	278	Curculionidae	Entiminae	Phyllobius	Phyllobius oblongus	A	Forest	COI-5P		AACATTATATTTTATTTTTGGAACTTGATCAGGAATAGTGGGAACTTCATTAAGAATCTTAATTCGAGCAGAATTAGGAAATCCCGGTTCTTTAATTGGAGATGATCAAATCTACAATGTAATTGTAACTGCTCATGCTTTTATTATAATTTTTTTTATAGTTATACCTATAATAATTGGAGGATTTGGTAATTGACTAGTACCTCTTATATTAGGAGCACCAGATATAGCTTTTCCACGCCTTAATAATATAAGATTCTGACTACTCCCTCCTTCTCTATCATTCCTATTAATAAGAAGAATTGTAGATAAAGGGGCCGGCACAGGTTGAACTGTATATCCCCCCCTATCAGCCAATATTGCCCATGAAGGCTCTTCAGTAGATTTAGCTATCTTCAG…
224	GBCL51868-19	ADK3273	Japan						Curculionidae	Entiminae	Scepticus	Scepticus uniformis			COI-5P	LC109351	ATTATAATTTTTTTTATAGTTATACCTATAATAATCGGGGGATTTGGAAATTGATTAGTTCCGCTAATACTAGGAGCTCCAGATATAGCCTTCCCACGCTTAAATAATATAAGATTTTGACTTCTTCCACCATCTTTAACTCTTCTTTTAATAAGAAGAATTGTAGATAAAGGAGCAGGAACAGGATGAACCGTATATCCACCTTTATCAGCTAATATTGCTCATGAAGGAGCCTCTGTAGATTTAGCAATTTTTAGTCTTCATATAGCTGGAGTCTCTTCTATTCTAGGAGCCATTAATTTTATTTCAACTGTTATTAATATACGAACAAATGGAATATCACCTGATCGTATACCTTTATTTGTTTGATCTGTGGTAATTACAGCTGTTTTACTACTA…
225	GBCL51929-19	ADK3271	Japan						Curculionidae	Entiminae	Scepticus	Scepticus uniformis			COI-5P	LC109412	ATTATAATTTTTTTTATAGTAATACCTATAATAATTGGAGGATTTGGAAATTGATTAGTTCCACTAATACTAGGAGCACCAGATATAGCCTTCCCACGCCTTAACAATATAAGATTTTGGCTTCTTCCACCCTCCTTAACTCTTCTTTTAATAAGAAGAATTGTTGACAAAGGAGCAGGAACAGGATGAACTGTATACCCACCATTATCAGCTAATATTGCTCATGAAGGGGCCTCTGTAGATTTAGCAATTTTTAGACTTCATATAGCAGGAGTCTCTTCTATTCTAGGAGCTATTAATTTTATTTCAACTGTTATTAATATACGAACAAACGGTATATCACCTGATCGTATACCTTTATTTGTTTGATCTGTTGTAATTACAGCTGTTTTATTATTA…
226	GBCL51953-19	ADK3271	Japan						Curculionidae	Entiminae	Scepticus	Scepticus uniformis			COI-5P	LC109436	ATTATAATTTTTTTTATAGTAATACCTATAATAATTGGAGGGTTTGGAAATTGATTAGTTCCACTAATACTAGGAGCACCAGATATAGCCTTCCCACGCCTTAACAATATAAGATTTTGGCTTCTTCCACCCTCCTTAACTCTTCTTTTAATAAGAAGAATTGTTGATAAAGGAGCAGGAACAGGGTGAACTGTATACCCACCATTATCAGCTAATATTGCTCATGAAGGAGCCTCTGTAGATTTAGCAATTTTTAGACTTCATATAGCAGGAGTCTCTTCAATTCTAGGAGCTATTAATTTTATTTCAACTGTTATTAATATACGAACAAACGGTATATCACCTGATCGTATACCTTTATTTGTTTGATCTGTTATAATTACAGCTGTTTTATTATTA…
227	GBCL51989-19	ADK3271	Japan						Curculionidae	Entiminae	Scepticus	Scepticus uniformis			COI-5P	LC109472	ATTATAATTTTTTTTATAGTAATACCTATAATAATTGGAGGATTCGGAAATTGATTAGTTCCACTAATACTAGGAGCACCAGATATAGCCTTCCCACGCCTTAACAATATAAGATTTTGGCTTCTTCCACCCTCCTTAACTCTTCTTTTAATAAGAAGAATTGTTGATAAAGGAGCAGGAACAGGATGAACTGTATACCCACCATTATCAGCTAATATTGCTCATGAAGGAGCCTCTGTAGATTTAGCAATTTTTAGACTTCATATAGCAGGAGTCTCTTCTATTCTAGGAGCTATTAATTTTATTTCAACTGTTATTAATATACGAACAAACGGTATATCACCTGATCGTATACCTTTATTTGTTTGATCTGTTGTAATTACAGCTGTTTTATTATTA…
228	GBCL52081-19	ADK1193	Japan						Curculionidae	Entiminae	Scepticus	Scepticus tigrinus			COI-5P	LC109564	AATTGGAGATGATCAAATTTATAATGTAATTGTTACAGCCCATGCCTTTATTATAATTTTCTTTATAGTTATACCTATAATAATTGGTGGGTTCGGAAATTGATTAGTTCCATTAATACTAGGAGCCCCAGATATAGCCTTTCCACGATTAAACAATATAAGATTTTGACTTTTACCCCCATCCTTAACTCTTCTATTAATAAGAAGAATTGTTGATAAAGGAGCAGGAACAGGATGAACAGTTTACCCCCCTTTATCAGCTAATATTGCTCATGAAGGAGCCTCTGTAGATTTAGCAATTTTTAGTTTACATATAGCAGGAGTTTCTTCTATCTTAGGAGCAATTAATTTCATCTCAACAGTCATCAATATACGAACAAAAGGGATATCCCCTGACCG…
229	GBMNA38833-19	AAB8911							Curculionidae	Entiminae	Polydrusus	Polydrusus formosus			COI-5P	MH660777	GGAACTTCTTTAAGAATACTTATTCGAGCCGAATTAGGAAATCCAGGTTCTTTAATTGGAGACGACCAAATTTATAACGTAATTGTAACTGCTCATGCATTTATTATAATTTTCTTTATAGTAATACCAATTATAATCGGAGGATTCGGAAATTGATTAGTCCCTCTTATATTAGGAGCACCTGATATAGCATTTCCACGATTAAATAATATAAGATTTTGATTATTGCCTCCTTCTTTGTCCCTCCTTTTAATAAGAAGAATTGTTGACAAAGGAGCTGGAACTGGTTGAACTGTTTATCCCCCCTTATCGGCCAATATTGCACATGAAGGATCTTCAGTAGATTTAGCAATTTTTAGACTACATATAGCAGGTGTATCGTCTATTCTAGGGGCAGTT…
230	GBMNA38909-19	AAG5244							Curculionidae	Entiminae	Polydrusus	Polydrusus cervinus			COI-5P	MH660853	TGGAGATGATCAAATTTACAACGTCATTGTAACCGCTCATGCCTTTATTATAATTTTCTTTATAGTTATACCAATCATAATTGGGGGATTTGGAAATTGATTAGTTCCCCTTATACTAGGAGCACCTGATATGGCATTCCCCCGACTCAATAATATAAGATTTTGACTTCTACCCCCCTCTCTAACGCTTCTTCTAATAAGAAGAATTGTAGATAAGGGTGCCGGGACAGGGTGAACAGTCTACCCCCCCCTCTCAACAAATATTGCCCATGAAGGATCTTCGGTAGATTTAGCAATTTTCAGCTTACATATAGCTGGAGTCTCATCTATTTTAGGGGCTATCAATTTTATTTCAACTATTATTAATATACGACCAACAGGAATATCCTATGATCGCAT…
231	GBMNA38918-19	AAG5244							Curculionidae	Entiminae	Polydrusus	Polydrusus cervinus			COI-5P	MH660862	TGGAGATGATCAAATTTACAACGTCATTGTAACCGCTCATGCCTTTATTATAATTTTCTTTATAGTTATACCAATCATAATTGGGGGATTTGGAAATTGATTAGTTCCCCTTATACTAGGAGCACCTGATATGGCATTCCCCCGACTCAATAATATAAGATTTTGACTTCTACCCCCCTCTCTAACGCTTCTTCTAATAAGAAGAATTGTAGATAAGGGTGCCGGGACAGGGTGAACAGTCTACCCCCCCCTCTCAACAAATATTGCCCATGAAGGATCTTCGGTAGATTTAGCAATTTTCAGCTTACATATAGCTGGAGTCTCATCTATTTTAGGGGCTATCAATTTTATTTCAACTATTATTAATATACGACCAACAGGAATATCCTATGATCGCAT…
232	GBCL51826-19	ADV6865	Japan						Curculionidae	Entiminae	Scepticus	Scepticus griseus			COI-5P	LC108932	ATAGTTATACCTATAATAATTGGTGGATTTGGAAATTGATTAGTACCTCTAATACTAGGAGCTCCAGATATAGCTTTCCCACGATTAAATAATATAAGATTTTGGCTTCTGCCACCCTCATTAACCCTATTATTAATAAGTAGAATTGTAGATAAAGGAGCAGGAACAGGATGAACTGTTTACCCACCATTATCAGCAAATATTGCCCATGAAGGAGCTTCTGTAGACTTAGCTATTTTTAGTCTACATATAACAGGAGTATCCTCCATTTTAGGAGCAATTAACTTTATTTCAACTGTTATTAATATACGACCAAAAGGTTTATCCCCTGAACGAATACCATTATTTTCTTGATCTGTTGTAATTACAGCCATTTTATTACTTTTATCACTTCCAGTT…
233	GBCL51861-19	ADK3269	Japan						Curculionidae	Entiminae	Scepticus	Scepticus uniformis			COI-5P	LC109344	ATTATAATTTTTTTTATAGTAATACCTATAATAATTGGGGGATTTGGAAATTGGTTAGTACCACTAATACTAGGAGCACCAGATATAGCCTTTCCACGCCTTAATAATATAAGATTTTGGCTTCTTCCACCCTCCTTAACTCTTCTTTTAATAAGAAGAATTGTTGATAAAGGGGCAGGAACAGGATGAACTGTATACCCACCATTATCAGCTAATGTTGCTCATGAAGGAGCCTCTGTAGATTTAACAATTTTTAGACTTCATATAGCAGGAATCTCTTCTATTCTAGGAGCTATTAATTTTATTTCAACTGTTATTAATATGCGAACAAACGGTATATCACCTGATCGTATACCTTTATTTGCTTGATCTGTTGTAATTACAGCTGTTTTATTATTA…
234	GBCL51871-19	ADK3273	Japan						Curculionidae	Entiminae	Scepticus	Scepticus uniformis			COI-5P	LC109354	ATTATAATTTTTTTTATAGTTATACCTATAATAATCGGTGGATTTGGAAATTGATTAGTTCCGCTAATACTAGGAGCTCCAGATATAGCCTTCCCACGCTTAAATAATATAAGATTTTGACTTCTTCCACCATCTTTAACTCTTCTTTTAATAAGAAGAATTGTAGATAAAGGAGCAGGAACAGGATGAACCGTATATCCACCTTTATCAGCTAATATTGCTCATGAAGGAGCCTCTGTAGATTTAGCAATTTTTAGTCTTCATATAGCTGGAGTCTCTTCTATTCTAGGAGCCATTAATTTTATTTCAACTGTTATTAATATACGAACAAATGGGATATCACCTGATCGTATACCTTTATTTGTTTGATCTGTGGTAATTACAGCTGTTTTACTACTA…
235	GBCL51886-19	ADK3273	Japan						Curculionidae	Entiminae	Scepticus	Scepticus uniformis			COI-5P	LC109369	ATTATAATTTTTTTTATAGTTATACCTATAATAATTGGGGGATTTGGAAATTGATTAGTTCCACTAATACTAGGAGCACCAGATATAGCCTTCCCACGCTTAAATAATATAAGATTTTGACTTCTTCCGCCATCTTTAATTCTTCTTTTAATAAGAAGAATTGTAGATAAAGGAGCAGGAACAGGATGAACCGTATATCCACCTTTATCAGCTAATATTGCTCATGAAGGAGCCTCTGTAGATTTAGCAATTTTTAGTCTTGATATAGCTGGAGTCTCTTCTATTCTAGGAGCCATTAATTTTATTTCAACTGTTATTAATATACGAACAAATGGAATATCAACTGATCGTATACCTTTATTTGTTTGATCTGTAGTAATTACAGCTGTTTTACTACTA…
236	GBCL51902-19	ADK3273	Japan						Curculionidae	Entiminae	Scepticus	Scepticus uniformis			COI-5P	LC109385	ATTATAATTTTTTTTATAGTTATACCTATAATAATTGGGGGATTTGGAAATTGATTAGTTCCGCTAATACTAGGAGCACCAGATATAGCCTTCCCACGCTTAAATAATATAAGATTTTGACTTCTTCCGCCATCTTTAACTCTTCTTTTAATAAGAAGAATTGTAGATAAAGGAGCAGGAACAGGATGAACCGTATATCCACCTTTATCAGCTAATATTGCTCATGAAGGAGCCTCTGTAGATTTAGCAATTTTTAGTCTTCATATAGCTGGAGTCTCTTCTATTCTAGGAGCCATTAATTTCATTTCAACTGTTATTAATATACGAACAAATGGAATATCACCTGATCGTATACCTTTATTTGTTTGATCTGTGGTAATTACAGCTGTTTTACTACTA…
237	GBCL51985-19	ADK3272	Japan						Curculionidae	Entiminae	Scepticus	Scepticus uniformis			COI-5P	LC109468	ATTATAATTTTTTTTATAGTTATACCTATAATAATTGGAGGATTTGGAAATTGACTAGTTCCACTAATACTAGGAGCACCAGATATAGCCTTCCCACGCTTAAATAATATAAGATTTTGGCTTCTTCCACCATCTTTAACTCTTCTTTTAATAAGAAGAATTGTAGATAAAGGAGCGGGGACAGGATGAACTGTATATCCACCTTTATCAGCCAATATTGCTCATGAAGGAGCCTCTGTAGATTTAGCAATTTTTAGTCTTCATATAGCAGGAGTCTCTTCTATTCTAGGAGCTATTAATTTTATTTCAACTGTTATTAATATACGAACAAATGGAATATCACCTGATCGTATACCTTTATTTGTTTGATCTGTAGTAATTACAGCTGTTTTATTACTA…
238	GBCL52032-19	ADK3273	Japan						Curculionidae	Entiminae	Scepticus	Scepticus uniformis			COI-5P	LC109515	ATTATAATTTTTTTTATAGTTATACCTATAATAATTGGAGGATTTGGAAATTGATTAGTTCCACTAATACTAGGAGCACCAGATATAGCCTTCCCACGCTTAAATAATATAAGATTTTGGCTTCTTCCGCCATCTTTAACTCTTCTTTTAATAAGAAGAATTGTAGATAAAGGAGCAGGAACAGGATGAACCGTATATCCACCTTTATCAGCTAATATTGCTCATGAAGGAGCCTCTGTAGATTTAGCAATTTTTAGTCTTCATATAGCTGGAGTCTCTTCTATTCTAGGAGCCATTAATTTTATTTCAACTGTTATTAATATACGAACAAATGGAATATCACCTGATCGTATACCTTTATTTGTTTGATCTGTGGTAATTACAGCTGTTTTACTACTA…
239	GBCL52054-19	ADK3273	Japan						Curculionidae	Entiminae	Scepticus	Scepticus uniformis			COI-5P	LC109537	ATTATAATTTTTTTTATAGTTATACCTATAATAATTGGGGGATTTGGAAATTGATTAGTTCCGCTAATACTAGGAGCACCAGATATAGCCTTCCCACGCTTAAATAATATAAGATTTTGACTTCTTCCGCCATCTTTAACTCTTCTTTTAATAAGAAGAATTGTAGATAAAGGAGCAGGAACAGGATGAACCGTATATCCACCTTTATCAGCTAATATTGCTCATGAAGGAGCCTCTGTAGATTTAGCAATTTTTAGTCTTCATATAGCTGGAGTCTCTTCTATTCTAGGAGCCATTAATTTCATTTCAACTGTTATTAATATACGAACAAATGGAATATCACCTGATCGTATACCTTTATTTGTTTGATCTGTGGTAATTACAGCTGTTTTACTACTA…
240	GBCL52060-19	ADU7640	Japan						Curculionidae	Entiminae	Scepticus	Scepticus tigrinus			COI-5P	LC109543	AATTGGAGACGACCAAATCTATAATGTAATTGTTACAGCCCATGCCTTTATTATAATTTTCTTTATAGTAATACCTATAATAATTGGTGGATTCGGAAATTGATTAGTTCCATTAATATTAGGAGCCCCAGATATAGCCTTTCCACGATTAAACAATATAAGATTTTGGCTTTTACCCCCATCCTTAACTCTTCTATTAATAAGAAGAATTGTAGATAAAGGAGCTGGAACAGGTTGAACAGTTTATCCTCCTTTATCAGCTAATATTGCTCATGAAGGAGCCTCTGTAGACTTAGCAATTTTTAGTTTACATATAGCAGGAGTTTCTTCTATCTTAGGAGCAATTAATTTTATCTCAACAGTTATTAATATACGAACAAAAGGAATATCTCCTGACCG…
241	GBCL52076-19	ADK1193	Japan						Curculionidae	Entiminae	Scepticus	Scepticus tigrinus			COI-5P	LC109559	AATTGGAGATGATCAAATCTATAATGTAATTGTTACAGCCCATGCCTTTATTATAATTTTCTTTATAGTTATACCTATAATAATTGGCGGGTTCGGAAATTGATTAGTTCCATTAATACTAGGAGCCCCAGATATAGCCTTTCCACGATTAAACAATATAAGATTTTGACTTTTACCCCCATCCTTAACTCTTCTATTAATAAGAAGAATTGTTGATAAAGGAGCAGGAACAGGATGAACAGTTTATCCCCCTTTATCAGCTAATATTGCTCATGAAGGAGCCTCTGTAGATTTAGCAATTTTTAGTTTACATATAGCAGGAGTTTCTTCTATCTTAGGAGCAATTAATTTCATCTCAACAGTCATCAATATACGAACAAAAGGGATATCCCCTGACCG…
242	GBCL52078-19	ADK1193	Japan						Curculionidae	Entiminae	Scepticus	Scepticus tigrinus			COI-5P	LC109561	AATTGGAGATGATCAAATCTATAATGTAATTGTTACCGCCCATGCCTTTATTATAATTTTCTTTATAGTTATACCTATAATAATTGGTGGGTTCGGAAATTGATTAGTTCCATTAATACTAGGAGCCCCAGATATAGCCTTTCCACGATTAAACAATATAAGATTTTGACTTTTACCCCCATCCTTAACTCTTCTATTAATAAGAAGAATTGTTGATAAAGGAGCAGGAACAGGATGAACAGTTTATCCCCCTTTATCAGCTAATATTGCTCATGAAGGAGCCTCTGTAGATTTAGCAATTTTTAGTTTACATATAGCAGGAGTTTCTTCTATCTTAGGAGCAATTAATTTCATCTCAACAGTCATCAATATACGAACAAAAGGGATATCCCCTGACCG…
243	GBCL52080-19	ADK1193	Japan						Curculionidae	Entiminae	Scepticus	Scepticus tigrinus			COI-5P	LC109563	AATTGGAGATGACCAAATCTATAATGTAATTGTTACAGCCCATGCCTTTATTATAATTTTCTTTATAGTTATACCTATAATAATTGGTGGGTTCGGAAATTGATTAGTTCCATTAATACTAGGAGCCCCAGATATAGCCTTTCCACGATTAAACAATATAAGATTTTGACTTTTACCCCCATCCTTAACTCTTCTATTAATAAGAAGAATTGTTGATAAAGGAGCAGGAACAGGATGAACAGTTTATCCCCCTTTATCAGCTAATATTGCTCATGAAGGAGCCTCTGTAGATTTAGCAATTTTTAGTTTACATATAGCAGGAGTTTCTTCTATCTTAGGAGCAATTAATTTCATCTCAACAGTCATCAATATACGAACAAAAGGGATATCCCCTGACCG…
244	GBCL52085-19	ADK1193	Japan						Curculionidae	Entiminae	Scepticus	Scepticus tigrinus			COI-5P	LC109568	AATTGGAGATGATCAAATCTATAATGTAATTGTTACAGCCCATGCCTTTATTATAATTTTCTTTATAGTTATACCTATAATAATTGGTGGGTTCGGAAATTGATTAGTTCCATTAATACTAGGAGCCCCAGATATAGCCTTTCCACGATTAAACAATATAAGATTTTGACTTTTACCCCCATCCTTAACTCTTCTATTAATAAGAAGAATTGTTGATAAAGGAGCAGGAACAGGATGAACAGTTTATCCCCCTTTATCAGCTAATATTGCTCATGAAGGAGCCTCTGTAGATTTAGCAATTTTTAGTTTACATATAGCAGGAGTTTCTTCTATCTTAGGAGCAATTAATTTCATCTCAACAGTCATCAATATACGAACAAAAGGGATATCCCCTGACCG…
245	GBCL52091-19	ADK1193	Japan						Curculionidae	Entiminae	Scepticus	Scepticus tigrinus			COI-5P	LC109574	AATTGGAGATGATCAAATCTATAATGTAATTGTTACAGCCCATGCCTTTATTATAATTTTCTTTATAGTTATACCTATAATAATTGGTGGGTTCGGAAATTGATTAGTTCCATTAATACTAGGAGCCCCAGATATAGCCTTTCCACGATTAAACAATATAAGATTTTGACTTTTACCCCCCTCCTTAACTCTTCTATTAATAAGAAGAATTGTTGATAAAGGAGCAGGAACAGGATGAACAGTTTATCCCCCTTTATCAGCTAATATTGCTCATGAAGGAGCCTCTGTAGATTTAGCAATTTTTAGTTTACATATAGCAGGAGTTTCTTCTATCTTAGGAGCAATTAATTTCATCTCAACAGTCATCAATATACGAACAAAAGGGATATCCCCTGACCG…
246	GBCL52526-19	ADU9901							Curculionidae	Entiminae					COI-5P	LN866342	ACATTATATTTTATTTTCGGAGCATGAGCCGGAATAGTCGGAACTTCTCTAAGAATATTAATCCGTGCAGAATTGGGAACTCCAGGCTCTTTAATTGGAGATGATCAAATTTACAATGTAATTGTAACCGCTCATGCTTTTATCATAATTTTTTTTATAGTAATACCTATAATAATTGGAGGCTTCGGAAATTGACTAGTTCCTCTTATATTAGGGGCGCCTGATATGGCTTTCCCACGATTAAATAATATAAGATTCTGGCTTCTTCCTCCATCACTTACTTTTCTTTTAGCCAGAAGAGTAGTTGATAAAGGATCAGGTACAGGTTGAACTGTCTACCCACCTTTATCAGCTAACATCGCTCATGAAGGTGCTTCAGTAGATTTAGCAATCTTTAGA…
247	GBCL52541-19	ADV4616							Curculionidae	Entiminae	Atactoglymma	Atactoglymma sp. 1 MB-2015			COI-5P	LN866381	ACTTTATATTTTATTTTTGGAGCTTGATCAGGTATAGTCGGTACATCCCTAAGTATATTAATTCGGACAGAATTAGGAAACCCCGGATCTTTAATTGGAGATGACCAAATTTATAATGTAATTGTAACAGCCCATGCATTCATTATAATTTTTTTTATAGTTATACCTATAATAATTGGAGGATTTGGAAATTGACTAGTTCCTCTAATATTAGGAGCCCCAGATATAGCTTTCCCACGTCTTAATAATATAAGATTTTGACTTTTACCCCCCTCATTAACCTTTTTATTACTAAGAAGAGTGGTAGACAAAGGAGCAGGTACAGGATGAACGGTTTATCCCCCGTTATCCGCAAATATTGCCCATGAGGGGGCTTCTGTAGACCTAGCTATTTTTAGA…
248	GBCL53136-19								Curculionidae	Entiminae	Rhinoscapha	Rhinoscapha sp. 3 MVD-2017			COI-5P	LT799052	TTTGGAGCTTGATCAGGAATAGTGGGGACTTCATTAAGAATACTTATTCGAACCGAATTGGGAAATCCAGGATCATTAATTGGAGATGATCAAATTTATAATGTGATTGTTACAGCCCACGCATTTATTATAATTTTCTTTATAGTTATACCTATTATAATTGGGGGATTTGGAAATTGATTAGTCCCTTTAATATTAGGTGCTCCTGATATAGCTTTTCCTCGTCTTAATAATATAAGATTTTGACTTTTACCCCCTTCTTTAACCTTTCTTCTTATAAGAAGAATTGTTGATAAAGGAGCTGGAACTGGTTGAACAGTTTATCCCCCTTTAGCAGCAAATATTGCACATGAAGGTTCATCAGTTGATCTTGCAATTTTTAGTCTTCACATAGCTGGT…
249	GBCL53346-19								Curculionidae	Entiminae	Atrichonotus	Atrichonotus taeniatulus			COI-5P	MH537931	GAAGAATTATTGATAAAGGAGCGGGAACTGGGTGAACTGTTTACCCCCCCTTATCAGCTAATGTAGCCCACGAGGGGGCATCAGTTGATCTAGCAATCTTTAGCCTGCATATAGCAGGAATTTCTTCAATTCTAGGGGCAGTAAATTTTATTTCAACAATTTTAAATATACGTCCTTCCGGAATAACGCCAGACCGCATACCTTTATTTATTTGAGCAGTAGAAATCACTGCTATTCTCCTTCTTTTATCATTACCAGTCTTAGCCGGAGCAATCACTATACTATTAACAGATCGAAATATTAATACTACTTTTTTCGATCCTGCTGGCGGAGGTGACCCAATTCTATACCAACATTTATTCTGATTCTTTGGACATCCAGAAGTTTATATTTTAATTC…
250	GBCL53977-19	ABA1304	Bulgaria						Curculionidae	Entiminae	Sitona	Sitona suturalis			COI-5P	MH115468	GTACTTCATTAAGAATACTTATTCGTACAGAATTAGGAAATCCTGGTTCATTAATTGGTGATGACCAGATTTATAATGTAATTGTAACAGCTCATGCATTTATTATAATTTTCTTTATAGTTATACCTATAATAATCGGTGGATTTGGTAATTGACTAGTACCCTTAATATTAGGAGCCCCCGATATAGCTTTCCCTCGATTAAACAATATAAGATTTTGATTGCTACCCCCTTCTTTAACACTTTTATTAATATCAAGAATTGTTGACAAAGGAGCTGGAACAGGATGAACTGTATATCCCCCCTTATCAGCTAATATTGCTCATGAAGGAGCATCTGTTGACTTAGCCATTTTTAGACTCCATATAGCAGGTATCTCATCAATTTTAGGAGCTATTA…
251	GBCL25170-15		Japan						Curculionidae	Entiminae	Scepticus	Scepticus uniformis			COI-5P	LC011278	ATAGTAATACCTATAATAATTGGAGGATTTGGAAATTGATTAGTTCCACTAATACTAGGAGCACCAGATATAGCCTTCCCACGCCTTAACAATATAAGATTTTGGCTTCTTCCACCCTCCTTAACTCTTCTTTTAATAAGAAGAATTGTTGATAAAGGAGCAGGAACAGGATGAACTGTATACCCACCATTATCAGCTAATATTGCTCATGAAGGGGCCTCTGTAGATTTAGCAATTTTTAGACTTCATATAGCAGGAGTCTCTTCTATTCTAGGAGCTATTAATTTTATTTCAACTGTTATTAATATACGAACAAACGGTATATCACCTGATCGTATACCTTTATTTGTTTGATCTGTTGTAATTACAGCTGTTTTATTATTATTATCTCTTCCAGTT…
252	GBCL25180-15		Japan						Curculionidae	Entiminae	Scepticus	Scepticus uniformis			COI-5P	LC011288	ATAGTTATACCTATAATAATCGGGGGATTTGGAAATTGATTAGTTCCGCTAATACTAGGAGCTCCAGATATAGCCTTCCCACGCTTAAATAATATAAGATTTTGACTTCTTCCACCATCTTTAACTCTTCTTTTAATAAGAAGAATTGTAGATAAAGGAGCAGGAACAGGATGAACCGTATACCCACCTTTATCAGCTAATATTGCTCATGAAGGAGCCTCTGTAGATTTAGCAATTTTTAGTCTTCATATAGCTGGAGTCTCTTCTATTCTAGGAGCCATTAATTTTATTTCAACTGTTATTAATATACGAACAAATGGAATATCACCTGATCGTATACCTTTATTTGTTTGATCTGTGGTAATTACAGCTGTTTTACTACTATTATCTCTTCCGGTC…
253	GBCL27297-19								Curculionidae	Entiminae	Bothrometopus	Bothrometopus brevis			COI-5P	GQ132013	GGTATATCAATAGATCGAATATCATTATTTATCTGATCAGTGAAAATCACAGCTATCTTATTATTATTATCTTTACCAGTACTTGCAGGAGCAATTACTATACTTTTAACAGATCGAAATGTAAATACATCATTTTTTGACCCTGCTGGAGGAGGAGACCCCATTCTTTATCAGCATTTATTTTGATTTTTTGGTCATCCAGAAGTATATATTTTAATTTTACCAGGATTTGGTATAATTTCTCATATTATCAGCCAAGAAAGAAGAAAAAAAGAATCTTTCGGAGTCTTAGGTATAATTTACGCTATAATAGCAATTGGCCTTTTAGGATTTGTAGTATGAGCTCACCATATATTTACAGTAGGTATAGATGTAGATACCCGAGCTTATTTTACATCA…
254	GBCL27325-19								Curculionidae	Entiminae	Bothrometopus	Bothrometopus parvulus			COI-5P	GQ131961	GGTATATCAATCGATCGAATATCATTATTTATCTGGTCAGTGAAAATTACAGCTATCTTATTATTATTATCTTTACCAGTATTGGCTGGAGCAATTACTATACTTTTAACAGATCGAAATGTAAATACATCATTTTTTGACCCTGCTGGGGGAGGAGATCCTATTCTTTACCAACATTTATTTTGATTTTTTGGTCATCCAGAAGTATATATTTTAATTTTACCAGGATTTGGTATAATTTCTCATATTATTAGCCAAGAAAGAAGAAAAAAAGAATCTTTTGGAGTCTTAGGTATAATTTATGCTATAATAGCAATTGGCCTTTTAGGATTTGTAGTATGAGCTCACCATATATTCACGGTAGGCATAGATGTAGACACTCGAGCTTACTTTACATCA…
255	GBCL27356-19								Curculionidae	Entiminae	Bothrometopus	Bothrometopus parvulus			COI-5P	GQ131992	GGTATATCAATAGATCGAATATCATTATTTATCTGATCAGTGAAAATTACAGCTATCTTATTATTATTATCTTTACCTGTATTGGCTGGAGCAATTACTATACTTTTAACAGATCGAAATGTAAATACATCATTTTTTGACCCTGCTGGGGGAGGAGATCCCATTCTTTACCAACATTTATTTTGATTTTTTGGTCATCCAGAAGTATATATTTTAATTTTACCAGGATTTGGTATAATTTCTCATATTATTAGTCAAGAAAGAAGAAAAAAAGAATCTTTTGGAGTCTTAGGTATAATTTATGCTATAATAGCAATTGGCCTTTTAGGATTTGTAGTATGAGCTCACCATATATTTACGGTAGGCATAGATGTAGATACTCGAGCTTACTTTACATCA…
256	GBCL27361-19								Curculionidae	Entiminae	Bothrometopus	Bothrometopus parvulus			COI-5P	GQ131997	GGTATATCAATAGATCGAATATCATTATTTATCTGGTCAGTGAAAATTACAGCTATCTTACTATTATTATCTTTACCAGTATTGGCTGGAGCAATTACTATACTTTTAACAGATCGAAATGTAAATACATCATTTTTTGACCCTGCTGGAGGAGGAGATCCCATTCTTTACCAACATTTATTTTGATTTTTTGGTCATCCAGAAGTATATATTCTAATTTTACCAGGATTTGGTATAATTTCTCATATTATTAGTCAAGAAAGAAGAAAAAAAGAATCTTTTGGAGTCTTAGGTATAATTTATGCTATAATAGCAATTGGCCTTTTAGGATTTGTAGTATGAGCTCACCATATATTTACGGTAGGCATAGATGTAGACACTCGAGCTTACTTTACATCA…
257	GBCL27363-19								Curculionidae	Entiminae	Bothrometopus	Bothrometopus parvulus			COI-5P	GQ131999	GGTATATCAATAGATCGAATATCATTATTTATCTGATCAGTGAAAATTACAGCTATCTTATTATTATTATCTTTACCTGTATTGGCTGGAGCAATTACTATACTTTTAACAGATCGAAATGTAAATACATCATTTTTTGACCCTGCTGGGGGAGGAGACCCCATTCTTTACCAACATTTATTTTGATTTTTTGGTCATCCAGAAGTATATATTTTAATTTTACCAGGATTTGGTATAATTTCTCATATTATTAGTCAAGAAAGAAGAAAGAAAGAATCTTTTGGAGTCTTAGGTATAATTTATGCTATAATAGCAATTGGCCTTTTAGGATTTGTAGTATGAGCTCACCATATATTTACGGTAGGCATAGATGTAGACACTCGAGCTTACTTTACATCA…
258	GBCL27369-19								Curculionidae	Entiminae	Bothrometopus	Bothrometopus parvulus			COI-5P	GQ132005	GGTATATCAATAGATCGAATATCATTATTTATCTGGTCAGTGAAAATTACAGCTATCTTATTATTATTATCTTTACCAGTATTGGCTGGAGCAATTACTATACTTTTAACAGATCGAAATGTAAATACATCATTTTTTGACCCTGCTGGAGGAGGAGATCCCATTCTTTACCAACATTTATTTTGATTTTTTGGTCATCCAGAAGTATATATTTTAATTTTACCAGGATTTGGTATAATTTCTCATATTATTAGTCAAGAAAGAAGAAAAAAAGAATCTTTTGGAGTCTTAGGTATAATTTATGCTATAATAGCAATTGGCCTTTTAGGATTTGTAGTATGAGCTCACCATATATTTACGGTAGGCATAGATGTAGACACTCGAGCTTACTTTACATCA…
259	GBCL27385-19								Curculionidae	Entiminae	Bothrometopus	Bothrometopus randi			COI-5P	GU947680	GGGATATCAATAGATCGAATATCATTATTTATCTGATCTGTAAAAATTACAGCTATTCTACTATTATTATCATTACCAGTACTAGCAGGTGCTATCACTATGCTTTTAACAGATCGAAATGTAAATACATCATTCTTTGACCCTGCTGGAGGGGGAGATCCTATTCTCTATCAACATTTATTTTGGTTTTTTGGACACCCTGAAGTCTATATTTTAATTTTACCAGGGTTTGGTATAATTTCTCATATTATTAGACAAGAAAGAAGAAAAAAAGAATCTTTTGGTGTATTAGGTATAATTTATGCTATAATAGCAATTGGACTTTTAGGATTCGTAGTATGAGCTCATCACATATTTACAGTAGGTATAGATGTAGATACCCGAGCTTACTTTACATCA…
260	GBCL49321-19	AAY4345							Curculionidae	Entiminae	Eusomus	Eusomus ovulum			COI-5P	KU341533	GGAAATTGATTAGTTCCTTTAATACTAGGAGCTCCAGATATAGCATTCCCACGATTAAATAATATAAGATTCTGGCTTTTACCCCCGTCTTTATCATTATTACTAATAAGAAGAATTGTAGACAAAGGAGCAGGAACAGGATGAACAGTTTATCCACCTTTATCAGGTAATATTACCCATGAAGGGCCAGCTGTTGACTTAGCTATCTTTAGACTACACATAGCAGGAATATCTTCAATTTTAGGGGCAATTAATTTTATTTCAACAGTTATCAATATACGCCCATCAGGGATATCCTTTGATCAAATATCTTTATTTATCTGATCAGTTAAAATTACCGCAATTTTACTTTTATTATCCCTTCCAGTCTTAGCAGGAGCTATTACTATATTACTAACA…
261	GBCL51858-19	ADK3269	Japan						Curculionidae	Entiminae	Scepticus	Scepticus uniformis			COI-5P	LC109341	ATTATAATTTTTTTTATAGTAATACCTATAATAATTGGGGGATTTGGAAATTGGTTAGTACCACTAATACTAGGAGCACCAGATATAGCCTTTCCACGCCTTAATAATATAAGATTTTGGCTTCTTCCACCCTCCTTAACTCTTCTTTTAATAAGAAGAATTGTTGATAAAGGGGCAGGAACAGGATGAACTGTATACCCACCATTATCAGCTAATGTTGCTCATGAAGGAGCCTCTGTAGATTTAGCAATTTTTAGACTTCATATAGCAGGAATCTCTTCTATTCTAGGAGCTATTAATTTTATTTCAACTGTTATTAATATGCGAACAAACGGTATATCACCTGATCGTATACCTTTATTTGCTTGATCTGTTGTAATTACAGCTGTTTTATTATTA…
262	GBCL51873-19	ADK3274	Japan						Curculionidae	Entiminae	Scepticus	Scepticus uniformis			COI-5P	LC109356	ATTATAATTTTTTTTATAGTAATACCTATAATAATTGGAGGATTTGGAAATTGATTAGTTCCACTAATACTAGGAGCACCAGATATAGCCTTCCCACGCCTTAATAATATAAGATTTTGGCTTCTTCCACCCTCCTTAACTCTTCTTTTAATAAGAAGAATTGTTGATAAAGGAGCAGGAACAGGATGAACTGTATATCCACCATTATCAGCTAATATTGCCCATGAAGGAGCCTCTGTAGATTTAGCAATTTTTAGACTTCATATAGCAGGAGTATCTTCTATCCTAGGAGCTATTAATTTTATTTCAACTGTTATTAATATACGAACAAACGGTATATCACCTGATCGTATACCTTTATTTGTTTGATCTGTTGTAATTACAGCTGTCTTATTATTA…
263	GBCL51901-19	ADK3273	Japan						Curculionidae	Entiminae	Scepticus	Scepticus uniformis			COI-5P	LC109384	ATTATAATTTTTTTTATAGTTATACCTATAATAATTGGGGGATTTGGAAATTGATTAGTTCCACTAATACTAGGAGCACCAGATATAGCCTTCCCACGCTTAAATAATATAAGATTTTGACTTCTTCCGCCATCTTTAACTCTTCTTTTAATAAGAAGAATTGTAGATAAAGGAGCAGGAACAGGATGAACCGTATATCCACCTTTATCAGCTAATATTGCTCATGAAGGAGCCTCTGTAGATTTAGCAATTTTTAGTCTTCATATAGCTGGAGTCTCTTCTATTCTAGGAGCCATTAATTTCATTTCAACTGTTATTAATATACGAACAAATGGAATATCACCTGATCGTATACCTTTATTTGTTTGATCTGTGGTAATTACAGCTGTTTTACTACTA…
264	GBCL51999-19	ADK3272	Japan						Curculionidae	Entiminae	Scepticus	Scepticus uniformis			COI-5P	LC109482	ATTATAATTTTTTTTATAGTTATACCTATAATAATTGGGGGATTTGGAAATTGACTAGTTCCACTAATACTAGGAGCACCAGATATAGCCTTCCCACGCTTAAATAATATAAGATTTTGGCTTCTTCCACCATCTTTAACTCTTCTTTTAATAAGAAGAATTGTAGATAAAGGAGCAGGGACAGGATGAACTGTATATCCACCTTTATCAGCCAATATTGCTCATGAAGGAGCCTCTGTAGATTTAGCAATTTTTAGACTTCACATAGCAGGAGTCTCTTCTATTCTAGGAGCTATTAATTTTATTTCAACTGTTATTAATATACGAACAAATGGAATATCACCTGATCGTATACCTTTATTTGTTTGATCTGTAGTAATTACAGCTGTTTTATTACTA…
265	GBCL52070-19	ADU7640	Japan						Curculionidae	Entiminae	Scepticus	Scepticus tigrinus			COI-5P	LC109553	AATTGGAGATGACCAAATCTATAATGTAATTGTTACAGCCCATGCCTTTATTATAATTTTCTTTATAGTAATACCTATAATAATTGGTGGATTCGGAAATTGATTAGTTCCATTAATATTAGGAGCCCCAGATATAGCCTTTCCACGATTAAACAATATAAGATTTTGGCTTTTACCTCCATCCTTAACTCTTCTATTAATAAGAAGAATTGTTGATAAAGGAGCTGGAACAGGATGAACAGTTTATCCTCCTTTATCAACTAATATTGCTCATGAAGGAGCCTCTGTAGACTTAGCAATTTTTAGTTTACATATAGCAGGAGTTTCTTCTATCTTAGGAGCAATTAATTTTATCTCAACAGTTATTAATATACGAACAAAAGGAATATCTCCTGACCG…
266	GBCL52528-19	ADS4478							Curculionidae	Entiminae	Albertisius	Albertisius excellens			COI-5P	LN866345	ACCCTTTACTTCATTTTTGGTGTCTGATCAGGAACAATCGGAACCTCCCTAAGAATACTAATTCGAACTGAACTAGGAAATCCCGGCTCCTTAATTGGTGATGACCAAATTTATAATGTAATTGTAACTGCTCATGCCTTCATTATAATTTTCTTTATAGTAATACCTATAATAATCGGAGGATTCGGTAATTGACTAATCCCCCTTATACTAGGAGCCCCTGATATAGCCTTTCCTCGATTAAATAATATAAGATTCTGACTTCTGCCCCCCTCACTTATTTTCCTTCTAATAAGAAGAATTATTGATAAAGGAGCAGGGACTGGCTGAACAGTTTATCCCCCCCTATCCGCTAATGTAGCTCACGAAGGGGCTTCAGTAGACTTGGCTATCTTCAGC…
267	GBCL53347-19	ADT5577							Curculionidae	Entiminae	Atrichonotus	Atrichonotus taeniatulus			COI-5P	MH537919	ACCAATTATAATCGGAGGATTCGGAAATTGACTAATTCCATTAATATTAGGAGCTCCGGACATAGCCTTCCCACGACTTAATAATATAAGATTTTGACTTCTTCCACCTTCCTTAACACTTTTACTAATAAGAAGAATTATTGATAAAGGAGCAGGAACTGGATGAACTGTTTACCCCCCCTTATCAGCTAATGTAGCCCACGAGGGGGCATCAGTTGATCTAGCAATCTTTAGCCTGCATATAGCAGGAATTTCTTCAATTCTAGGGGCAGTAAATTTTATTTCAACAATTTTAAATATACGTCCTTCCGGAATAACGCCAGACCGCATACCTTTATTTATTTGAGCAGTAGAAATCACTGCTATTCTCCTTCTTTTATCATTACCAGTCTTAGCCGG…
268	GBCL53814-19	ABW4961							Curculionidae	Entiminae	Naupactus	Naupactus versatilis			COI-5P	MH537939	GGAAATTGATTAGTTCCATTAATATTAGGGGCCCCAGATATAGCTTTCCCTCGTTTAAACAATATGAGATTTTGGTTACTTCCACCTTCTTTAACTTTACTTTTAATAAGAAGAATTGTTGATAAAGGTGCTGGAACAGGGTGAACAGTATATCCCCCTTTATCAGCAAATGTAGCCCATGAAGGCTCTTCTGTTGATTTAGCAATTTTTAGTCTACATATAGCAGGTGTTTCATCAATTCTAGGTGCAGTAAATTTTATCTCTACAGTTTTAAATATACGACCTTCAGGTATATCCCCTGATCGGATACCTTTATTTGTATGAGCCGTAGAAATTACTGCTATTTTATTACTTTTATCCTTACCAGTATTAGCAGGTGCAATTACTATACTTTTAACA…
269	GBCL25029-15	ADK1192	Japan						Curculionidae	Entiminae	Scepticus	Scepticus tigrinus			COI-5P	LC011334	ATAGTAATACCCATAATAATTGGTGGATTCGGAAATTGATTAGTTCCATTAATATTAGGAGCCCCAGATATAGCCTTTCCACGATTAAACAATATAAGATTTTGACTTTTACCTCCATCCTTAACTCTTCTATTAATAAGAAGAATTGTTGATAAAGGAGCTGGCACAGGATGAACAGTTTATCCCCCTTTATCAGCTAATGTTGCTCATGAAGGAGCCTCTGTAGACTTAGCAATTTTTAGTTTACATATAGCAGGAGTTTCTTCTATCTTAGGAGCAATTAATTTCATCTCAACAGTTATTAATATACGAACAAAAGGAATATCTCCTGACCGAATACCTTTATTTGTTTGATCTGTTGTAATCACAGCTATTCTACTCCTTTTATCCCTTCCAGTT…
270	GBCL25119-15		Japan						Curculionidae	Entiminae	Scepticus	Scepticus uniformis			COI-5P	LC011227	ATAGTAATACCTATAATAATTGGAGGATTCGGAAATTGATTAGTTCCACTAATACTAGGAGCACCAGATATAGCCTTCCCACGCCTTAACAATATAAGATTTTGGCTTCTTCCACCCTCCTTAACTCTTCTTTTAATAAGAAGAATTGTTGACAAAGGAGCAGGAACAGGATGAACTGTATACCCACCATTATCAGCTAATATTGCTCATGAAGGAGCCTCTGTAGATTTAGCAATTTTTAGACTTCATATAGCAGGAGTCTCTTCTATTCTAGGAGCTATTAATTTTATTTCAACTGTTATTAATATACGAACAAACGGTATATCACCTGATCGTATACCTTTATTTGTTTGATCTGTTGTAATTACAGCTGTTTTATTATTATTATCTCTTCCAGTT…
271	GBCL25129-15		Japan						Curculionidae	Entiminae	Scepticus	Scepticus uniformis			COI-5P	LC011237	ATAGTTATACCTATAATAATTGGTGGATTTGGAAATTGATTAGTTCCTCTTATACTAGGAGCTCCAGATATGGCCTTCCCACGCCTAAATAATATAAGATTTTGGCTTCTTCCACCCTCCTTAACTCTTCTTTTAATAAGAAGAATTGTGGATAAAGGAGCAGGAACAGGATGAACAGTATATCCACCATTATCAGCTAATATTGCTCATGAAGGAGCCTCTGTAGATTTAGCAATTTTTAGACTTCATATAGCAGGAGTCTCCTCTATTCTAGGAGCTATTAATTTTATTTCAACTGTTATTAATATACGAACAAACGGTATATCACCTGATCGTATACCTTTATTTGTTTGATCTGTTGTAATTACAGCTGTTTTATTATTATTATCTCTTCCAGTT…
272	GBCL25156-15		Japan						Curculionidae	Entiminae	Scepticus	Scepticus uniformis			COI-5P	LC011264	ATAGTTATACCTATAATAATTGGGGGATTTGGAAATTGATTAGTTCCACTAATACTAGGAGCACCAGATATAGCCTTCCCACGCTTAAATAATATAAGATTTTGACTTCTTCCGCCATCTTTAACTCTTCTTTTAATAAGAAGAATTGTAGATAAAGGAGCAGGAACAGGATGAACCGTATATCCACCTTTATCAGCTAATATTGCTCATGAAGGAGCCTCTGTAGATTTAGCAATTTTTAGTCTTCATATAGCTGGAGTCTCTTCTATTCTAGGAGCCATTAATTTTATTTCAACTGTTATTAATATACGAACAAATGGAATATCACCTGATCGTATACCTTTATTTGTTTGATCTGTAGTAATTACAGCTGTTTTACTACTATTATCTCTTCCAGTC…
273	GBCL25185-15	ADK3273	Japan						Curculionidae	Entiminae	Scepticus	Scepticus uniformis			COI-5P	LC011293	ATAGTTATACCTATAATAATTGGGGGATTTGGAAATTGATTAGTTCCACTAATACTAGGAGCACCAGATATAGCCTTCCCACGCTTAAATAATATAAGATTTTGACTTCTTCCGCCATCTTTAACTCTTCTTTTAATAAGAAGAATTGTAGATAAAGGAGCAGGAACAGGATGAACCGTATATCCACCTTTATCAGCTAATATTGCTCATGAAGGAGCCTCTGTAGATTTAGCAATTTTTAGTCTTCATATAGCTGGAGTCTCTTCTATTCTAGGAGCCATTAATTTTATTTCAACTGTTATTAATATACGAACAAATGGAATATCACCTGATCGTATACCTTTATTTGTTTGATCTGTAGTAATTACAGCTGTTTTACTACTATTATCTCTTCCGGTC…
274	GBCL25188-15		Japan						Curculionidae	Entiminae	Scepticus	Scepticus uniformis			COI-5P	LC011296	ATAGTTATACCTATAATAATCGGGGGATTTGGAAATTGATTAGTTCCGCTAATACTAGGAGCTCCAGATATAGCCTTCCCACGCTTAAATAATATAAGATTTTGACTTCTTCCACCATCTTTAACTCTTCTTTTAATAAGAAGAATTGTAGATAAAGGAGCAGGAACAGGATGAACCGTATATCCACCTTTATCAGCTAATATTGCTCATGAAGGAGCCTCTGTAGATTTAGCAATTTTTAGTCTTCATATAGCTGGAGTCTCTTCTATTCTAGGGGCCATTAATTTTATTTCAACTGTTATTAATATACGAACAAATGGAATATCACCTGATCGTATACCTTTATTTGTTTGATCTGTGGTAATTACAGCTGTTTTACTACTATTATCTCTTCCGGTC…
275	GBCL25193-15		Japan						Curculionidae	Entiminae	Scepticus	Scepticus uniformis			COI-5P	LC011301	ATAGTTATACCTATAATAATCGGGGGATTTGGAAATTGATTAGTTCCGCTAATACTAGGAGCTCCAGATATAGCCTTCCCACGCTTAAATAATATAAGATTTTGACTTCTTCCACCATCTTTAACTCTTCTTTTAATAAGAAGAATTGTAGATAAAGGAGCAGGAACAGGATGAACCGTATATCCACCTTTATCAGCTAATATTGCTCATGAAGGAGCCTCTGTAGATTTAGCAATTTTTAGTCTTCATATAGCTGGAGTCTCTTCTATTCTAGGAGCCATTAATTTTATTTCAACTGTTATTAATATACGAACAAATGGAATATCACCTGATCGTATACCTTTATTTGTTTGATCTGTGGTAATTACAGCTGTTTTACTACTATTATCTCTTCCGGTC…
276	GBCL25199-15		Japan						Curculionidae	Entiminae	Scepticus	Scepticus uniformis			COI-5P	LC011307	ATAGTAATACCTATAATAATTGGAGGATTTGGAAATTGATTAGTTCCACTAATACTAGGAGCACCAGATATAGCCTTCCCACGCCTTAATAATATAAGATTTTGGCTTCTTCCACCCTCCTTAACTCTTCTTTTAATAAGAAGAATTGTTGATAAAGGAGCAGGAACAGGATGAACTGTATATCCACCATTATCAGCTAATATTGCCCATGAAGGAGCCTCTGTAGATTTAGCAATTTTTAGACTTCATATAGCAGGAGTATCTTCTATCCTAGGAGCTATTAATTTTATTTCAACTGTTATTAATATACGAACAAACGGTATATCACCTGATCGTATACCTTTATTTGTTTGATCTGTTGTAATTACAGCTGTCTTATTATTACTATCTCTACCAGTT…
277	GBCL25218-15	ADK3269	Japan						Curculionidae	Entiminae	Scepticus	Scepticus uniformis			COI-5P	LC011326	ATAGTAATACCTATAATAATTGGGGGATTTGGAAATTGGTTAGTACCACTAATACTAGGAGCACCAGATATAGCCTTTCCACGCCTTAATAATATAAGATTTTGGCTTCTTCCACCCTCCTTAACTCTTCTTTTAATAAGAAGAATTATTGATAAAGGGGCAGGAACAGGATGAACTGTATACCCACCATTATCAGCTAATGTTGCTCATGAAGGAGCCTCTGTAGATTTAGCAATTTTTAGACTTCATATAGCAGGAATCTCTTCTATTCTAGGAGCTATTAATTTTATTTCAACTGTTATTAATATGCGAACAAACGGTATATCACCTGATCGTATACCTTTATTTGCTTGATCTGTTGTAATTACAGCTGTTTTATTATTATTATCTCTTCCAGTT…
278	GBMNA38865-19	ACO8630							Curculionidae	Entiminae	Polydrusus	Polydrusus formosus			COI-5P	MH660809	GGAACTTCTTTAAGAATACTTATTCGAACCGAATTAGGAAATCCAGGTTCTTTAATTGGAGATGACCAAATTTATAACGTAATTGTAACTGCTCATGCATTTATTATAATTTTCTTTATAGTAATACCAATTATAATTGGTGGATTCGGAAATTGATTAGTCCCTCTTATATTAGGAGCTCCTGATATAGCATTTCCACGATTAAATAATATAAGATTCTGATTATTACCTCCTTCTTTGTCCCTTCTTTTAATAAGAAGAATTGTTGATAAAGGAACTGGAACTGGTTGAACTGTTTATCCCCCCTTATCGGCTAATATTGCACATGAAGGATCTTCAGTAGATTTAGCAATTTTTAGACTACATATAGCAGGTGTATCATCTATTCTAGGAGCAGTT…
279	GBMNA38901-19	AAG5244							Curculionidae	Entiminae	Polydrusus	Polydrusus cervinus			COI-5P	MH660845	TGGAGATGATCAAATTTACAACGTCATTGTAACCGCTCATGCCTTTATTATAATTTTCTTTATAGTTATACCAATCATAATTGGGGGATTTGGAAATTGATTAGTTCCCCTTATACTAGGAGCACCTGATATGGCATTCCCCCGACTCAATAATATAAGATTTTGACTTCTACCCCCCTCTCTAACGCTTCTTCTAATAAGAAGAATTGTAGATAAGGGTGCCGGGACAGGGTGAACAGTCTACCCCCCCCTCTCAACAAATATTGCCCATGAAGGATCTTCGGTAGATTTAGCAATTTTCAGCTTACATATAGCTGGAGTCTCATCTATTTTAGGGGCTATCAATTTTATTTCAACTATTATTAATATACGACCAACAGGAATATCCTATGATCGCAT…
280	GBCL49281-19		Slovakia						Curculionidae	Entiminae	Bryodaemon	Bryodaemon boroveci			COI-5P	KJ699367	TTAATTGGAGATGATCAAATTTATAATGTAATTGAAACKGCCCACGCCTTTATTATAATTTTTTTTATGGTTATACCAATAATAATTGGCGGATTTGGTAATTGATTAACCTCCCTCATATTGGGGGCCCCTGATATAKCTTTCCCCCGTCTTAATAATATAAGATTTTGACTATTACCCCCCTCTTTATCCCTTCTTATTATAAGAAGAATCGTCGATAAAGGGGCGGGAACCGGGTGAACTGTTTACCCACCTCTATCAACCAATATTGCCCATGAAGGGTCTTCTGTAGATTTAGCTATCTTCAGMTTACATTTGGMAGGTGTCTCTTCTARCTTTGGGGCGAARAAGTTTATCTGTGCAGTGATTACCACGSGTTCTTCCGGGTTACCCTTTGAC…
281	GBCL53129-19	ADV5768							Curculionidae	Entiminae	Rhinoscapha	Rhinoscapha thomsoni			COI-5P	LT799045	TTAGTTCCTTTAATATTAGGAGCTCCTGACATAGCTTTCCCTCGTCTAAATAATATAAGATTTTGACTTTTACCCCCATCCTTAACATTCCTACTTATAAGTAGTWTTGTAGACAAGGGAGCTGGAACAGGATGAACAGTTTACCCCCCTTTAGCAGCAAATATTGCCCATGAAGGAGCTTCTGTTGATCTAGCAATTTTTAGTCTTCATATAGCAGGAGTATCCTCTATTTTAGGAGCTGTAAACTTTATTTCAACTGTTCTTAATATACGACCAAAAGGAATATCTCCTGACCGAATATCCTTATTTGTGTGGGCTGTAGAAATCACTGCAGTTTTGCTATTACTCTCATTACCAGTATTAGCAGGAGCAATTACCATGTTATTAACAGACCGTAAT…
282	GBCL27373-19								Curculionidae	Entiminae	Bothrometopus	Bothrometopus parvulus			COI-5P	GQ132009	GGTATATCAATAGATCGAATATCATTATTTATCTGATCAGTGAAAATTACAGCTATCTTATTATTATTATCTTTACCTGTATTGGCTGGAGCAATTACTATACTTTTAACAGATCGAAATGTAAATACATCATTTTTTGACCCTGCTGGCGGAGGAGACCCCATTCTTTACCAACATTTATTTTGATTTTTTGGTCATCCAGAAGTATATATTTTAATTTTACCAGGATTTGGTATAATTTCTCATATTATTAGCCAAGAAAGAAGAAAAAAAGAATCTTTTGGAGTCTTAGGTATAATTTATGCTATAATAGCAATTGGCCTTTTAGGATTTGTAGTATGAGCTCACCATATATTTACGGTAGGCATAGATGTAGACACTCGAGCTTACTTTACATCA…
283	GBMIN51319-17	AAY4345							Curculionidae	Entiminae	Eusomus	Eusomus ovulum			COI-5P	KU341540	GGAAATTGATTAGTTCCTTTAATACTAGGAGCTCCAGATATAGCATTCCCACGATTAAATAATATAAGATTCTGGCTTTTACCCCCATCTTTATCATTATTACTAATAAGAAGAATTGTAGACAAAGGAGCAGGAACAGGATGAACAGTTTATCCACCTTTATCAGGTAATATTACCCATGAAGGGTCAGCTGTTGACTTAGCTATCTTTAGACTACACATAGCAGGAATATCTTCAATTTTAGGGGCAATTAATTTTATTTCAACAATTATCAATATACGCCCATCAGGGATATCCTTTGATCAAATATCTTTATTTATCTGATCAGTTAAAATTACCGCAATTTTACTTTTATTATCCCTTCCAGTCTTAGCAGGAGCTATTACTATATTACTAACA…
284	GCOL8415-16	ACG2734	Germany	North Rhine-Westphalia	Simmerath-Erkensruhr	50.5474	6.35454	435	Curculionidae	Entiminae	Phyllobius	Phyllobius argentatus	A	an einer toten liegenden Buche und an alten Baumpi	COI-5P	KU916059	AACTTTATATTTTATTTTTGGAGCTTGGTCCGGAATAGTTGGTACTTCACTTAGAATTTTAATTCGAATTGAACTGGGAAACCCAGGATCTTTAATTGGAGATGATCAAATCTATAATGTAATTGTAACCGCTCATGCCTTTATTATAATTTTTTTTATAGTTATACCTATAATAATTGGAGGATTCGGAAACTGACTAGTACCCCTAATATTGGGGGCCCCAGATATAGCTTTCCCTCGGCTTAATAATATAAGATTTTGGCTACTTCCACCATCTCTATCCCTTCTATTAATAAGAAGAATTGTTGATAAGGGAGCTGGGACCGGTTGAACTGTTTATCCCCCTTTATCAGCTAATATTGCCCATGAGGGCTCATCTGTAGATTTAGCAATTTTTAG…
285	OPPDM290-17	AAF9187	Canada	Ontario	Goderich	43.7299	-81.6417	265	Curculionidae	Entiminae	Phyllobius	Phyllobius oblongus	A	Forest	COI-5P		AACATTATATTTTATTTTTGGAACTTGATCAGGAATAGTGGGAACTTCATTAAGAATCTTAATTCGAGCAGAATTAGGAAATCCCGGTTCTTTAATTGGAGATGATCAAATCTACAATGTAATTGTAACTGCTCATGCTTTTATTATAATTTTTTTTATAGTTATACCTATAATAATTGGAGGATTTGGTAATTGACTAGTACCTCTTATATTAGGAGCACCAGATATAGCTTTTCCACGCCTTAATAATATAAGATTCTGACTACTCCCTCCTTCTCTATCATTCCTATTAATAAGAAGAATTGTAGATAAAGGGGCCGGCACAGGTTGAACTGTATATCCCCCCCTATCAGCCAATATTGCCCATGAAGGCTCTTCAGTAGATTTAGCTATCTTCAG…
286	OPPWC157-17	AAF9187	Canada	Ontario	Wallacetown	42.6059	-81.4424	207	Curculionidae	Entiminae	Phyllobius	Phyllobius oblongus	A	Forest	COI-5P		AACATTATATTTTATTTTTGGAACTTGATCAGGAATAGTGGGAACTTCATTAAGAATCTTAATTCGAGCAGAATTAGGAAATCCCGGTTCTTTAATTGGAGATGATCAAATCTACAATGTAATTGTAACTGCTCATGCTTTTATTATAATTTTTTTTATAGTTATACCTATAATAATTGGAGGATTTGGTAATTGACTAGTACCTCTTATATTAGGAGCACCAGATATAGCTTTTCCACGCCTTAATAATATAAGATTCTGACTACTCCCTCCTTCTCTATCATTCCTATTAATAAGAAGAATTGTAGATAAAGGGGCCGGCACAGGTTGAACTGTATATCCCCCCCTATCAGCCAATATTGCCCATGAAGGCTCTTCAGTAGATTTAGCTATCTTCAG…
287	OPPWC303-17	AAF9187	Canada	Ontario	Wallacetown	42.6059	-81.4424	207	Curculionidae	Entiminae	Phyllobius	Phyllobius oblongus	A	Forest	COI-5P		AACATTATATTTTATTTTTGGAACTTGATCAGGAATAGTGGGAACTTCATTAAGAATCTTAATTCGAGCAGAATTAGGAAATCCCGGTTCTTTAATTGGAGATGATCAAATCTACAATGTAATTGTAACTGCTCATGCTTTTATTATAATTTTTTTTATAGTTATACCTATAATAATTGGAGGATTTGGTAATTGACTAGTACCTCTTATATTAGGAGCACCAGATATAGCTTTTCCACGCCTTAATAATATAAGATTCTGACTACTCCCTCCTTCTCTATCATTCCTATTAATAAGAAGAATTGTAGATAAAGGGGCCGGCACAGGTTGAACTGTATATCCCCCCCTATCAGCCAATATTGCCCATGAAGGCTCTTCAGTAGATTTAGCTATCTTCAG…
288	OPPZC384-17	AAF9187	Canada	Ontario	Lion`s Head	44.9954	-81.2334	227	Curculionidae	Entiminae	Phyllobius	Phyllobius oblongus	A	Forest	COI-5P		AACATTATATTTTATTTTTGGAACTTGATCAGGAATAGTGGGAACTTCATTAAGAATCTTAATTCGAGCAGAATTAGGAAATCCCGGTTCTTTAATTGGAGATGATCAAATCTACAATGTAATTGTAACTGCTCATGCTTTTATTATAATTTTTTTTATAGTTATACCTATAATAATTGGAGGATTTGGTAATTGACTAGTACCTCTTATATTAGGAGCACCAGATATAGCTTTTCCACGCCTTAATAATATAAGATTCTGACTACTCCCTCCTTCTCTATCATTCCTATTAATAAGAAGAATTGTAGATAAAGGGGCCGGCACAGGTTGAACTGTATATCCCCCCCTATCAGCCAATATTGCCCATGAAGGCTCTTCAGTAGATTTAGCTATCTTCAG…
289	PHAAH1592-17	AAB8911	Canada	Ontario	Wellington County	43.54	-80.14	320	Curculionidae	Entiminae	Polydrusus	Polydrusus formosus			COI-5P		ATACTTATTCGAGCCGAATTAGGAAATCCAGGTTCTTTAATTGGAGACGACCAAATTTATAACGTAATTGTAACTGCTCATGCATTTATTATAATTTTCTTTATAGTAATACCAATTATAATCGGAGGATTCGGAAATTGATTAGTCCCTCTTATATTAGGAGCACCTGATATAGCATTTCCACGATTAAATAATATAAGATTTTGATTATTGCCTCCTTCTTTGTCCCTCCTTTTAATAAGAAGAATTGTTGACAAAGGAGCTGGAACTGGTTGAACTGTTTATCCCCCCTTATCGGCCAATATTGCACATGAAGGATCTTCAGTAGATTTAGCAATTTTTAGACTACATATAGCAGGTGTATCGTCTATTCTAGGGGCAGTTAACTTCATTTCTACA…
290	PHAAH1736-17	ACO8630	Canada	Ontario	Wellington County	43.54	-80.14	320	Curculionidae	Entiminae	Polydrusus	Polydrusus formosus			COI-5P		TTCTTTAAGAATACTTATTCGAACCGAATTAGGAAATCCAGGTTCTTTAATTGGAGATGACCAAATTTATAACGTAATTGTAACTGCTCATGCATTTATTATAATTTTCTTTATAGTAATACCAATTATAATTGGTGGATTCGGAAATTGATTAGTCCCTCTTATATTAGGAGCTCCTGATATAGCATTTCCACGATTAAATAATATAAGATTCTGATTATTACCTCCTTCTTTGTCCCTTCTTTTAATAAGAAGAATTGTTGATAAAGGAACTGGAACTGGTTGAACTGTTTATCCCCCCTTATCGGCTAATATTGCACATGAAGGATCTTCAGTAGATTTAGCAATTTTTAGACTACATATAGCAGGTGTATCATCTATTCTAGGAGCAGTTAACTT…
291	PHAAM034-17	AAB8911	Canada	Ontario	Wellington County	43.54	-80.14	320	Curculionidae	Entiminae	Polydrusus	Polydrusus formosus			COI-5P		AACTTTATATTTTATTTTTGGTGCCTGATCCGGAATAGTGGGAACTTCTTTAAGAATACTTATTCGAGCCGAATTAGGAAATCCAGGTTCTTTAATTGGAGACGACCAAATTTATAACGTAATTGTAACTGCTCATGCATTTATTATAATTTTCTTTATAGTAATACCAATTATAATCGGAGGATTCGGAAATTGATTAGTCCCTCTTATATTAGGAGCACCTGATATAGCATTTCCACGATTAAATAATATAAGATTTTGATTATTGCCTCCTTCTTTGTCCCTCCTTTTAATAAGAAGAATTGTTGACAAAGGAGCTGGAACTGGTTGAACTGTTTATCCCCCCTTATCGGCCAATATTGCACATGAAGGATCTTCAGTAGATTTAGCAATTTTTAG…
292	POTTC024-15	AAB8911	Canada	Ontario	Toronto	43.619	-79.341	72	Curculionidae	Entiminae	Polydrusus	Polydrusus formosus	A	Forest	COI-5P	MG062422	ACTTTATATTTTATTTTTGGTGCCTGATCCGGAATAGTGGGAACTTCTTTAAGAATACTTATTCGAGCCGAATTAGGAAATCCAGGTTCTTTAATTGGAGACGACCAAATTTATAACGTAATTGTAACTGCTCATGCATTTATTATAATTTTCTTTATAGTAATACCAATTATAATCGGAGGATTCGGAAATTGATTAGTCCCTCTTATATTAGGAGCACCTGATATAGCATTTCCACGATTAAATAATATAAGATTTTGATTATTGCCTCCTTCTTTGTCCCTCCTTTTAATAAGAAGAATTGTTGACAAAGGAGCTGGAACTGGTTGAACTGTTTATCCCCCCTTATCGGCCAATATTGCACATGAAGGATCTTCAGTAGATTTAGCAATTTTTAGA…
293	GBCL27319-19								Curculionidae	Entiminae	Bothrometopus	Bothrometopus parvulus			COI-5P	GQ131949	GGTATATCAATAGATCGAATATCATTATTTATCTGATCAGTGAAAATTACAGCTATCTTATTATTATTATCTTTACCTGTATTGGCTGGAGCAATTACTATACTTTTAACAGATCGAAATGTAAATACATCATTTTTTGACCCTGCTGGGGGAGGAGATCCCATTCTTTATCAACATTTATTTTGATTTTTTGGTCATCCAGAAGTATATATTTTAATTTTACCAGGATTTGGTATAATTTCTCATATTATTAGTCAAGAAAGAAGAAAAAAAGAATCTTTTGGAGTCTTAGGTATAATTTATGCTATAATAGCAATTGGCCTTTTAGGATTTGTAGTATGAGCTCACCATATATTTACGGTAGGCATAGATGTAGATACTCGAGCTTACTTTACATCA…
294	GBCL27339-19								Curculionidae	Entiminae	Bothrometopus	Bothrometopus parvulus			COI-5P	GQ131975	GGTATATCAATAGATCGAATATCATTATTTATCTGATCAGTGAAAATTACAGCTATCTTATTATTATTATCTTTACCTGTATTGGCTGGAGCAATTACTATACTTTTAACAGATCGAAATGTAAATACATCATTTTTTGACCCTGCTGGGGGAGGAGATCCCATTCTTTACCAACATTTATTTTGATTTTTTGGTCATCCAGAAGTATATATTTTAATTTTACCAGGATTTGGTATAATTTCTCATATTATTAGCCAAGAAAGAAGAAAAAAAGAATCTTTTGGAGTCTTAGGTATAATTTATGCTATAATAGCAATTGGCCTTTTAGGATTTGTAGTATGAGCTCACCATATATTTACGGTAGGTATAGATGTAGACACTCGAGCTTACTTTACATCA…
295	GBCL27388-19								Curculionidae	Entiminae	Bothrometopus	Bothrometopus randi			COI-5P	GU947683	GGGATATCAATAGATCGAATATCATTATTTATCTGATCTGTGAAAATTACAGCTATTCTACTATTATTATCATTACCAGTACTAGCAGGCGCTATCACTATGCTTTTAACAGATCGAAATGTAAATACATCATTCTTTGACCCTGCTGGAGGGGGAGATCCTATTCTCTATCAACATTTATTTTGATTTTTTGGACACCCTGAAGTCTATATTTTAATTTTACCAGGGTTTGGTATAATTTCTCATATTATTAGACAAGAAAGAAGAAAAAAAGAATCTTTTGGTGTATTAGGTATAATCTATGCTATAATAGCAATTGGACTTTTAGGATTCGTAGTATGAGCTCATCACATATTTACAGTAGGTATAGATGTAGATACCCGAGCTTACTTTACATCA…
296	GBCL51348-19	AAH0270							Curculionidae	Entiminae	Romualdius	Romualdius bifoveolatus			COI-5P	KX087356	ATTTTACCGAATAAATGATTTTATTCTACAAATCATAAAGATATTGGAACTTTATATTTCATTTTTGGGAGATGATCAGGTATAGTAGGAACTTCTCTAAGAGTCCTAATTCGAACCGAATTAGGAAACCCTGGATCCCTTATTGGTGATGATCAAATTTATAATATAATTGTAACTGCTCATGCATTTATTATAATTTTCTTTATAGTAATACCCATTTTAATTGGAGGATTTGGAAATTGACTTATTCCATTAATATTAGGAGCCCCTGATATAGCTTTTCCTCGTCTTAATAATATAAGATTCTGATTATTACCTCCTTCTTTATCTCTTCTATTAATAAGAAGAATTGTTGATAAAGGAGTAGGAACTGGTTGAACAGTTTATCCTCCTTTATCA…
297	GBCL51897-19	ADK3273	Japan						Curculionidae	Entiminae	Scepticus	Scepticus uniformis			COI-5P	LC109380	ATTATAATTTTTTTTATAGTTATACCTATAATAATTGGGGGATTTGGAAATTGATTAGTTCCGCTAATACTAGGAGCACCAGATATAGCCTTCCCACGCTTAAATAATATAAGATTTTGACTTCTTCCGCCATCTTTAACTCTTCTTTTAATAAGAAGAATTGTAGATAAAGGAGCAGGAACAGGATGAACCGTATATCCACCTTTATCAGCTAATATTGCTCATGAAGGAGCCTCTGTAGATTTAGCAATTTTTAGTCTTCATATAGCTGGAGTCTCTTCTATTCTAGGAGCCATTAATTTCATTTCAACTGTTATTAATATACGAACAAATGGAATATCACCTGATCGTATACCTTTATTTGTTTGATCTGTGGTAATTACAGCTGTTTTACTACTA…
298	GBCL53838-19								Curculionidae	Entiminae	Pandeleteius	Pandeleteius platensis			COI-5P	MH734218	CGTATATCTCTTTTTGTCTGAGCTGTTAAAATTACTGCTATTCTTCTTCTTCTTTCTTTACCTGTTTTAGCAGGTGCGATTACTATATTACTTACTGATCGTAATATTAACACTTCTTTTTTTGACCCCGCAGGTGGAGGAGACCCAATTTTATACCAACACTTATTTTGATTTTTTGGTCATCCTGAAGTTTATATTTTAATTTTACCAGGATTTGGTATAATCTCCCACATCATTAGACAAGAAAGAAGAAAAAAAGAAGCTTTTGGTGTTTTAGGTATAATTTATGCAATAATAGCTATTGGTTTATTAGGATTTGTTGTATGAGCTCATCATATATTTACAGTAGGCATAGATGTTGATACACGAGCATACTTTACCTCAGCAACTATAATTATT…
299	GBMIN51381-17	ADK4021							Curculionidae	Entiminae	Pachnaeus	Pachnaeus sp. GZ25			COI-5P	KT350626	TCGGGAATAGTAGGAACCTCCCTAAGAATTATAATCCGGGCAGAACTTGGTAACCCTGGATCTTTAATTGGGGACGATCAAATTTATAATGTAATTGTTACAGCTCATGCATTTATCATAATTTTCTTTATAGTTATACCTATAATAATTGGGGGATTCGGAAATTGACTAGTTCCATTAATACTAGGAGCTCCTGATATAGCATTTCCTCGTCTTAATAATATAAGATTCTGGCTTCTTCCCCCATCTCTTACCTTACTTTTAATAAGAAGAGTAATTGACAAAGGAGCGGGAACAGGTTGAACTGTATATCCCCCCCTATCCGCAAATGTAGCTCATGAAGGCTCATCTGTTGATCTAGCAATTTTTAGACTACATATAGCAGGAATCTCCTCAATT…
300	GBMIN51404-17	ADJ9410	Taiwan		Orchid Island				Curculionidae	Entiminae	Pachyrhynchus	Pachyrhynchus tobafolius			COI-5P	KX263461	AAAGATATTGGAACTCTATATTTTATTTTTGGGACTTGGAGAGGTATAGTAGGTACTTCACTAAGAATAATAATTCGGGCAGAATTAGGAAACCCCGGGTCATTAATCGGAGATGATCAAATTTATAATGTAATTGTAACTGCACATGCATTTATTATAATTTTTTTCATAGTTATACCAATAATAATTGGGGGATTCGGAAATTGATTAGTCCCATTAATATTAGGAGCACCAGATATAGCTTTTCCACGACTTAATAATATAAGATTCTGATTACTACCACCATCATTAACATTTTTACTAACAAGAAGTATCGTTGATAAAGGAGCAGGTACAGGATGAACTGTTTATCCCCCTCTATCAGCAAATATTACTCATGAAGGGGCCTCTGTAGACTTA…
301	GBMIN51466-17	ADK3446	Japan		Oita, Beppu				Curculionidae	Entiminae	Scepticus	Scepticus uniformis			COI-5P	LC108898	ATAGTTATACCTATAATAATTGGTGGATTTGGAAATTGATTAGTTCCTCTTATACTAGGAGCTCCAGATATGGCCTTCCCACGCCTAAATAATATAAGATTTTGGCTTCTTCCACCCTCCTTAACTCTTCTTTTAATAAGAAGAATTGTGGATAAAGGAGCAGGAACAGGATGAACAGTATATCCACCATTATCAGCTAATATTGCTCATGAAGGAGCCTCTGTAGATTTAGCAATTTTTAGACTTCATATAGCAGGAGTCTCCTCTATTCTAGGAGCTATTAATTTTATTTCAACTGTTATTAATATACGAACAAACGGTATATCACCTGATCGTATACCTTTATTTGTTTGATCTGTTGTAATTACAGCTGTTTTATTATTATTATCTCTTCCAGTT…
302	GBMIN51496-17	ADK6089							Curculionidae	Entiminae	Tropirhinus	Tropirhinus sp. GZ46			COI-5P	KT350616	AACCATAAAGATATCGGTACTTTATATTTTATTTTCGGAGCTTGATCAGGTATAGTAGGTACTTCACTAAGAATCATAATTCGGGCAGAATTAGGTAATCCGGGATCTTTAATTGGAGATGATCAAATTTATAATGTTATTGTAACAGCTCATGCTTTTATTATAATTTTTTTTATAGTAATACCAATAATAATTGGGGGATTCGGGAATTGATTAGTACCCTTAATATTAGGGGCCCCTGATATAGCTTTTCCTCGTCTCAATAATATAAGATTTTGGTTATTACCACCCTCATTAACCCTTCTTATTATAAGAAGAATAATTGATAAAGGAGCAGGAACTGGCTGAACAGTTTACCCACCATTATCAGCAAATATCGCTCATGAAGGAGCATCGGTT…
303	GBMNA38874-19	AAG5244							Curculionidae	Entiminae	Polydrusus	Polydrusus cervinus			COI-5P	MH660818	TGGAGATGATCAAATTTACAACGTCATTGTAACCGCTCATGCCTTTATTATAATTTTCTTTATAGTTATACCAATCATAATTGGGGGATTTGGAAATTGATTAGTTCCCCTTATACTAGGAGCACCTGATATGGCATTCCCCCGACTCAATAATATAAGATTTTGACTTCTACCCCCCTCTCTAACGCTTCTTCTAATAAGAAGAATTGTAGATAAGGGTGCCGGGACAGGGTGAACAGTCTACCCCCCCCTCTCAACAAATATTGCCCATGAAGGATCTTCGGTAGATTTAGCAATTTTCAGCTTACATATAGCTGGAGTCTCATCTATTTTAGGGGCTATCAATTTTATTTCAACTATTATTAATATACGACCAACAGGAATATCCTATGATCGCAT…
304	GBCL51845-19	ADK3273	Japan						Curculionidae	Entiminae	Scepticus	Scepticus uniformis			COI-5P	LC109328	ATTATAATTTTTTTTATAGTTATACCTATAATAATTGGGGGATTTGGAAATTGATTAGTTCCACTAATACTAGGAGCACCAGATATAGCCTTCCCACGCTTAAATAATATAAGATTTTGACTTCTTCCGCCATCTTTAACTCTTCTTTTAATAAGAAGAATTGTAGATAAAGGAGCAGGAACAGGATGAACCGTATATCCACCTTTATCAGCTAATATTGCTCATGAAGGAGCCTCTGTAGATTTAGCAATTTTTAGTCTTCATATAGCTGGAGTCTCTTCTATTCTAGGAGCCATTAATTTTATTTCAACTATTATTAATATACGAACAAATGGAATATCACCTGATCGTATACCTTTATTTGTTTGATCTGTAGTAATTACAGCTGTTTTACTACTA…
305	GBCL51853-19	ADK3273	Japan						Curculionidae	Entiminae	Scepticus	Scepticus uniformis			COI-5P	LC109336	ATTATAATTTTTTTTATAGTTATACCTATAATAATTGGGGGATTTGGAAATTGATTAATTCCACTAATACTAGGAGCACCAGATATAGCCTTCCCACGCTTAAATAATATAAGATTTTGACTTCTTCCGCCATCTTTAACTCTTCTTTTAATAAGAAGAATTGTAGATAAAGGAGCAGGAACAGGATGAACCGTATATCCACCTTTATCAGCTAATATTGCTCATGAAGGAGCCTCTGTAGATTTAGCAATTTTTAGTCTTCATATAGCTGGAGTCTCTTCTATTCTAGGAGCCATTAATTTTATTTCAACTGTTATTAATATACGAACAAGTGGAATATCACCTGATCGTATACCTTTATTTGTTTGATCTGTAGTAATTACAGCTGTTTTACTACTC…
306	GBCL51904-19	ADK3273	Japan						Curculionidae	Entiminae	Scepticus	Scepticus uniformis			COI-5P	LC109387	ATTATAATTTTTTTTATAGTTATACCTATAATAATTGGGGGATTTGGAAATTGATTAGTTCCGCTAATACTAGGAGCACCAGATATAGCCTTCCCACGCTTAAATAATATAAGATTTTGACTTCTTCCGCCATCTTTAACTCTTCTTTTAATAAGAAGAATTGTAGATAAAGGAGCAGGAACAGGATGAACCGTATATCCACCTTTATCAGCTAATATTGCTCATGAAGGAGCCTCTGTAGATTTAGCAATTTTTAGTCTTCATATAGCTGGAGTCTCTTCTATTCTAGGAGCCATTAATTTTATTTCAACTGTTATTAATATACGAACAAATGGAATATCGCCTGATCGTATACCTTTATTTGTTTGATCTGTGGTAATTACAGCTGTTTTACTACTA…
307	GBCL51919-19	ADK3271	Japan						Curculionidae	Entiminae	Scepticus	Scepticus uniformis			COI-5P	LC109402	ATTATAATTTTTTTTATAGTAATACCTATAATAATTGGAGGATTCGGAAATTGATTAGTTCCACTAATACTAGGAGCACCAGATATAGCCTTCCCACGCCTTAACAATATAAGATTTTGGCTTCTTCCACCCTCCTTAACTCTTCTTTTAATAAGAAGAATTGTTGACAAAGGAGCAGGAACAGGATGAACTGTATACCCACCATTATCAGCTAATATTGCTCATGAAGGAGCCTCTGTAGATTTAGCAATTTTTAGACTTCATATAGCAGGAGTCTCTTCTATTCTAGGAGCTATTAATTTTATTTCAACTGTTATTAATATACGAACAAACGGTATATCACCTGATCGTATACCTTTATTTGTTTGATCTGTTGTAATTACAGCTGTTTTATTATTA…
308	GBCL51948-19	ADK3271	Japan						Curculionidae	Entiminae	Scepticus	Scepticus uniformis			COI-5P	LC109431	ATTATAATTTTTTTTATAGTAATACCAATAATAATTGGAGGGTTTGGAAATTGATTAGTTCCACTAATACTAGGAGCACCAGATATAGCCTTCCCACGCCTTAACAATATAAGATTTTGGCTTCTTCCACCCTCCTTAACTCTTCTTTTAATAAGAAGAATTGTCGATAAAGGAGCAGGAACAGGATGAACTGTATACCCACCATTATCAGCTAATATTGCTCATGAAGGAGCCTCTGTAGATTTAGCAATTTTTAGACTTCATATAGCAGGAGTCTCTTCTATTCTAGGAGCTATTAATTTTATTTCAACTGTTATTAATATACGAACAAACGGTATATCACCTGATCGTATACCTTTATTTGTTTGATCTGTTGTAATTACAGCTGTTTTATTATTA…
309	GBCL51975-19	ADK3272	Japan						Curculionidae	Entiminae	Scepticus	Scepticus uniformis			COI-5P	LC109458	ATTATAATTTTTTTTATAGTTATACCTATAATAATTGGAGGATTTGGAAATTGACTAGTTCCACTAATACTAGGAGCACCAGATATAGCCTTCCCACGCTTAAATAATATAAGATTTTGGCTTCTTCCACCATCTTTAACTCTTCTTTTAATAAGAAGAATTGTAGATAAAGGAGCGGGGACAGGATGAACTGTATATCCACCTTTATCAGCCAATATTGCTCATGAAGGAGCCTCTGTAGATTTAGCAATTTTTAGTCTTCATATAGCAGGGGTCTCTTCTATTCTAGGAGCTATTAATTTTATTTCAACTGTTATTAATATACGAACAAATGGAATATCACCTGATCGTATACCTTTATTTGTTTGATCTGTAGTAATTACAGCTGTTTTATTACTA…
310	GBCL52015-19	ADK3272	Japan						Curculionidae	Entiminae	Scepticus	Scepticus uniformis			COI-5P	LC109498	ATTATAATTTTTTTTATAGTTATACCTATAATAATTGGGGGATTTGGAAATTGACTAGTTCCACTAATACTAGGAGCACCAGATATGGCCTTCCCACGCTTAAATAATATAAGATTTTGGCTTCTTCCACCATCTTTAACTCTTCTTTTAATAAGAAGAATTGTAGATAAAGGAGCAGGGACAGGATGAACTGTATATCCACCTTTATCAGCCAATATTGCTCATGAAGGAGCCTCTGTAGATTTAGCAATTTTTAGTCTTCACATAGCAGGAGTCTCTTCTATTCTAGGAGCTATTAATTTTATTTCAACTGTTATTAATATACGAACAAATGGAATATCACCTGATCGTATACCTTTATTTGTTTGATCTGTAGTAATTACAGCTGTTTTATTACTA…
311	GBCL52044-19	ADK3273	Japan						Curculionidae	Entiminae	Scepticus	Scepticus uniformis			COI-5P	LC109527	ATTATAATTTTTTTTATAGTTATACCTATAATAATTGGGGGATTTGGAAATTGATTAGTTCCGCTAATACTAGGAGCACCAGATATAGCCTTCCCACGCTTAAATAATATAAGATTTTGACTTCTTCCGCCATCTTTAACTCTTCTTTTAATAAGAAGAATTGTAGATAAAGGAGCAGGAACAGGATGAACCGTATATCCACCTTTATCAGCTAATATTGCTCATGAAGGAGCCTCTGTAGATTTAGCAATTTTTAGTCTTCATATAGCTGGAGTCTCTTCTATTCTAGGAGCCATTAATTTCATTTCAACTGTTATTAATATACGAACAAATGGAATATCACCTGATCGTATACCTTTATTTGTTTGATCTGTGGTAATTACAGCTGTTTTACTACTA…
312	GBCL52055-19	ADK1192	Japan						Curculionidae	Entiminae	Scepticus	Scepticus tigrinus			COI-5P	LC109538	AATTGGAGACGACCAAATCTATAATGTAATTGTTACAGCCCATGCCTTTATTATAATTTTCTTTATAGTAATACCCATAATAATTGGTGGATTCGGAAATTGATTAGTTCCATTAATATTAGGAGCCCCAGATATAGCCTTTCCACGATTAAACAATATAAGATTTTGACTTTTACCTCCATCCTTAACTCTTCTATTAATAAGAAGAATTGTTGATAAAGGAGCTGGCACAGGATGAACAGTTTATCCCCCTTTATCAGCTAATATTGCTCATGAAGGAGCCTCTGTAGACTTAGCAATTTTTAGTTTACACATAGCAGGAGTTTCTTCTATCTTAGGAGCAATTAATTTCATCTCAACAGTTATTAATATACGAACAAAAGGAATATCTCCTGACCG…
313	GBCL52059-19	ADK1192	Japan						Curculionidae	Entiminae	Scepticus	Scepticus tigrinus			COI-5P	LC109542	AATTGGAGACGACCAAATCTATAATGTAATTGTTACAGCCCATGCCTTTATTATAATTTTCTTTATAGTAATACCCATAATAATTGGTGGATTCGGAAATTGATTAGTTCCATTAATATTAGGAGCCCCAGATATAGCCTTTCCACGATTAAACAATATAAGATTTTGACTTTTACCTCCATCCTTAACTCTTCTATTAATAAGAAGAATTGTTGATAAAGGAGCTGGCACAGGATGAACAGTTTATCCCCCTTTATCAGCTAATATTGCTCATGAAGGAGCCTCTGTAGACTTAGCAATTTTTAGTTTACATATAGCAGGAGTTTCTTCTATCTTAGGAGCAATTAATTTCATCTCAACAGTTATTAATATACGAACAAAAGGAATATCTCCTGACCG…
314	GBCL52066-19	ADU7640	Japan						Curculionidae	Entiminae	Scepticus	Scepticus tigrinus			COI-5P	LC109549	AATTGGAGACGACCAAATCTATAATGTAATTGTTACAGCCCATGCCTTTATTATAATTTTCTTTATAGTAATACCTATAATAATTGGTGGATTCGGAAATTGATTAGTTCCATTAATATTAGGAGCCCCAGATATAGCCTTTCCACGATTAAACAATATAAGATTTTGGCTTTTACCCCCATCCTTAACTCTTCTATTAATAAGAAGAATTGTTGATAAAGGAGCTGGAACAGGTTGAACAGTTTATCCTCCTTTATCAGCTAATATTGCTCATGAAGGAGCCTCTGTAGACTTAGCAATTTTTAGTTTACATATAGCAGGAGTTTCTTCTATCTTAGGAGCAATTAATTTTATCTCAACAGTTATTAATATACGAACAAAAGGAATATCTCCTGACCG…
315	GBCL52094-19	ADK1193	Japan						Curculionidae	Entiminae	Scepticus	Scepticus tigrinus			COI-5P	LC109577	AATTGGAGATGATCAAATCTATAATGTAATTGTAACAGCCCATGCCTTTATTATAATTTTCTTTATAGTTATACCTATAATAATTGGCGGGTTCGGAAATTGATTAGTTCCATTAATACTAGGAGCCCCAGATATAGCCTTTCCACGATTAAACAATATAAGATTTTGACTTTTACCCCCATCCTTAACTCTTCTATTAATAAGAAGAATTGTTGATAAAGGAGCAGGAACAGGATGAACAGTTTATCCCCCTTTATCAGCTAATATTGCTCATGAAGGAGCCTCTGTAGATTTAGCAATTTTTAGTTTACATATAGCAGGAGTTTCTTCTATCTTAGGAGCAATTAATTTCATCTCAACAGTCATCAATATACGAACAAAAGGGATATCCCCTGACCG…
316	GBCL52134-19	ADK1193	Japan						Curculionidae	Entiminae	Scepticus	Scepticus tigrinus			COI-5P	LC109617	AATTGGAGATGATCAAATCTATAATGTAATTGTTACAGCTCATGCCTTTATTATAATTTTCTTTATAGTTATACCTATAATAATTGGCGGGTTCGGAAATTGATTAGTTCCATTAATACTAGGAGCCCCAGATATAGCCTTCCCACGATTAAACAATATAAGATTTTGACTTTTACCCCCATCCTTAACTCTTCTATTAATAAGAAGAATTGTTGATAAAGGAGCAGGAACAGGATGAACAGTTTATCCCCCTTTATCAGCTAATATTGCTCATGAAGGAGCCTCTGTAGATTTAGCAATTTTTAGTTTACATATAGCAGGAGTTTCTTCTATCTTAGGAGCAATTAATTTCATCTCAACAGTCATCAATATACGAACAAAAGGAATATCCCCTGACCG…
317	GBCL52523-19	ADS4476							Curculionidae	Entiminae					COI-5P	LN866331	ACCTTATATTTTATTTTTGGGGCTTGATCAGGAATAGTCGGCACCTCTTTAAGAATACTTATTCGGGCAGAGTTAGGTAATCCTGGATCTTTAATTGGTGATGATCAAATTTATAATGTAATTGTAACAGCCCATGCTTTTATTATAATTTTCTTCATAGTTATACCAATAATAATCGGAGGGTTTGGAAATTGATTGGTACCTTTGATACTAGGAGCCCCTGATATAGCTTTCCCACGTCTTAATAATATAAGATTTTGACTTTTACCCCCCTCTCTCACTTTTCTTCTTTTAAGAAGAGTCATTGATAAAGGAGCGGGCACTGGCTGAACAGTCTATCCCCCCTTATCGGCCAACATTGCCCATGAGGGTGCGTCAGTAGATTTAGCAATTTTTAGG…
318	GBCL53168-19	ADT6595	Cuba			20.001	-75.594		Curculionidae	Entiminae	Apodrosus	Apodrosus alberti			COI-5P	MF101516	ATTTTTGGAGCATGATCGGGAATAGTCGGTACCTCATTAAGTATATTAATTCGTGCAGAATTGGGAAATCCGGGATCTTTAATTGGAGATGACCAAATTTATAACGTTATTGTGACAGCTCATGCATTTATTATAATTTTCTTTATAGTAATACCTATTATAATTGGGGGATTTGGAAATTGACTAGTCCCTCTTATACTAGGAGCTCCAGATATAGCTTTTCCCCGACTTAATAATATAAGATTCTGGCTTCTTCCCCCATCACTTTCTCTTCTTTTAATAAGAAGAATTGTCGACAAAGGTGCTGGAACTGGGTGGACAGTCTACCCCCCTTTATCATCTAATATTGCTCATGAAGGATCATCTGTTGATTTAGCTATTTTTAGTCTTCATATAGCA…
319	GBCL51809-19	ADK1192	Japan						Curculionidae	Entiminae	Scepticus	Scepticus tigrinus			COI-5P	LC108860	ATAGTAATACCCATAATAATTGGTGGATTCGGAAATTGATTAGTTCCATTAATATTAGGAGCCCCAGATATAGCCTTTCCACGATTAAACAATATAAGATTTTGACTTTTACCTCCATCCTTAACTCTTCTATTAATAAGAAGAATTGTTGATAAAGGAGCTGGCACAGGATGAACAGTTTATCCCCCTTTATCAGCTAATATTGCTCATGAAGGAGCCTCTGTAGACTTAGCAATTTTTAGTTTACATATAGCAGGAGTTTCTTCTATCTTAGGAGCAATTAATTTCATCTCAACAGTTATTAATATACGAACAAAAGGAATATCTCCTGACCGAATACCTTTATTTGTTTGATCTGTTGTAATCACAGCTATTCTACTCCTTTTATCCCTTCCAGTT…
320	GBCL51822-19	ADK3273	Japan						Curculionidae	Entiminae	Scepticus	Scepticus uniformis			COI-5P	LC108916	ATAGTTATACCTATAATAATTGGGGGATTTGGAAATTGATTAGTTCCGCTAATACTAGGAGCACCAGATATAGCCTTCCCACGCTTAAATAATATAAGATTTTGACTTCTTCCGCCATCTTTAACTCTTCTTTTAATAAGAAGAATTGTAGATAAAGGAGCAGGAACAGGATGAACCGTATATCCACCTTTATCAGCTAATATTGCTCATGAAGGAGCCTCTGTAGATTTAGCAATTTTTAGTCTTCATATAGCTGGAGTCTCTTCTATTCTAGGAGCCATTAATTTTATTTCAACTGTTATTAATATACGAACAAATGGAATATCACCTGATCGTATACCTTTATTTGTTTGATCTGTGGTAATTACAGCTGTTTTACTACTATTATCTCTCCCGGTT…
321	GBCL51832-19	ADV6865	Japan						Curculionidae	Entiminae	Scepticus	Scepticus insularis			COI-5P	LC108945	ATAGTTATACCTATAATAATTGGTGGATTTGGAAATTGATTAGTACCTCTAATACTAGGAGCTCCAGATATAGCTTTCCCACGATTAAATAATATAAGATTTTGGCTTCTGCCACCCTCATTAACCCTATTATTAATAAGTAGAATTGTAGATAAAGGAGCAGGAACAGGATGAACTGTTTACCCACCATTATCAGCAAATATTGCCCATGAAGGAGCTTCTGTAGACTTAGCTATTTTTAGTCTACATATAACAGGAGTATCCTCCATTTTAGGAGCAATTAACTTTATTTCAACTGTTATTAATATACGACCAAAAGGTTTATCCCCTGAACGAATACCATTATTTTCTTGATCTGTTGTAATTACAGCCATTTTATTACTTTTATCACTTCCAGTT…
322	GBCL51874-19	ADK3274	Japan						Curculionidae	Entiminae	Scepticus	Scepticus uniformis			COI-5P	LC109357	ATTATAATTTTTTTTATAGTAATACCTATAATAATTGGAGGATTTGGAAATTGATTAGTTCCACTAATACTAGGAGCACCAGATATAGCCTTCCCACGCCTTAATAATATAAGATTTTGGCTTCTTCCACCCTCCTTAACTCTTCTTTTAATAAGAAGAATTGTTGATAAAGGAGCAGGAACAGGATGAACTGTATATCCACCATTATCAGCTAATATTGCCCATGAAGGAGCCTCTGTAGATTTAGCAATTTTTAGACTTCATATAGCAGGAGTATCTTCTATCCTAGGAGCTATTAATTTTATTTCAACTGTTATTAATATACGAACAAACGGTATATCACCTGATCGTATACCTTTATTTGTTTGATCTGTTGTAATTACAGCTGTCTTATTATTA…
323	GBCL51880-19	ADK3273	Japan						Curculionidae	Entiminae	Scepticus	Scepticus uniformis			COI-5P	LC109363	ATTATAATTTTTTTTATAGTTATACCTATAATAATTGGGGGATTTGGAAATTGATTAGTTCCTCTAATACTAGGAGCGCCAGATATAGCCTTCCCACGCTTAAATAATATAAGATTTTGACTTCTTCCGCCATCTTTAACTCTTCTTTTAATAAGAAGAATTGTAGATAAAGGAGCAGGAACAGGATGAACCGTATATCCACCTTTATCAGCTAATATTGCTCATGAAGGAGCCTCTGTAGATTTAGCAATTTTTAGTCTTCATATAGCTGGAGTCTCTTCTATTCTAGGAGCCATTAATTTTATTTCAACTGTTATTAATATACGAACAAATGGAATATCACCTGATCGTATACCTTTATTTGTTTGATCTGTAGTAATTACAGCTGTTTTACTACTA…
324	GBCL51915-19	ADK3271	Japan						Curculionidae	Entiminae	Scepticus	Scepticus uniformis			COI-5P	LC109398	ATTATAATTTTTTTTATAGTAATACCTATAATAATTGGAGGATTCGGAAATTGATTAGTTCCACTAATACTAGGAGCACCAGATATAGCCTTCCCACGCCTTAACAATATAAGATTTTGGCTTCTTCCACCCTCCTTAACTCTTCTTTTAATAAGAAGAATTGTTGATAAAGGAGCAGGAACAGGATGAACTGTATACCCACCATTATCAGCTAATATTGCTCATGAAGGAGCCTCTGTAGATTTAGCAATTTTTAGACTTCATATAGCAGGAGTCTCTTCTATTCTAGGAGCTATTAATTTTATTTCAACTGTTATTAATATACGAACAAACGGCATATCACCTGATCGTATACCTTTATTTGTTTGATCAGTTGTAATTACAGCTGTTTTATTATTA…
325	GBCL51959-19	ADK3272	Japan						Curculionidae	Entiminae	Scepticus	Scepticus uniformis			COI-5P	LC109442	ATTATAATTTTTTTTATAGTTATACCTATAATAATTGGAGGATTTGGAAATTGACTAGTTCCACTAATACTAGGAGCACCAGATATAGCCTTCCCACGCTTAAATAATATAAGATTTTGGCTTCTTCCACCATCTTTAACTCTTCTTTTAATAAGAAGAATTGTAGATAAAGGAGCAGGAACAGGATGAACTGTATATCCACCTTTATCAGCCAATATTGCTCATGAAGGAGCCTCTGTAGATTTAGCAATTTTTAGTCTTCATATAGCAGGAGTCTCTTCTATTCTAGGAGCTATTAATTTTATTTCAACTGTTATTAATATACGAACAAATGGAATATCACCTGATCGTATACCTTTATTTGTTTGATCTGTAGTAATTACAGCTGTTTTATTACTA…
326	GBCL51980-19	ADK3272	Japan						Curculionidae	Entiminae	Scepticus	Scepticus uniformis			COI-5P	LC109463	ATTATAATTTTTTTTATAGTTATACCTATAATAATTGGAGGATTTGGAAATTGACTAGTTCCACTAATACTAGGAGCACCAGATATAGCCTTCCCACGCTTAAATAATATAAGATTTTGGCTTCTTCCACCATCTTTAACTCTTCTTTTAACAAGAAGAATTGTAGATAAAGGAGCGGGGACAGGATGAACTGTATATCCACCTTTATCAGCCAATATTGCTCATGAAGGAGCCTCTGTAGATTTAGCAATTTTTAGTCTTCATATAGCAGGAGTCTCTTCTATTCTAGGAGCTATTAATTTTATTTCAACTGTTATTAATATACGAACAAATGGAATATCACCTGATCGTATACCTTTATTTGTTTGATCTGTAGTAATTACAGCTGTTTTATTACTA…
327	GBCL51990-19	ADK3271	Japan						Curculionidae	Entiminae	Scepticus	Scepticus uniformis			COI-5P	LC109473	ATTATAATTTTTTTTATAGTAATACCTATAATAATTGGAGGATTCGGAAATTGATTAGTTCCACTAATACTAGGAGCACCAGACATAGCCTTCCCACGCCTTAACAATATAAGATTTTGGCTTCTTCCACCCTCTTTAACTCTTCTTTTAATAAGAAGAATTGTTGATAAAGGAGCAGGAACAGGATGAACTGTATACCCACCATTATCAGCTAATATTGCTCATGAAGGGGCCTCTGTAGATTTAGCAATTTTTAGACTTCATATAGCAGGAGTATCTTCTATTCTAGGAGCTATTAATTTTATTTCAACTGTTATTAATATACGAACAAACGGTATATCACCTGATCGTATACCTTTATTTGTTTGATCTGTTGTAATTACAGCTGTTTTATTATTA…
328	GBCL52007-19	ADK3272	Japan						Curculionidae	Entiminae	Scepticus	Scepticus uniformis			COI-5P	LC109490	ATTATAATTTTTTTTATAGTTATACCTATAATAATCGGGGGATTTGGAAATTGACTAGTTCCACTAATACTAGGGGCACCAGATATAGCCTTCCCACGCTTAAATAATATAAGATTTTGGCTTCTTCCACCATCTTTAACTCTTCTTTTAATAAGAAGAATTGTAGATAAAGGAGCGGGGACAGGATGAACTGTATATCCACCTTTATCAGCCAATATTGCTCATGAAGGAGCCTCTGTAGATTTAGCAATTTTTAGTCTTCATATAGCAGGAGTCTCTTCTATTCTAGGAGCTATTAATTTTATTTCAACTGTTATTAATATACGAACAAATGGAATATCACCTGATCGTATACCTTTATTTGTTTGATCTGTAGTAATTACAGCTATTTTATTACTA…
329	GBCL52045-19	ADK3271	Japan						Curculionidae	Entiminae	Scepticus	Scepticus uniformis			COI-5P	LC109528	ATTATAATTTTTTTTATAGTAATACCCATAATAATTGGAGGATTTGGAAATTGATTAGTTCCACTAATACTAGGAGCACCAGATATAGCCTTCCCACGCCTTAACAATATAAGATTTTGGCTTCTTCCACCCTCCTTAACTCTTCTTTTAATAAGAAGAATTGTTGATAAAGGAGCAGGAACAGGGTGAACTGTATACCCACCATTATCAGCTAATATTGCTCATGAAGGGGCCTCTGTAGATTTAGCAATTTTTAGACTTCATATAGCAGGAGTCTCTTCTATTCTAGGAGCTATTAATTTTATTTCAACTGTTATTAATATACGAACAAACGGTATATCACCTGATCGTATACCTTTATTTGTTTGATCTGTTGTAATTACAGCTGTTTTATTATTA…
330	GBCL52056-19	ADK1192	Japan						Curculionidae	Entiminae	Scepticus	Scepticus tigrinus			COI-5P	LC109539	AATTGGAGACGACCAAATCTATAATGTAATTGTTACAGCCCATGCCTTTATTATAATTTTCTTTATAGTAATACCCATAATAATTGGTGGATTCGGAAATTGATTAGTTCCATTAATATTAGGAGCCCCAGATATAGCCTTTCCACGATTAAACAATATAAGATTTTGACTTTTACCTCCATCCTTAACTCTTCTATTAATAAGAAGAATTATTGATAAAGGAGCTGGCACAGGATGAACAGTTTATCCCCCTTTATCAGCTAATATTGCTCATGAAGGAGCCTCTGTAGACTTAGCAATTTTTAGTTTACATATAGCAGGAGTTTCTTCTATCTTAGGAGCAATTAATTTCATCTCAACAGTTATTAATATACGAACAAAAGGAATATCTCCTGACCG…
331	GBCL52093-19	ADK1193	Japan						Curculionidae	Entiminae	Scepticus	Scepticus tigrinus			COI-5P	LC109576	AATTGGAAATGATCAAATCTATAATGTAATTGTTACAGCCCATGCCTTTATTATAATTTTCTTTATAGTTATACCTATAATAATTGGTGGATTCGGAAATTGATTAGTTCCATTAATACTAGGAGCCCCAGATATAGCCTTTCCACGATTAAACAATATAAGATTTTGACTTTTACCCCCATCCTTAACTCTTCTATTAATAAGAAGAATTGTTGATAAAGGAGCAGGAACAGGATGAACAGTTTATCCCCCTTTATCAGCTAATATTGCTCATGAAGGAGCCTCTGTAGATTTAGCAATTTTTAGTTTACATATAGCAGGAGTTTCTTCTATCTTAGGAGCAATTAATTTCATCTCAACAGTCATCAATATACGAACAAAAGGGATATCCCCTGACCG…
332	GBCL52097-19	ADK1193	Japan						Curculionidae	Entiminae	Scepticus	Scepticus tigrinus			COI-5P	LC109580	AATTGAAGATGATCAAATCTATAATGTAATTGTTACAGCCCATGCCTTTATTATAATTTTCTTTATAGTTATACCTATAATAATTGGTGGGTTCGGAAATTGATTAGTTCCATTAATACTTGGAGCCCCAGATATAGCCTTTCCACGATTAAACAATATAAGATTTTGACTTTTACCCCCATCCTTAACTCTTCTATTAATAAGAAGAATTGTTGATAAAGGAGCAGGAACAGGATGAACAGTTTATCCCCCTTTATCAGCTAATATTGCTCATGAAGGAGCCTCTGTAGATTTAGCAATTTTTAGTTTACATATAGCAGGAGTTTCTTCTATCTTAGGAGCAATTAATTTCATCTCAACAGTCATCAATATACGAACAAAAGGGATATCCCCTGACCG…
333	GBCL52131-19	ADK1193	Japan						Curculionidae	Entiminae	Scepticus	Scepticus tigrinus			COI-5P	LC109614	AATTGGAGATGATCAAATCTATAATGTAATTGTTACAGCCCATGCCTTTATTATAATTTTCTTTATAGTTATACCTATAATAATTGGTGGGTTCGGAAATTGATTAGTTCCATTAATACTAGGAGCCCCAGATATAGCCTTTCCACGATTAAACAATATAAGATTTTGACTTTTACCCCCATCCTTAACTCTTCTATTAATAAGAAGAATTATTGATAAAGGAGCAGGAACAGGATGAACAGTTTATCCCCCTTTATCAGCTAATATTGCTCATGAAGGAGCCTCTGTAGATTTAGCAATTTTTAGTTTACATATAGCAGGAGTTTCTTCTATCTTAGGAGCAATTAATTTCATCTCAACAGTCATCAATATACGAACAAAAGGGATATCCCCTGACCG…
334	GBCL52525-19	ADT7489							Curculionidae	Entiminae	Piezonotus	Piezonotus dammerincola			COI-5P	LN866336	ACTCTATATTTTATTTTTGGTGCCTGATCAGGAATAGTCGGTACCTCTTTAAGAATACTTATTCGGGCTGAATTAGGCAGACCTGGATCTTTAATTGGAGATGATCAAATTTATAATGTAATTGTAACTGCACATGCTTTTATTATAATTTTTTTTATAGTAATACCTATAATAATTGGAGGATTTGGTAATTGATTAGTTCCTTTAATACTAGGAGCTCCTGATATGGCATTTCCTCGATTAAATAATATAAGATTTTGATTATTACCCCCATCTCTAACTTTTCTCTTAGCAAGAAGATTAGCTGATAAAGGTGCTGGTACGGGCTGAACTGTTTACCCTCCCTTATCAGCAAATATTGCCCATGCAGGAGCATCAATTGATTTAGCAATTTTTAGG…
335	GBCL53137-19								Curculionidae	Entiminae	Rhinoscapha	Rhinoscapha tuberculata			COI-5P	LT799053	ACCCTATATTTTATTTTTGGAGCTTGATCAGGAATGGTAGGGACCTCTTTAAGTATATTAATTCGGGCAGAATTAGGTAACCCAGGATCTTTAATTGGAGATGATCAAATTTATAATGTAATTGTAACAGCTCACGCATTTATTATAATTTTCTTTATAGTTATACCAATTATGATTGGAGGATTTGGAAATTGATTAGTTCCCCTAATGTTAGGGGCCCCTGATATAGCTTTCCCTCGTCTTAATAATATAAGTTTTTGACTATTACCTCCTTCTTTAACTTTCCTTCTTATAAGAAGAATTGTTGATAAAGGAGCCGGAACAGGTTGAACAGTTTATCCCCCTTTAGCTGCAAATATTGCACATGAAGGTTCTTCAGTAGATTTAGCGATTTTTAGT…
336	GBCL53509-19	ADU4758							Curculionidae	Entiminae	Cyrtomon	Cyrtomon inhalatus			COI-5P	MH537926	TGGAGGATTTGGAAATTGATTAGTTCCATTAATATTAGGAGCCCCAGATATAGCTTTTCCACGTCTTAATAATATAAGATTTTGGCTTCTTCCGCCTTCTTTAACTTTACTTTTAATAAGAAGAATTGTTGATAAAGGAGCTGGAACAGGATGAACTGTTTATCCACCTTTATCTGCTAATATTGCTCATGAAGGATCATCTGTTGATTTAGCAATTTTTAGTCTTCATATAGCTGGTGTTTCTTCTATTTTAGGGACAGTTAATTTTATTTCCACAATTTTAAATATACGACCTTCTGGGATATCTCCTGACCGTATACCTTTATTTGTGTGGGCAGTAGAAATTACTGCTATTTTATTATTATTATCTTTACCAGTTTTAGCAGGAGCAATTACTAT…
337	GBCL53716-19	ABW2178							Curculionidae	Entiminae	Lanterius	Lanterius micaceus			COI-5P	MH537912	ACCCATTATAATTGGGGGATTTGGAAATTGATTAATACCATTAATACTTGGAGCTCCAGATATGGCTTTTCCACGTCTTAATAATATAAGTTTTTGGCTTCTTCCCCCTTCCTTAACCCTCCTTTTAATAAGAAGAATTGTCGATAAAGGAGCAGGAACAGGATGAACAGTTTACCCACCCCTCTCAGCAAATGTAGCTCATGAAGGAGCTTCTGTTGATTTAGCAATTTTTAGCTTACACATAGCAGGTATTTCATCAATTCTAGGAGCAGTAAACTTTATTTCTACTGTCCTTAATATACGGCCCTCAGGAATATCCCCAGACCGAATACCTTTATTTGTATGAGCTGTAGAAATTACCGCAATTCTTTTACTATTATCTCTACCAGTATTAGCAGG…
338	GBCL53835-19	ADV4141							Curculionidae	Entiminae	Otiorhynchus	Otiorhynchus teretirostris			COI-5P	MH734226	TTATACCTATTATAATTGGGGGATTTGGTAATTGATTAGTCCCCCTTATATTAGGGGCCCCTGATATAGCTTTCCCTCGACTTAATAATATAAGATTTTGATTATTGCCCCCTAGCCTTTCACTTCTACTAATAAGTAGAATAATTGACAAAGGTGCTGGTACAGGGTGAACCGTCTATCCACCATTATCCTCTAATATTGCTCATGAAGGAGCCTCTGTTGACTTAGCAATTTTTAGTTTACATATAGCAGGAATTTCATCAATCTTAGGAGCAATTAACTTTATCTCTACTGTAGCCAATATACGACCGAGGGGAATATCTTTTGATCGAATATCTCTTTTTATTTGAGCTGTGAAAATTACTGCTATTCTTTTACTTTTATCCCTACCAGTTCTAG…
339	GBCL53842-19	ADQ5781							Curculionidae	Entiminae	Parapantomorus	Parapantomorus fluctuosus			COI-5P	MH537941	GAAATTGATTAGTTCCTCTTATACTAGGAGCTCCTGATATAGCTTTCCCCCGACTTAATAATATAAGATTTTGACTACTTCCTCCTTCTCTCACTTTTCTTTTAATAAGAAGAATTATTGATAAAGGTGCTGGGACAGGTTGAACAGTTTACCCTCCTTTATCTGCTAATATTGCTCATGAAGGTGCTTCTGTTGATTTGGCCATTTTTAGTATTCATATAGCTGGAGTATCATCAATTCTAGGGGCAGTAAACTTTATTTCGACAGTTTTAAATATACGCCCTTCTGGCATATCTCCAGACCGTATACCCTTATTTGTTTGAGCAGTAGAAATTACAGCTATCTTACTTTTACTTTCTCTACCAGTTTTAGCAGGAGCCATTACTATATTACTAACAG…
340	GBCL25135-15		Japan						Curculionidae	Entiminae	Scepticus	Scepticus uniformis			COI-5P	LC011243	ATAGTAATACCTATAATAATTGGTGGATTTGGAAATTGATTAGTTCCTCTTATACTAGGAGCTCCAGATATGGCCTTCCCACGCCTAAATAATATAAGATTTTGACTTCTTCCACCCTCCTTAACTCTTCTTTTAATAAGAAGAATTGTAGATAAAGGAGCAGGAACAGGATGAACAGTATATCCACCATTATCAGCTAATATTGCTCATGAAGGAGCCTCTGTAGATTTAGCAATTTTTAGACTTCATATAGCAGGAGTCTCCTCTATTCTAGGAGCTATTAATTTTATTTCAACTGTTATTAATATACGAACAAACGGTATATCACCTGATCGTATACCTTTATTTGTTTGATCTGTTATAATTACAGCTGTTTTATTATTATTATCTCTTCCAGTT…
341	GBCL27295-19								Curculionidae	Entiminae	Bothrometopus	Bothrometopus angusticollis			COI-5P	GU947697	GGTATATCCATAGATCGAATATCATTATTTATTTGATCTGTAAAAATTACAGCTATCTTATTATTATTATCTTTACCAGTCCTTGCAGGAGCAATCACTATACTTCTAACAGATCGAAATGTAAATACATCATTTTTTGATCCTGCTGGTGGCGGAGACCCTATTCTTTACCAACATCTATTTTGATTTTTTGGTCACCCAGAAGTATATATTTTAATTTTACCAGGATTTGGTATAATTTCTCATATTATTAGCCAAGAAAGAAGAAAAAAAGAATCTTTTGGGGTTTTAGGTATAATTTACGCTATAATAGCAATTGGGCTTTTAGGATTTGTAGTATGAGCTCATCATATATTCACAGTAGGAATAGATGTAGACACACGAGCTTATTTTACATCA…
342	GBCL27310-19								Curculionidae	Entiminae	Bothrometopus	Bothrometopus elongatus			COI-5P	GU947676	GGTATATCAATAGATCGCATCTCATTATTTGTATGATCTGTAAAAATTACAGCTATTCTACTATTATTATCTTTACCGGTACTTGCAGGAGCAATTACTATACTTTTAACAGATCGAAATGTAAATACTTCATTTTTTGATCCTGCCGGAGGTGGAGACCCTATTCTTTACCAACATCTATTTTGATTTTTTGGTCACCCAGAAGTATATATTTTAATTTTACCAGGATTTGGTATAATTTCTCATATTATTAGCCAAGAAAGAAGAAAAAAGGAATCTTTTGGTGTCTTAGGCATGATTTATGCTATAATAGCAATTGGACTATTAGGATTTGTAGTATGAGCCCATCATATATTTACTGTAGGTATAGATGTAGACACACGAGCTTACTTTACATCA…
343	GBCL27343-19								Curculionidae	Entiminae	Bothrometopus	Bothrometopus parvulus			COI-5P	GQ131979	GGTATATCAATAGATCGAATATCATTATTTATCTGATCAGTGAAAATTACAGCTATCTTATTATTATTATCTTTACCTGTATTGGCTGGAGCAATTACTATACTTTTAACAGATCGAAATGTAAATACATCATTTTTTGACCCTGCTGGGGGAGGAGATCCCATTCTTTACCAACATTTATTTTGATTTTTTGGTCATCCAGAAGTATATATTTTAATTTTACCAGGATTTGGTATAATTTCTCATATTATTAGTCAAGAAAGAAGAAAAAAAGAATCTTTTGGAGTCTTAGGTATAATTTATGCTATAATAGCAATTGGCCTTTTAGGATTTGTAGTATGAGCTCACCATATATTTACGGTAGGCATAGATGTAGATACTCGAGCTTACTTTACATCA…
344	GBCL27344-19								Curculionidae	Entiminae	Bothrometopus	Bothrometopus parvulus			COI-5P	GQ131980	GGTATATCAATAGATCGAATATCATTATTTATCTGATCAGTGAAAATTACAGCTATCTTATTATTATTATCTTTACCTGTATTGGCTGGAGCAATTACTATACTTTTAACAGATCGAAATGTAAATACATCATTTTTTGACCCTGCTGGGGGAGGAGATCCCATTCTTTACCAACATTTATTTTGATTTTTTGGTCATCCAGAAGTATATATTTTAATTTTACCAGGATTTGGTATAATTTCTCATATTATTAGCCAAGAAAGAAGAAAAAAAGAATCTTTTGGAGTCTTAGGTATAATTTATGCTATAATAGCAATTGGCCTTTTAGGATTTGTAGTATGAGCTCACCATATATTTACGGTAGGTATAGATGTAGACACTCGAGCTTACTTTACATCA…
345	GBCL27352-19								Curculionidae	Entiminae	Bothrometopus	Bothrometopus parvulus			COI-5P	GQ131988	GGTATATCAATAGATCGAATATCATTATTTATCTGATCAGTGAAAATTACAGCTATCTTATTATTATTATCTTTACCTGTATTGGCTGGAGCAATTACTATACTTTTAACAGATCGAAATGTAAATACATCATTTTTTGACCCTGCTGGGGGAGGAGATCCCATTCTTTACCAACATTTATTTTGATTTTTTGGTCATCCAGAAGTATATATTTTAATTTTACCAGGATTTGGTATAATTTCTCATATTATTAGTCAAGAAAGAAGAAAAAAAGAATCTTTTGGAGTCTTAGGTATAATTTATGCTATAATAGCAATTGGCCTTTTAGGATTTGTAGTATGAGCTCACCATATATTTACGGTAGGCATAGATGTAGACACCCGAGCTTACTTTACATCA…
346	GBCL27372-19								Curculionidae	Entiminae	Bothrometopus	Bothrometopus parvulus			COI-5P	GQ132008	GGTATATCAATAGATCGAATATCATTATTTATCTGATCAGTGAAAATTACAGCTATCTTATTATTATTATCTTTACCTGTATTGGCTGGAGCAATTACTATACTTTTAACAGATCGAAATGTAAATACATCATTTTTTGACCCTGCTGGGGGAGGAGATCCCATTCTTTACCAACATTTATTTTGATTTTTTGGTCATCCAGAAGTATATATTTTAATTTTACCAGGATTTGGTATAATTTCTCATATTATTAGTCAAGAAAGAAGAAAAAAAGAATCTTTTGGAGTCTTAGGTATAATTTATGCTATAATAGCAATTGGCCTTTTAGGATTTGTAGTATGAGCTCACCATATATTTACGGTAGGCATAGATGTAGACACTCGAGCTTACTTTACATCA…
347	GBCL27379-19								Curculionidae	Entiminae	Bothrometopus	Bothrometopus parvulus			COI-5P	GU947666	GGTATATCTATAGATCGAATATCATTATTTATTTGATCTGTAAAAATTACAGCTATCTTACTTCTATTATCTTTACCTGTACTTGCAGGAGCAATTACTATACTTTTAACAGATCGAAATGTAAATACCTCATTTTTTGATCCTGCTGGTGGTGGAGACCCTATTCTTTATCAACATTTATTTTGATTTTTTGGACATCCAGAAGTATATATTCTAATTTTACCAGGGTTTGGTATAATTTCTCATATTATTAGACAAGAAAGAAGAAAAAAAGAATCTTTTGGTGTTTTAGGTATAATTTATGCTATAATAGCAATTGGACTTTTAGGATTCGTAGTATGAGCTCATCATATGTTTACAGTAGGTATAGACGTAGATACACGAGCTTACTTTACATCA…
348	GBCL27382-19								Curculionidae	Entiminae	Bothrometopus	Bothrometopus randi			COI-5P	GU947677	GGGATATCAATAGATCGAATATCATTATTTATCTGATCTGTGAAAATTACAGCTATTCTACTATTATTATCATTACCAGTACTAGCAGGCGCTATCACTATGCTTTTAACAGATCGAAATGTAAATACATCATTCTTTGACCCTGCTGGAGGGGGAGATCCTATTCTCTATCAACATTTATTTTGATTTTTTGGACACCCTGAAGTCTATATTTTAATTTTACCAGGGTTTGGTATAATTTCTCATATTATTAGACAAGAAAGAAGAAAAAAAGAATCTTTTGGTGTATTAGGTATAATCTATGCTATAATAGCAATTGGACTTTTAGGATTCGTAGTATGAGCTCATCACATATTTACAGTAGGTATAGATGTAGATACCCGAGCTTACTTTACATCA…
349	GBCL27389-19								Curculionidae	Entiminae	Bothrometopus	Bothrometopus randi			COI-5P	GU947684	GGGATATCAATAGATCGAATATCATTATTTATCTGATCTGTGAAAATTACAGCTATTCTACTATTATTATCATTACCAGTACTAGCAGGTGCTATCACTATGCTTTTAACAGATCGAAATGTAAATACATCATTCTTTGACCCTGCTGGAGGGGGAGATCCTATTCTCTATCAACATTTATTTTGGTTTTTTGGACACCCTGAAGTCTATATTTTAATTTTACCAGGGTTTGGTATAATTTCTCATATTATTAGACAAGAAAGAAGAAAAAAAGAATCTTTTGGTGTATTAGGTATAATCTATGCTATAATAGCAATTGGACTTTTAGGATTCGTAGTATGAGCTCATCACATATTTACAGTAGGTATAGATGTAGATACCCGAGCTTACTTTACATCA…
350	GBCL27390-19								Curculionidae	Entiminae	Bothrometopus	Bothrometopus randi			COI-5P	GU947685	GGGATATCAATAGATCGAATATCATTATTTATCTGATCTGTGAAAATTACAGCTATTCTACTATTATTATCATTACCAGTACTAGCAGGCGCTATCACTATGCTTTTAACAGATCGAAATGTAAATACATCATTCTTTGACCCTGCTGGAGGGGGAGATCCTATTCTCTATCAACATTTATTTTGATTTTTTGGACACCCTGAAGTCTATATTTTAATTTTACCAGGGTTTGGTATAATTTCTCATATTATTAGACAAGAAAGAAGAAAAAAAGAATCTTTTGGTGTATTAGGTATAATCTATGCTATAATAGCAATTGGACTTTTAGGATTCGTAGTATGAGCTCATCACATATTTACAGTAGGTATAGATGTAGATACCCGAGCTTACTTTACATCA…
351	GBCL27415-19								Curculionidae	Entiminae	Ectemnorhinus	Ectemnorhinus viridis			COI-5P	GU947689	GGAATATCAATAGATCGAATATCCTTATTTATTTGATCAGTAAAAATTACAGCTGTATTATTATTATTATCTTTACCAGTTCTTGCTGGCGCAATTACCATACTTTTAACAGACCGAAATATTAATACCTCATTTTTCGACCCTGCCGGTGGTGGTGATCCTATTCTTTACCAACATTTATTTTGATTTTTTGGCCACCCAGAAGTATATATTTTAATTCTACCAGGATTTGGTATAATTTCTCATATTATTAGACAAGAAAGAAGAAAAAAAGAATCTTTTGGTGTTTTAGGCATAATTTATGCTATAATAGCTATTGGACTCTTAGGATTTGTAGTATGAGCACATCATATATTTACAGTAGGAATAGATGTTGATACACGAGCCTACTTCACATCA…
352	GBCL46383-19	ADT1403							Curculionidae	Entiminae	Exophthalmus	Exophthalmus pictus			COI-5P	KT350641	ATTAAATGATTATATTCTACTAATCATAAAGATATTGGTACTTTATATTTTATTTTTGGAGCCTGATCTGGTATAGTTGGAACATCTCTTAGAATTATAATTCGTGCTGAATTAGGTAACCCTGGCTCTTTAATTGGAGATGACCAAATTTATAATGTAATTGTCACAGCCCATGCCTTCATTATAATTTTTTTTATAGTTATACCTATAATAATTGGGGGATTTGGGAATTGGCTAGTTCCTTTAATACTTGGAGCTCCAGATATAGCTTTCCCCCGACTAAATAATATAAGATTCTGGCTTCTACCTCCATCTCTAACTCTTTTATTAATAAGAAGTATTATTGATAAAGGGGCAGGTACAGGATGAACAGTTTACCCTCCTTTATCTGCAAATATT…
353	GBCL51879-19	ADK3273	Japan						Curculionidae	Entiminae	Scepticus	Scepticus uniformis			COI-5P	LC109362	ATTATAATTTTTTTTATAGTTATACCTATAATAATTGGGGGATTTGGAAATTGATTAGTTCCACTAATACTAGGAGCACCAGATATAGCCTTCCCACGCTTAAATAATATAAGATTTTGACTTCTTCCGCCATCTTTAACTCTTCTTTTAATAAGAAGAATTGTAGATAAAGGAGCAGGAACAGGATGAACCGTATATCCACCTTTATCAGCTAATATTGCTCATGAAGGAGCCTCTGTAGATTTAGCAATTTTTAGTCTTCATATAGCTGGAGTCTCTTCTATTCTAGGAGCCATTAATTTTATTTCAACTGTTATTAATATACGAACAAATGGAATATCACCTGATCGTATACCTTTATTTGTTTGATCTGTAGTAATTACAGCTGTTTTACTACTA…
354	GBCL52529-19	ADV0257							Curculionidae	Entiminae	Coptorhynchus	Coptorhynchus ternatensis			COI-5P	LN866347	ACTTTATATTTTATTTTTGGAGCTTGATCTGGAATAGTCGGAACTTCCCTAAGTATACTAATTCGGGCAGAACTAGGGAACCCTGGCTCTCTAATCGGAGATGACCAAATTTATAATGTAATTGTAACTGCTCATGCTTTTATTATAATTTTTTTTATAGTTATACCAATAATAATTGGGGGATTTGGAAATTGGCTTGTTCCACTTATACTAGGAGCCCCTGATATGGCTTTCCCACGACTAAATAATATAAGATTCTGATTACTGCCCCCCTCTTTAACTTTTCTTTTAGCAAGAAGATTAGCTGATAAAGGAGCCGGAACAGGCTGAACAGTTTATCCACCTTTATCTGCTAATGTAGCTCACGCCGGACCTGCAGTTGATCTAGCCATTTTTAGA…
355	GBMNA38840-19	AAB8911							Curculionidae	Entiminae	Polydrusus	Polydrusus formosus			COI-5P	MH660784	GGAACTTCTTTAAGAATACTTATTCGAGCCGAATTAGGAAATCCAGGTTCTTTAATTGGAGACGACCAAATTTATAACGTAATTGTAACTGCTCATGCATTTATTATAATTTTCTTTATAGTAATACCAATTATAATCGGAGGATTCGGAAATTGATTAGTCCCTCTTATATTAGGAGCACCTGATATAGCATTTCCACGATTAAATAATATAAGATTTTGATTATTGCCTCCTTCTTTGTCCCTCCTTTTAATAAGAAGAATTGTTGACAAAGGAGCTGGAACTGGTTGAACTGTTTATCCCCCCTTATCGGCCAATATTGCACATGAAGGATCTTCAGTAGATTTAGCAATTTTTAGACTACATATAGCAGGTGTATCGTCTATTCTAGGGGCAGTT…
356	GBMNA48733-19	ADC1759							Curculionidae	Entiminae	Myllocerinus	Myllocerinus aurolineatus			COI-5P	NC_040931	AATAAATGATTTTATTCCACAAATCACAAAGATATCGGAACGTTATATTTCATTTTTGGATCATGATCTGGAATAATCGGAACATCCCTAAGAATACTAATTCGAACTGAACTAGGAAACCCAGGATCTTTAATTGGAGATGATCAAATTTATAATGTAATTGTCACTGCTCATGCTTTTATCATAATCTTTTTTATAGTTATACCCATAATAATTGGTGGATTTGGAAACTGATTAGTACCCCTAATACTTGGAGCTCCTGATATGGCCTTTCCCCGTTTAAATAATATAAGATTTTGACTTTTACCTCCATCTTTATCCTTTTTATTAATAAGAAGAATTGTAGATAAAGGTGCCGGAACTGGTTGAACAGTTTATCCCCCTTTATCAGCCAATATT…
357	GBCL25030-15		Japan						Curculionidae	Entiminae	Scepticus	Scepticus tigrinus			COI-5P	LC011210	ATAGTTATACCTATAATAATTGGTGGGTTCGGAAATTGATTAGTTCCATTAATACTAGGAGCCCCAGATATAGCCTTTCCACGATTAAACAATATAAGATTTTGACTTTTACCCCCATCCTTAACTCTTCTATTAATAAGAAGAATTGTTGATAAAGGAGCAGGAACAGGATGAACAGTTTATCCCCCTTTATCAGCTAATATTGCTCATGAAGGAGCCTCTGTAGATTTAGCAATTTTTAGTTTACATATAGCAGGAGTTTCTTCTATCTTAGGAGCAATTAATTTCATCTCAACAGTTATCAATATACGAACGAAAGGGATATCCCCTGACCGAATACCTTTATTTGTTTGATCTGTCGTAATCACAGCTATTTTACTCCTTTTATCCCTACCAGTT…
358	GBCL25051-15	ADK1192	Japan						Curculionidae	Entiminae	Scepticus	Scepticus tigrinus			COI-5P	LC011189	ATAGTAATACCCATAATAATTGGTGGATTCGGAAATTGATTAGTTCCATTAATATTAGGAGCCCCAGATATAGCCTTTCCACGATTAAACAATATAAGATTTTGACTTTTACCTCCATCCTTAACTCTTCTATTAATAAGAAGAATTGTTGATAAAGGAGCTGGCACAGGATGAACAGTTTATCCCCCTTTATCAGCTAATATTGCTCATGAAGGAGCCTCTGTAGACTTAGCAATTTTTAGTTTACATATAGCAGGAGTTTCTTCTATCTTAGGAGCAATTAATTTCATCTCAACAGTTATTAATATACGAACAAAAGGAATATCTCCTGACCGAATACCTTTATTTGTTTGATCTGTTGTAATCACAGCTATTCTACTCCTTTTATCCCTTCCAGTT…
359	GBCL25082-15	ADK1192	Japan						Curculionidae	Entiminae	Scepticus	Scepticus tigrinus			COI-5P	LC011158	ATAGTAATACCCATAATAATTGGTGGATTCGGAAATTGATTAGTTCCATTAATATTAGGAGCCCCAGATATAGCCTTTCCACGATTAAACAATATAAGATTTTGACTTTTACCTCCATCCTTAACTCTTCTATTAATAAGAAGAATTGTTGATAAAGGAGCTGGCACAGGATGAACAGTTTATCCCCCTTTATCAGCTAATATTGCTCATGAAGGAGCCTCTGTAGACTTAGCAATTTTTAGTTTACATATAGCAGGAGTTTCTTCTATCTTAGGAGCAATTAATTTCATCTCAACAGTTATTAATATACGAACAAAAGGAATATCTCCTGACCGAATACCTTTATTTGTTTGATCTGTTGTAATCACAGCTATTCTACTCCTTTTATCCCTTCCAGTT…
360	GBCL25088-15	ADK1192	Japan						Curculionidae	Entiminae	Scepticus	Scepticus tigrinus			COI-5P	LC011152	ATAGTAATACCCATAATAATTGGTGGATTCGGAAATTGATTAGTTCCATTAATATTAGGAGCCCCAGATATAGCCTTTCCACGATTAAACAATATAAGATTTTGACTTTTACCTCCATCCTTAACTCTTCTATTAATAAGAAGAATTGTTGATAAAGGAGCTGGCACAGGATGAACAGTTTATCCCCCTTTATCAGCTAATATTGCTCATGAAGGAGCCTCTGTAGACTTAGCAATTTTTAGTTTACATATAGCAGGAGTTTCTTCTATCTTAGGAGCAATTAATTTCATCTCAACAGTTATTAATATACGAACAAAAGGAATATCTCCTGACCGAATACCTTTATTTGTTTGATCTGTTGTAATCACAGCTATTCTACTCCTTTTATCCCTTCCAGTT…
361	GBCL25171-15		Japan						Curculionidae	Entiminae	Scepticus	Scepticus uniformis			COI-5P	LC011279	ATAGTAATACCTATAATAATTGGAGGATTTGGAAATTGATTAGTTCCACTAATACTAGGAGCACCAGATATAGCCTTCCCACGCCTTAACAATATAAGATTTTGGCTTCTTCCACCCTCCTTAACTCTTCTTTTAATAAGAAGAATTGTTGATAAAGGAGCAGGGACAGGATGAACTGTATACCCACCATTATCAGCTAATATTGCTCATGAAGGGGCCTCTGTAGATTTAGCAATTTTTAGACTTCATATAGCAGGAGTCTCTTCTATTCTAGGAGCTATTAATTTTATTTCAACTGTTATTAATATACGAACAAACGGTATATCACCTGATCGTATACCTTTATTTGTTTGATCTGTTGTAATTACAGCTGTTTTATTATTATTATCTCTTCCAGTT…
362	GBCL25196-15		Japan						Curculionidae	Entiminae	Scepticus	Scepticus uniformis			COI-5P	LC011304	ATAGTAATACCTATAATAATTGGAGGATTTGGAAATTGATTAGTTCCACTAATACTAGGAGCACCAGATATAGCCTTCCCACGCCTTAATAATATAAGATTTTGGCTTCTTCCACCCTCCTTAACTCTTCTTTTAATAAGAAGAATTGTTGATAAAGGAGCAGGAACAGGATGAACTGTATATCCACCATTATCAGCTAATATTGCCCATGAAGGAGCCTCTGTAGATTTAGCAATTTTTAGACTTCATATAGCAGGAGTATCTTCTATCCTAGGAGCTATTAATTTTATTTCAACTGTTATTAATATACGAACAAACGGTATATCACCTGATCGTATACCTTTATTTGTTTGATCTGTTGTAATTACAGCTGTCTTATTATTACTATCTCTACCAGTT…
363	GBCL25216-15	ADK3269	Japan						Curculionidae	Entiminae	Scepticus	Scepticus uniformis			COI-5P	LC011324	ATAGTAATACCTATAATAATTGGGGGATTTGGAAATTGGTTAGTACCACTAATACTAGGAGCACCAGATATAGCCTTTCCACGCCTTAATAATATAAGATTTTGGCTTCTTCCACCCTCCTTAACTCTTCTTCTAATAAGAAGAATTGTTGATAAAGGGGCAGGAACAGGATGAACTGTATACCCACCATTATCAGCTAATGTTGCTCATGAAGGAGCCTCTGTAGATTTAGCAATTTTTAGACTTCATATAGCAGGAATCTCTTCTATTCTAGGAGCTATTAATTTTATTTCAACTGTTATTAATATGCGAACAAACGGTATATCACCTGATCGTATACCTTTATTTGCTTGATCTGTTGTAATTACAGCTGTTTTATTATTATTATCTCTTCCAGTT…
364	GBCL53146-19	ADT0591							Curculionidae	Entiminae	Rhinoscapha	Rhinoscapha usta			COI-5P	LT799068	ACGTTATATTTTATTTTTGGTGCTTGATCTGGAATAGTGGGAACCTCTTTAAGAATATTAATTCGAGCTGAACTCGGAAATCCTGGCTCCTTAATTGGAGATGACCAAATTTATAATGTAATTGTAACAGCTCATGCATTTATTATAATTTTCTTTATAGTTATACCAATTATAATTGGAGGATTTGGAAACTGATTAGTTCCCTTAATACTAGGTGCCCCTGATATAGCTTTCCCCCGTTTAAATAATATGAGATTCTGACTCCTCCCTCCATCTTTAACCTTTTTACTTATAAGAAGTATTGTTGATAAAGGAGCTGGAACAGGTTGAACTGTCTATCCCCCACTAGCCGCCAATATTGCTCATGAAGGCTCCTCAGTCGATCTAGCAATTTTTAGC…
365	GBMIN51416-17	ADJ6932							Curculionidae	Entiminae	Rhinoscapha	Rhinoscapha amicta			COI-5P	LT799086	ACTTTATATTTTATTTTTGGGGCCTGATCTGGTATGGTAGGAACATCTCTAAGTATACTAATTCGCACAGAATTAGGAAACCCCGGATCTCTTATTGGAGATGATCAAATCTACAATGTAATTGTCACAGCACATGCTTTCATTATAATTTTCTTTATAGTAATACCAATTATAATTGGGGGATTTGGTAATTGACTAGTTCCTCTCATATTAGGAGCCCCTGATATAGCTTTTCCTCGTCTAAATAATATAAGATTTTGACTTCTCCCACCCTCACTTACCTTTTTACTTATAAGAAGAATTGTAGATAAAGGGGCTGGGACAGGTTGAACAGTCTATCCCCCTTTAGCAGCTAATATCGCCCATGAAGGTGCTTCAGTTGATTTAGCTATTTTCAGC…
366	GBMNA38824-19	AAB8911							Curculionidae	Entiminae	Polydrusus	Polydrusus formosus			COI-5P	MH660768	GGAACTTCTTTAAGAATACTTATTCGAGCCGAATTAGGAAATCCAGGTTCTTTAATTGGAGACGACCAAATTTATAACGTAATTGTAACTGCTCATGCATTTATTATAATTTTCTTTATAGTAATACCAATTATAATCGGAGGATTCGGAAATTGATTAGTCCCTCTTATATTAGGAGCACCTGATATAGCATTTCCACGATTAAATAATATAAGATTTTGATTATTGCCTCCTTCTTTGTCCCTCCTTTTAATAAGAAGAATTGTTGACAAAGGAGCTGGAACTGGTTGAACTGTTTATCCCCCCTTATCGGCCAATATTGCACATGAAGGATCTTCAGTAGATTTAGCAATTTTTAGACTACATATAGCAGGTGTATCGTCTATTCTAGGGGCAGTT…
367	GBMNA38883-19	AAG5244							Curculionidae	Entiminae	Polydrusus	Polydrusus cervinus			COI-5P	MH660827	TGGAGATGATCAAATTTACAACGTCATTGTAACCGCTCATGCCTTTATTATAATTTTCTTTATAGTTATACCAATCATAATTGGGGGATTTGGAAATTGATTAGTTCCCCTTATACTAGGAGCACCTGATATGGCATTCCCCCGACTCAATAATATAAGATTTTGACTTCTACCCCCCTCTCTAACGCTTCTTCTAATAAGAAGAATTGTAGATAAGGGTGCCGGGACAGGGTGAACAGTCTACCCCCCCCTCTCAACAAATATTGCCCATGAAGGATCTTCGGTAGATTTAGCAATTTTCAGCTTACATATAGCTGGAGTCTCATCTATTTTAGGGGCTATCAATTTTATTTCAACTATTATTAATATACGACCAACAGGAATATCCTATGATCGCAT…
368	GBMNA38946-19	AAG5244							Curculionidae	Entiminae	Polydrusus	Polydrusus cervinus			COI-5P	MH660890	TGGAGATGATCAAATTTACAACGTCATTGTAACCGCTCATGCCTTTATTATAATTTTCTTTATAGTTATACCAATCATAATTGGGGGATTTGGAAATTGATTAGTTCCCCTTATACTAGGAGCACCTGATATGGCATTCCCCCGACTCAATAATATAAGATTTTGACTTCTACCCCCCTCTCTAACGCTTCTTCTAATAAGAAGAATTGTAGATAAGGGTGCCGGGACAGGGTGAACAGTCTACCCCCCCCTCTCAACAAATATTGCCCATGAAGGATCTTCGGTAGATTTAGCAATTTTCAGCTTACATATAGCTGGAGTCTCATCTATTTTAGGGGCTATCAATTTTATTTCAACTATTATTAATATACGACCAACAGGAATATCCTATGATCGCAT…
369	GBCL53841-19	AAX2640							Curculionidae	Entiminae	Pantomorus	Pantomorus ruizi			COI-5P	MH537925	ACCAATTATAATTGGAGGATTTGGAAATTGATTAGTTCCATTAATATTAGGGGCTCCTGATATAGCTTTCCCACGTCTAAATAATATAAGATTTTGACTTCTCCCCCCTTCACTTACTTTACTTTTAATAAGAAGAATTATTGATAAAGGAGTAGGAACAGGATGAACAGTTTATCCACCTTTATCAGCAAATGTTGCTCATGCAGGAGCATCTGTTGATTTAGCTATTTTTAGTTTACACATAGCGGGAGTATCATCAATTTTAGGAGCAGTAAATTTTATTTCAACAGTTTTAAATATACGACCCTCCGGGATATCCCCTGATCGAATACCTTTATTTGTTTGAGCAGTAGAAATTACTGCAATTTTACTTTTATTATCTCTCCCAGTATTGGCAGG…
370	GBMNB27366-20	AED9230							Curculionidae	Entiminae	Pachyrhynchus	Pachyrhynchus moniliferus			COI-5P	MT038203	GTGCCGAACTTGGAAGCCCTGGGTCATTAATTGGAGATGACCAAATTTATAATGTAATCGTAACTGCCCACGCATTCATTATAATTTTTTTCATAGTTATACCCATAATAATTGGGGGATTCGGCAATTGATTAGTACCTCTTATATTAGGGGCACCAGATATAGCTTTCCCCCGTCTTAATAATATAAGATTTTGGCTACTGCCACCCTCTCTAACTTTTCTTCTAACAAGAAGAATTGTAGACAAGGGGGCAGGAACAGGATGAACTGTATACCCGCCTCTATCAGCCAATATTGCTCATGAAGGAGCATCCGTAGACTTAGCAATTTTTAGATTACATATAGCAGGGGTATCCTCAATTTTGGGAGCAATTAATTTTATTTCTACAGTAATTAATA…
371	NOCLP1350-19		Norway	Hedmark	Folldal				Curculionidae	Entiminae	Otiorhynchus	Otiorhynchus rugifrons	A		COI-5P		CTTCGGGATTTGAGCTGGTATAGTTGGAACTTCATTAAGTATATTAATTCGATCAGAATTAGGAAATCCCGGAACCTTAATTGGAAATGATCAAATTTATAATGTAATCGTAACAGCTCATGCTTTCATCATAATCTTTTTTATGGTTATACCAATCATAATTGGTGGATTTGGTAACTGATTAGTCCCATTAATAATCGGAGCCCCTGATATAGCATTCCCACGATTGAACAATATAAGATTCTGGCTTCTCCCACCTTCTCTATTTCTCTTACTAATAAGAAGAGTAGTAGAAAATGGAGCTGGTACTGGTTGAACAGTTTACCCTCCACTATCTTCAAATTTAGCACATAGAGGATCTTCCGTAGATTTAGCTATTTTCAGATTACATCTTGCTGG…
372	GBCL25065-15		Japan						Curculionidae	Entiminae	Scepticus	Scepticus tigrinus			COI-5P	LC011175	ATAGTAATACCTATAATAATTGGTGGATTCGGAAATTGATTAGTTCCATTAATATTAGGAGCCCCAGATATAGCCTTTCCACGATTAAACAATATAAGATTTTGGCTTTTACCCCCATCCTTAACTCTTCTATTAATAAGAAGAATTGTTGATAAAGGAGCTGGAACAGGTTGAACAGTTTATCCTCCTTTATCAGCTAATATTGCTCATGAAGGAGCCTCTGTAGACTTAGCAATTTTTAGTTTACATATAGCAGGAGTTTCTTCTATCTTAGGAGCAATTAATTTTATCTCAACAGTTATTAATATACGAACAAAAGGAATATCTCCTGACCGAATACCTTTATTTGTTTGATCTGTTGTAATCACAGCTATTTTACTCCTTTTATCCCTTCCAGTT…
373	GBCL53721-19	ADT7586							Curculionidae	Entiminae	Laparocerus	Laparocerus noctivagans			COI-5P	MH734222	TTTTATTATAATTTTTTTTATAGTAATACCTATTATAATTGGGGGATTTGGAAACTGATTAGTCCCACTAATATTGGGAGCTCCAGACATAGCTTTTCCTCGTCTGAATAATATAAGATTTTGACTTCTTCCCCCCTCTTTAACCTTTCTTCTAATAAGAAGAATTGTAGACAAAGGGGCTGGTACAGGGTGAACCGTGTACCCACCCCTATCTGCCAATATTGCCCATGAGGGTTCATCAGTAGATCTAGCTATTTTCAGACTTCACATGGCAGGGATTTCCTCTATTTTAGGGGCTGTTAATTTTATTTCTACAGTTTTAAATATACGACCCAGGGGGATAACTCTAGACCGAATACCTTTATTTGTATGATCAGTAAAAATTACTGCAATTTTATT…
374	CNWLE060-12	AAH0270	Canada	Alberta	Waterton Lakes National Park	49.083	-113.876	1338	Curculionidae	Entiminae	Trachyphloeus	Trachyphloeus bifoveolatus		Forest	COI-5P	KM847263	AACTTTATATTTCATTTTTGGGAGATGATCAGGTATAGTAGGAACTTCTCTAAGAATCCTAATTCGAACCGAATTAGGAAATCCTGGATCCCTTATTGGTGATGATCAAATTTATAATATAATTGTAACTGCTCATGCATTTATTATAATTTTCTTTATAGTAATACCCATTTTAATTGGGGGATTTGGAAATTGACTTATTCCATTAATATTAGGAGCCCCTGATATGGCTTTCCCTCGTCTTAATAATATAAGATTCTGATTATTACCTCCTTCTTTATCTCTTCTATTAATAAGAAGAATTGTTGACAAAGGAGTAGGTACTGGTTGAACAATTTATCCTCCTTTATCAGCTAATATCGCCCATGAAGGATCTTCTGTAGATTTAGCTATTTTCAG…
375	COLFB216-12	AAN9983	Finland	Kainuu	Ostrobottnia kajanensis	64.2437	30.379		Curculionidae	Entiminae	Strophosoma	Strophosoma capitatum	A		COI-5P	KJ962351	TACATTATATTTTATTTTTGGAGCATGATCAGGAATAATCGGAACATCCCTAAGAATTCTAATTCGGACAGAATTAGGAAACCCTGGATCGCTTATTGGAGATGATCAAATTTACAACGTTATTGTTACTGCCCATGCTTTTATTATAATTTTCTTTATAGTTATACCTATAATAATCGGGGGATTTGGAAATTGACTAGTCCCTTTGATACTTGGGGCCCCAGATATAGCTTTCCCTCGAATAAATAATATAAGATTTTGACTTCTCCCCCCATCACTTTCTCTCCTTTTAATAAGAAGTATTGTCGATAAGGGAGCAGGAACCGGATGAACAGTCTATCCCCCTTTATCGGCTAATATTGCCCATGAAGGGTCCTCAGTAGATTTGGCCATTTTTAG…
376	COLFD949-12	AAG5198	Finland		Karelia australis	60.5609	27.2233		Curculionidae	Entiminae	Otiorhynchus	Otiorhynchus ovatus	A		COI-5P	KJ964473	AACCTTATATTTCATTTTTGGNGCTTGGGCAGGAATAGTCGGCACATCTCTAAGAATATTAATTCGCACCGAACTAGGAAATCCCGGATCACTCATTGGAGACGATCAAATCTATAATGTAATTGTAACTGCACACGCCTTTATTATAATTTTTTTTATAGTAATACCAATAATAATCGGGGGNTTCGGAAACTGATTAGTGCCATTAATATTGGGAGCTCCTGATATAGCTTTCCCCCGAATAAATAATATAAGATTTTGATTATTACCNCCAAGACTTACACTCCTACTAACAAGAAGAATTGTAGATAAAGGAGCAGGAACAGGTTGAACTGTTTANCCCCCCCTTTCAGCTAATATTGCCCATGAGGGTGCATCTGTAGATCTGGCAATCTTCAG…
377	FBCOB116-10	AAY2874	Germany	Rhineland-Palatinate	Mittelrheintal	50.3631	7.3889	201	Curculionidae	Entiminae	Polydrusus	Polydrusus marginatus	A		COI-5P	KM450142	-----------------------------------------------------------------------------------------------------ACGACCAAATTTATAATGTAATTGNAACTGCCCATGCATTTATTATAATTTTTTTTATAGTTATACCTATTATAATCGGAGGATTTGGAAATTGATTAGTCCCACTAATACTGGGAGCCCCTGATATAGCTTTCCCACGATTAAATAATATAAGATTCTGACTACTTCCCCCTTCTCTATCCTTACTACTTATAAGAAGTATTGTTGACAAAGGCGCAGGTACCGGTTGAACAGTTTATCCACCTTTATCAGCCAATATCGCTCATGAAGGATCATCTGTAGACCTAGCAATTTTCAG…
378	FBCOD765-11	ABA3095	Germany	North Rhine-Westphalia	Niederrheinische Bucht	50.7917	6.84384	150	Curculionidae	Entiminae	Polydrusus	Polydrusus pterygomalis	A		COI-5P	KM446526	CACATTATACTTTATTTTCGGTGCCTGATCTGGAATAGTGGGAACTTCTCTAAGAATGCTTATTCGAACAGAACTAGGAAATCCCGGATCCTTAATTGGAGATGACCAAATCTACAATGTAATTGTAACTGCTCATGCATTTATTATAATTTTTTTTATAGTAATACCAATCATAATCGGTGGATTTGGAAATTGATTAATCCCTCTTATGTTAGGAGCTCCTGATATAGCTTTCCCTCGATTAAATAATATAAGATTTTGGCTTCTTCCTCCTTCTCTATCACTCTTGTTAATAAGAAGAATTGTTGATAAGGGAGCAGGTACCGGATGAACAGTTTACCCCCCCCTATCATCAAACCTAGCTCATGAGGGAGCCTCTGTAGATTTAGCTATTTTCAG…
379	FBCOF273-12	AAG5222	Germany	North Rhine-Westphalia	Niederrheinische Bucht	50.8319	7.18067	115	Curculionidae	Entiminae	Strophosoma	Strophosoma melanogrammum	A		COI-5P	KM448283	GACATTATATTTCATTTTTGGGGCATGATCAGGCATAATNGGAACTTCTTTAAGAATACTGATTCGAACCGAACTAGGAAATCCTGGGTCACTGATTGGTGACGACCAAATTTATAACGTTATTGTAACTGCTCATGCTTTCATTATAATTTTCTTTATAGTTATACCTATAATAATTGGGGGATTCGGAAATTGATTAGTACCCTTAATACTTGGAGCTCCAGATATAGCTTTTCCCCGAATAAACAATATAAGATTTTGGCTTCTTCCTCCATCCTTATCCCTTCTATTGATAAGAAGAATTGTTGATAAAGGAGCTGGTACAGGCTGAACTGTTTATCCTCCTTTATCAACAAATATCGCTCACGAAGGATCATCTGTAGATCTCGCAATTTTTAG…
380	FBCOF592-12	AAN1759	Germany	North Rhine-Westphalia	Niederrhein. Tiefland	51.6536	6.67773	30	Curculionidae	Entiminae	Phyllobius	Phyllobius pyri	A		COI-5P	KM447863	AACACTATATTTTATTTTTGGAGCCTGATCTGGCATAGTAGGAACTTCATTGAGAGTTTTAATTCGTATTGAATTAGGGAACCCTGGATCTTTAATTGGAGATGATCAAATCTATAATGTAATTGTAACAGCACATGCCTTTATCATAATTTTCTTTATAGTTATACCAATAATAATTGGAGGATTCGGAAATTGATTAGTTCCACTAATACTTGGAGCACCTGATATAGCATTCCCCCGACTTAATAATATAAGATTTTGGTTATTACCCCCATCTTTATCCCTTCTACTAATAAGAAGCATTGTTGATAAAGGCGCTGGAACAGGTTGAACAGTTTACCCCCCCTTATCAGCAAACATTGCCCATGAAGGATCATCTGTAGATTTAGCTATTTTTAG…
381	FBCOG1120-12	ACB7575	Germany	Thuringia	Westthueringer Bergland	50.9237	10.7549	340	Curculionidae	Entiminae	Polydrusus	Polydrusus mollis	A		COI-5P	KM447875	AACTTTATATTTTATTTTTGGAGCTTGGTCAGGTATAGTGGGGACATCTCTAAGAATATTAATTCGAACAGAATTAGGTAACCCAGGTTCCTTAATTGGTGATGATCAAATCTATAATGTAATTGTAACAGCTCATGCTTTTATTATAATTTTCTTTATAGTAATACCTATTATAATCGGGGGATTCGGAAACTGATTAGTTCCTTTAATGCTAGGAGCCCCCGATATAGCATTTCCACGCCTTAACAACATAAGATTTTGACTCTTACCCCCCTCTTTATCCCTTCTTCTTATAAGAAGAATTGTTGATAAAGGAGCTGGGACTGGGTGAACTGTGTACCCCCCCCTTTCAGCTAATATTGCTCATGAAGGATCTTCTGTTGACTTAGCAATTTTTAG…
382	FBCOG1363-12	ACO8630	Germany	Bavaria	Muenchener Ebene	48.1645	11.4827	520	Curculionidae	Entiminae	Polydrusus	Polydrusus formosus	A		COI-5P	KM444953	AACTTTATATTTTATTTTTGGTGCCTGATCCGGAATAGTGGGAACTTCTTTAAGAATACTTATTCGAACCGAATTAGGAAATCCAGGTTCTTTAATTGGAGATGACCAAATTTATAACGTAATTGTAACTGCTCATGCATTTATTATAATTTTCTTTATAGTAATACCAATTATAATTGGAGGATTCGGAAATTGATTAGTCCCTCTTATATTAGGAGCTCCTGATATAGCATTTCCACGATTAAATAATATAAGATTCTGATTATTACCTCCTTCTTTGTCCCTCCTTTTAATAAGAAGAATTGTTGACAAAGGAGCTGGAACTGGTTGAACTGTTTATCCCCCCTTATCGGCTAATATTACACATGAAGGATCTTCAGTAGATTTAGCAATTTTTAG…
383	FBCON319-13	ABW5245	Germany	Rhineland-Palatinate	Saar-Nahe-Bergland	49.817	7.83554	300	Curculionidae	Entiminae	Philopedon	Philopedon plagiatum	A		COI-5P	KM440948	TACATTATATTTTATTTTTGGAGCTTGATCAGGAATAGTAGGAACCTCCTTGAGAATGNTGATTCGGACTGAGTTAGGAAATCCAGGATCTTTAATTGGAGATGACCAAATTTACAATGTAATTGTAACAGCTCATGCTTTTATTATAATTTTTTTTATAGTTATACCTATAATAATTGGGGGATTTGGAAACTGATTAGTACCTCTAATGTTAGGAGCCCCTGATATAGCCTTTCCTCGTCTTAATAATATAAGATTTTGACTTCTTCCCCCCTCATTATCTCTTTTATTAATAAGAAGAATTGTTGATAAAGGAGCAGGAACAGGATGAACGGTATACCCCCCATTATCTGCTAATATTGCTCATGAAGGATCATCAGTAGACCTAGCAATTTTTAG…
384	GBCOL835-12	AAO0186	Germany	Rhineland-Palatinate	Ahrtal	50.5135	7.01444	150	Curculionidae	Entiminae	Sitona	Sitona striatellus	A		COI-5P	KM439190	AACACTATATTTTATTTTTGGAGCTTGATCAGGTATAGTTGGCACTTCTTTAAGAGTATTAATTCGTACAGAATTAGGAAACCCTGGATCCTTAATTGGTGACGATCAAATTTATAATGTAATTGTTACTGCTCATGCTTTTATTATAATTTTTTTTATAGTTATACCAATAATAATTGGAGGATTTGGCAATTGACTAGTACCTTTAATACTAGGAGCTCCGGATATAGCATTCCCACGATTAAACAATATAAGATTTTGACTTTTACCACCTTCTTTAACTCTTCTATTAATATCAAGAATCGTTGATAAGGGGGCAGGAACAGGTTGAACTGTTTATCCACCTTTATCAGCTAATATTGCTCATGAAGGCGCATCAGTAGATCTAGCTATTTTTAG…
385	GMGRA1618-13	AAO1424	Germany	Bavaria	Niederbeyrn	48.9509	13.422	842	Curculionidae	Entiminae	Polydrusus	Polydrusus tereticollis	A		COI-5P		ACCCTATATTTTATTTTTGGATCATGATCGGGAATAGTAGGAACTTCTCTTAGAATGCTAATTCGAACAGAATTAGGGAATCCTGGCTCTTTAATCGGAGATGACCAAATTTATAATGTAATTGTAACAGCTCATGCCTTTATTATAATTTTCTTTATAGTTATACCCATAATAATCGGGGGTTTTGGGAACTGATTAGTACCCCTAATACTGGGAGCTCCCGATATAGCCTTCCCTCGATTAAACAATATAAGATTTTGACTGCTTCCTCCTTCTTTATCCCTTCTTTTAATAAGTAGAATTGTTGACAAAGGGGCAGGAANTGGGTGAACGGTTTACCCCCCGCTTTCTGCAAATATTGCTCATGAAGGATCCTCTGTAGATTTAGCTATTTTTAGC…
386	HPPPE1659-13	AAG5222	Canada	Nova Scotia	Halifax	44.623	-63.569	30	Curculionidae	Entiminae	Strophosoma	Strophosoma melanogrammum			COI-5P	KR484236	GACATTATATTTCATTTTTGGGGCATGA---TCAGGCATAATTGGAACTTCTTTAAGAATACTGATTCGAACCGAACTAGGAAATCCT---GGGTCACTGATTGGTGACGAC---CAAATTTATAACGTTATTGTAACTGCTCATGCTTTCATTATAATTTTCTTTATAGTTATACCTATAATAATTGGGGGATTCGGAAATTGATTAATACCCTTAATACTTGGAGCTCCAGATATAGCTTTTCCCCGAATAAACAATATAAGATTTTGGCTTCTTCCTCCATCCTTATCCCTTCTATTGATAAGAAGAATTGTTGAT---AAAGGAGCTGGTACAGGCTGAACTGTTTATCCTCCTTTATCAACAAATATCGCTCACGAAGGATCATCTGTAGATCT…
387	MACOL730-10	ABY6612	Pakistan	Punjab	Faisalabad	31.3833	73.0167	182	Curculionidae	Entiminae	Myllocerus		A		COI-5P		AACATTATACTTCATTTTTGGGGCATGATCCGGAATAGTAGGAACTTCCTTAAGAATTTTAATTCGAACAGAACTAGGAAACCCGGGATCCTTAATTGGAGATGACCAAATTTATAATGTAATTGTTACAGCTCACGCTTTCATTATAATTTTCTTTATAGTTATACCTATAATAATTGGGGGATTCGGAAATTGATTAGTCCCTCTTATACTAGGAGCTCCTGATATAGCCTTCCCCCGACTTAATAATATAAGATTTTGACTTTTACCCCCCTCTTTATCTCTATTACTTATAAGAAGAATTGTAGACAAAGGAGCTGGGACAGGATGAACGGTTTATCCCCCTCTATCGGCTAATATCGCTCATGAAGGCTCATCAGTTGATTTAGCCATCTTTAG…
388	PAJUN1391-12	AAF9187	Canada	Ontario	Wellington County	43.537	-80.134	320	Curculionidae	Entiminae	Phyllobius	Phyllobius oblongus		Temperate mixed forest	COI-5P	KR482035	----------------------------------------GGAACTTCATTA---AGAATCTTAATTCGAGCAGAATTAGGAAATCCCGGTTCTTTAATTGGAGAT---GATCAAATCTACAATGTAATTGTAACTGCTCATGCTTTTATTATAATTTTTTTTATAGTTATACCTATAATAATTGGGGGATTTGGTAATTGACTAGTACCTCTTATA---TTAGGAGCACCAGATATAGCTTTTCCACGCCTTAATAATATAAGATTCTGACTACTCCCTCCTTCTCTATCATTCCTATTAATAAGAAGAATTGTAGATAAAGGGGCCGGCACAGGTTGGACTGTATATCCCCCCCTATCAGCCAATATTGCCCATGAAGGCTCTTCAGTAGATTTA--…
389	PHJUL2648-11	ACO8630	Canada	Ontario	Wellington County	43.537	-80.134	320	Curculionidae	Entiminae	Polydrusus	Polydrusus formosus		Temperate mixed forest	COI-5P	KR488451	AACTTTATATTTTATTTTTGGTGCCTGATCCGGAATAGTGGGAACTTCTTTAAGAATACTTATTCGAACCGAATTAGGAAATCCAGGTTCTTTAATTGGAGATGACCAAATTTATAACGTAATTGTAACTGCTCATGCATTTATTATAATTTTCTTTATAGTAATACCAATTATAATTGGTGGATTCGGAAATTGATTAGTCCCTCTTATATTAGGAGCTCCTGATATAGCATTTCCACGATTAAATAATATAAGATTCTGATTATTACCTCCTTCTTTGTCCCTTCTTTTAATAAGAAGAATTGTTGATAAAGGAACTGGAACTGGTTGAACTGTTTATCCCCCCTTATCGGCTAATATTGCACATGAAGGATCTTCAGTAGATTTAGCAATTTTTAG…
390	PHJUN2244-11	AAB8911	Canada	Ontario	Wellington County	43.537	-80.134	320	Curculionidae	Entiminae	Polydrusus	Polydrusus formosus		Temperate mixed forest	COI-5P	KR486883	AACTTTATATTTTATTTTTGGTGCCTGATCCGGAATAGTGGGAACTTCTTTAAGAATACTTATTCGAGCCGAATTAGGAAATCCAGGTTCTTTAATTGGAGACGACCAAATTTACAACGTAATTGTAACTGCTCATGCATTTATTATAATTTTCTTTATAGTAATACCAATTATAATCGGAGGATTCGGAAATTGATTAGTCCCTCTTATATTAGGAGCACCTGATATAGCATTTCCACGATTAAATAATATAAGATTTTGATTATTGCCTCCTTCTTTGTCCCTCCTTTTAATAAGAAGAATTGTTGACAAAGGAGCTGGAACTGGTTGAACTGTTTATCCCCCCTTATCGGCCAATATTGCACATGAAGGATCTTCAGTAGATTTAGCAATTTTTAG…
391	PHMTT773-10	AAB8911	Canada	Ontario	Wellington County	43.537	-80.134	320	Curculionidae	Entiminae	Polydrusus	Polydrusus formosus	A	Temperate mixed forest	COI-5P	KR480563	AACTTTATATTTTATTTTTGGTGCCTGATCCGGAATAGTGGGAACTTCTTTAAGAATACTTATTCGAGCCGAATTAGGAAATCCAGGTTCTTTAATTGGAGACGACCAAATTTATAACGTAATTGTAACTGCTCATGCATTTATTATAATTTTCTTTATAGTAATACCAATTATAATCGGAGGATTCGGAAATTGATTAGTCCCTCTTATATTAGGAGCACCTGATATAGCATTTCCACGATTAAATAATATAAGATTTTGATTATTGCCTCCTTCTTTGTCCCTCCTTTTAATAAGAAGAATTGTTGACAAAGGAGCTGGAACTGGTTGAACTGTTTATCCCCCCTTATCGGCCAATATTGCACATGAAGGATCTTCAGTAGATTTAGCAATTTTTAG…
392	PHMTV334-10	AAB8911	Canada	Ontario	Wellington County	43.537	-80.134	320	Curculionidae	Entiminae	Polydrusus	Polydrusus formosus		Temperate mixed forest	COI-5P	JF890994	AACTTTATATTTTATTTTTGGTGCCTGATCCGGAATAGTGGGAACTTCTTTAAGAATACTTATTCGAGCCGAATTAGGAAATCCAGGTTCTTTAATTGGAGACGACCAAATTTACAACGTAATTGTAACTGCTCATGCATTTATTATAATTTTCTTTATAGTAATACCAATTATAATCGGAGGATTCGGAAATTGATTAGTCCCTCTTATATTAGGAGCACCTGATATAGCATTTCCACGATTAAATAATATAAGATTTTGATTATTGCCTCCTTCTTTGTCCCTCCTTTTAATAAGAAGAATTGTTGACAAAGGAGCTGGAACTGGTTGAACTGTTTATCCCCCCTTATCGGCCAATATTGCACATGAAGGATCTTCAGTAGATTTAGCAATTTTTAG…
393	PHMTV335-10	AAB8911	Canada	Ontario	Wellington County	43.537	-80.134	320	Curculionidae	Entiminae	Polydrusus	Polydrusus formosus		Temperate mixed forest	COI-5P	JF890995	AACTTTATATTTTATTTTTGGTGCCTGATCCGGAATAGTGGGAACTTCTTTAAGAATACTTATTCGAGCCGAATTAGGAAATCCAGGTTCTTTAATTGGAGACGACCAAATTTATAACGTAATTGTAACTGCTCATGCATTTATTATAATTTTCTTTATAGTAATACCAATTATAATCGGAGGATTCGGAAATTGATTAGTCCCTCTTATATTAGGAGCACCTGATATAGCATTTCCACGATTAAATAATATAAGATTTTGATTATTGCCTCCTTCTTTGTCCCTCCTTTTAATAAGAAGAATTGTTGACAAAGGAGCTGGAACTGGTTGAACTGTTTATCCCCCCTTATCGGCCAATATTGCACATGAAGGATCTTCAGTAGATTTAGCAATTTTTAG…
394	SMTPB13744-13	AAH0408	Canada	Ontario	Barrie	44.3871	-79.719		Curculionidae	Entiminae	Sitona	Sitona cylindricollis	A		COI-5P	KR486597	AACACTATATTTTATTTTTGGGGCATGAGCAGGTATAGTCGGAACCTCTCTCAGAATACTTATTCGTACAGAACTAGGTAACCCTGGATCTTTAATTGGAGATGACCAAATTTATAATGTAATTGTTACAGCCCATGCATTTATTATAATTTTCTTTATAGTAATACCAATAATAATTGGTGGATTCGGTAACTGATTAGTGCCTTTAATATTAGGAGCCCCTGATATAGCTTTCCCTCGATTAAATAATATAAGATTTTGACTGTTACCACCATCATTAACACTTTTACTAATAAGAAGAATCGTAGATAAAGGAGCCGGAACAGGATGAACGGTTTATCCCCCTCTATCAGCTAATATTGCACACGAAGGTGCATCAGTAGATCTAGCTATTTTTAG…
395	CNBRL348-14	AAF9187	Canada	Nova Scotia	Cape Breton Highlands National Park	46.6553	-60.4285	21	Curculionidae	Entiminae	Phyllobius	Phyllobius oblongus	A	Forest	COI-5P	KR128172	GAACATTATATTTTATTTTTGGAACTTGATCAGGAATAGTGGGAACTTCATTAAGAATCTTAATTCGAGCAGAATTAGGAAATCCCGGTTCTTTAATTGGAGATGATCAAATCTACAATGTAATTGTAACTGCTCATGCTTTTATTATAATTTTTTTTATAGTTATACCTATAATAATTGGAGGATTTGGTAATTGACTAGTACCTCTTATATTAGGAGCACCAGATATAGCTTTTCCACGCCTTAATAATATAAGATTCTGACTACTCCCTCCTTCTCTATCATTCCTATTAATAAGAAGAATTGTAGATAAAGGGGCCGGCACAGGTTGAACTGTATATCCCCCCCTATCAGCCAATATTGCCCATGAAGGCTCTTCAGTAGATTTAGCTATCTTCA…
396	CNBRL418-14	AAF9187	Canada	Nova Scotia	Cape Breton Highlands National Park	46.6553	-60.4285	21	Curculionidae	Entiminae	Phyllobius	Phyllobius oblongus	A	Forest	COI-5P	KR125520	GAACATTATATTTTATTTTTGGAACTTGATCAGGAATAGTGGGAACTTCATTAAGAATCTTAATTCGAGCAGAATTAGGAAATCCCGGTTCTTTAATTGGAGATGATCAAATCTACAATGTAATTGTAACTGCTCATGCTTTTATTATAATTTTTTTTATAGTTATACCTATAATAATTGGGGGATTTGGTAATTGACTAGTACCTCTTATATTAGGAGCACCAGATATAGCTTTTCCACGCCTTAATAATATAAGATTCTGACTACTCCCTCCTTCTCTATCATTCCTATTAATAAGAAGAATTGTAGATAAAGGGGCCGGCACAGGTTGGACTGTATATCCCCCCCTATCAGCCAATATTGCCCATGAAGGCTCTTCAGTAGATTTAGCTATCTTCA…
397	CNBRL429-14	AAF9187	Canada	Nova Scotia	Cape Breton Highlands National Park	46.6553	-60.4285	21	Curculionidae	Entiminae	Phyllobius	Phyllobius oblongus	A	Forest	COI-5P	KR123208	ATTTTATTTTTGGAACTTGATCAGGAATAGTGGGAACTTCATTAAGAATCTTAATTCGAGCAGAATTAGGAAATCCCGGTTCTTTAATTGGAGATGATCAAATCTACAATGTAATTGTAACTGCTCATGCTTTTATTATAATTTTTTTTATAGTTATACCTATAATAATTGGGGGATTTGGTAATTGACTAGTACCTCTTATATTAGGAGCACCAGATATAGCTTTTCCACGCCTTAATAATATAAGATTCTGACTACTCCCTCCTTCTCTATCATTCCTATTAATAAGAAGAATTGTAGATAAAGGGGCCGGCACAGGTTGGACTGTATATCCCCCCCTATCAGCCAATATTGCCCATGAAGGCTCTTCAGTAGATTTAGCTATCTTCAGGTTACATA…
398	CNBRL438-14	AAF9187	Canada	Nova Scotia	Cape Breton Highlands National Park	46.6553	-60.4285	21	Curculionidae	Entiminae	Phyllobius	Phyllobius oblongus	A	Forest	COI-5P	KR119981	GAACATTATATTTTATTTTTGGAACTTGATCAGGAATAGTGGGAACTTCATTAAGAATCTTAATTCGAGCAGAATTAGGAAATCCCGGTTCTTTAATTGGAGATGATCAAATCTACAATGTAATTGTAACTGCTCATGCTTTTATTATAATTTTTTTTATAGTTATACCTATAATAATTGGAGGATTTGGTAATTGACTAGTACCTCTTATATTAGGAGCACCAGATATAGCTTTTCCACGCCTTAATAATATAAGATTCTGACTACTCCCTCCTTCTCTATCATTCCTATTAATAAGAAGAATTGTAGATAAAGGGGCCGGCACAGGTTGAACTGTATATCCCCCCCTATCAGCCAATATTGCCCATGAAGGCTCTTCAGTAGATTTAGCTATCTTCA…
399	CNBRM085-14	AAF9187	Canada	Nova Scotia	Cape Breton Highlands National Park	46.6553	-60.4285	21	Curculionidae	Entiminae	Phyllobius	Phyllobius oblongus	A	Forest	COI-5P	KR126127	TATTTTTGGAACTTGATCAGGAATAGTGGGAACTTCATTAAGAATCTTAATTCGAGCAGAATTAGGAAATCCCGGTTCTTTAATTGGAGATGATCAAATCTACAATGTAATTGTAACTGCTCATGCTTTTATTATAATTTTTTTTATAGTTATACCTATAATAATTGGGGGATTTGGTAATTGACTAGTACCTCTTATATTAGGAGCACCAGATATAGCTTTTCCACGCCTTAATAATATAAGATTCTGACTACTCCCTCCTTCTCTATCATTCCTATTAATAAGAAGAATTGTAGATAAAGGGGCCGGCACAGGTTGGACTGTATATCCCCCCCTATCAGCCAATATTGCCCATGAAGGCTCTTCAGTAGATTTAGCTATCTTCAGGTTACATATAGC…
400	CNFNE1436-14	AAF9187	Canada	Quebec	Forillon National Park	48.857	-64.376	135	Curculionidae	Entiminae	Phyllobius	Phyllobius oblongus	A	Forest	COI-5P	KR129862	AACATTATATTTTATTTTTGGAACTTGATCAGGAATAGTGGGAACTTCATTAAGAATCTTAATTCGAGCAGAATTAGGAAATCCCGGTTCTTTAATTGGAGATGATCAAATCTACAATGTAATTGTAACTGCTCATGCTTTTATTATAATTTTTTTTATAGTTATACCTATAATAATTGGAGGATTTGGTAATTGACTAGTACCTCTTATATTAGGAGCACCAGATATAGCTTTTCCACGCCTTAATAATATAAGATTCTGACTACTCCCTCCTTCTCTATCATTCCTATTAATAAGAAGAATTGTAGATAAAGGGGCCGGCACAGGTTGAACTGTATATCCCCCCCTATCAGCCAATATTGCCCATGAAGGCTCTTCAGTAGATTTAGCTATCTTCAG…
401	CNFNE266-14	AAF9187	Canada	Quebec	Forillon National Park	48.857	-64.376	135	Curculionidae	Entiminae	Phyllobius	Phyllobius oblongus	A	Forest	COI-5P	KR123126	TATTTTTGGAACTTGATCAGGAATAGTGGGAACTTCATTAAGAATCTTAATTCGAGCAGAATTAGGAAATCCCGGTTCTTTAATTGGAGATGATCAAATCTACAATGTAATTGTAACTGCTCATGCTTTTATTATAATTTTTTTTATAGTTATACCTATAATAATTGGAGGATTTGGTAATTGACTAGTACCTCTTATATTAGGAGCACCAGATATAGCTTTTCCACGCCTTAATAATATAAGATTCTGACTACTCCCTCCTTCTCTATCATTCCTATTAATAAGAAGAATTGTAGATAAAGGGGCCGGCACAGGTTGAACTGTATATCCCCCCCTATCAGCCAATATTGCCCATGAAGGCTCTTCAGTAGATTTAGCTATCTTCAGGTTACATATAGC…
402	CNFNE733-14	AAF9187	Canada	Quebec	Forillon National Park	48.857	-64.376	135	Curculionidae	Entiminae	Phyllobius	Phyllobius oblongus	A	Forest	COI-5P	KR123349	GAACATTATATTTTATTTTTGGAACTTGATCAGGAATAGTGGGAACTTCATTAAGAATCTTAATTCGAGCAGAATTAGGAAATCCCGGTTCTTTAATTGGAGATGATCAAATCTACAATGTAATTGTAACTGCTCATGCTTTTATTATAATTTTTTTTATAGTTATACCTATAATAATTGGAGGATTTGGTAATTGACTAGTACCTCTTATATTAGGAGCACCAGATATAGCTTTTCCACGCCTTAATAATATAAGATTCTGACTACTCCCTCCTTCTCTATCATTCCTATTAATAAGAAGAATTGTAGATAAAGGGGCCGGCACAGGTTGAACTGTATATCCCCCCCTATCAGCCAATATTGCCCATGAAGGCTCTTCAGTAGATTTAGCTATCTTCA…
403	CNFNE841-14	AAF9187	Canada	Quebec	Forillon National Park	48.857	-64.376	135	Curculionidae	Entiminae	Phyllobius	Phyllobius oblongus	A	Forest	COI-5P	KR128395	TTTTATTTTTGGAACTTGATCAGGAATAGTGGGAACTTCATTAAGAATCTTAATTCGAGCAGAATTAGGAAATCCCGGTTCTTTAATTGGAGATGATCAAATCTACAATGTAATTGTAACTGCTCATGCTTTTATTATAATTTTTTTTATAGTTATACCTATAATAATTGGAGGATTTGGTAATTGACTAGTACCTCTTATATTAGGAGCACCAGATATAGCTTTTCCACGCCTTAATAATATAAGATTCTGACTACTCCCTCCTTCTCTATCATTCCTATTAATAAGAAGAATTGTAGATAAAGGGGCCGGCACAGGTTGAACTGTATATCCCCCCCTATCAGCCAATATTGCCCATGAAGGCTCTTCAGTAGATTTAGCTATCTTCAGGTTACATAT…
404	CNGBD155-13	AAF9187	Canada	Ontario	Georgian Bay Islands National Park	44.8515	-79.8744	177	Curculionidae	Entiminae	Phyllobius	Phyllobius oblongus	A	Forest	COI-5P	KR128628	AACATTATATTTTATTTTTGGAACTTGATCAGGAATAGTGGGAACTTCATTAAGAATCTTAATTCGAGCAGAATTAGGAAATCCCGGTTCTTTAATTGGAGATGATCAAATCTACAATGTAATTGTAACTGCTCATGCTTTTATTATAATTTTTTTTATAGTTATACCTATAATAATTGGAGGATTTGGTAATTGACTAGTACCTCTTATATTAGGAGCACCAGATATAGCTTTTCCACGCCTTAATAATATAAGATTCTGACTACTCCCTCCTTCTCTATCATTCCTATTAATAAGAAGAATTGTAGATAAAGGGGCCGGCACAGGTTGAACTGTATATCCCCCCCTATCAGCCAATATTGCCCATGAAGGCTCTTCAGTAGATTTAGCTATCTTCAG…
405	CNGBD159-13	AAF9187	Canada	Ontario	Georgian Bay Islands National Park	44.8515	-79.8744	177	Curculionidae	Entiminae	Phyllobius	Phyllobius oblongus	A	Forest	COI-5P	KR121716	GAACATTATATTTTATTTTTGGAACTTGATCAGGAATAGTGGGAACTTCATTAAGAATCTTAATTCGAGCAGAATTAGGAAATCCCGGTTCTTTAATTGGAGATGATCAAATCTACAATGTAATTGTAACTGCTCATGCTTTTATTATAATTTTTTTTATAGTTATACCTATAATAATTGGAGGATTTGGTAATTGACTAGTACCTCTTATATTAGGGGCACCAGATATAGCTTTTCCACGCCTTAATAATATAAGATTCTGACTACTCCCTCCTTCTCTATCATTCCTATTAATAAGAAGAATTGTAGATAAAGGGGCCGGCACAGGTTGAACTGTATATCCCCCCCTATCAGCCAATATTGCCCATGAAGGCTCTTCAGTAGATTTAGCTATCTTCA…
406	CNGBL191-14	AAF9187	Canada	Ontario	Georgian Bay Islands National Park	44.8515	-79.8744	177	Curculionidae	Entiminae	Phyllobius	Phyllobius oblongus	A	Forest	COI-5P	KR125777	ATTGGAACATTATATTTTATTTTTGGAACTTGATCAGGAATAGTGGGAACTTCATTAAGAATCTTAATTCGAGCAGAATTAGGAAATCCCGGTTCTTTAATTGGAGATGATCAAATCTACAATGTAATTGTAACTGCTCATGCTTTTATTATAATTTTTTTTATAGTTATACCTATAATAATTGGAGGATTTGGTAATTGACTAGTACCTCTTATATTAGGAGCACCAGATATAGCTTTTCCACGCCTTAATAATATAAGATTCTGACTACTCCCTCCTTCTCTATCATTCCTATTAATAAGAAGAATTGTAGATAAAGGGGCCGGCACAGGTTGAACTGTATATCCCCCCCTATCAGCCAATATTGCCCATGAAGGCTCTTCAGTAGATTTAGCTATC…
407	CNROC204-13	AAF9187	Canada	Ontario	Rouge National Urban Park	43.8223	-79.1897	136	Curculionidae	Entiminae	Phyllobius	Phyllobius oblongus	A	Forest	COI-5P	KR131019	-ACATTATATTTTATTTTTGGAACTTGATCAGGAATAGTGGGAACTTCATTA---AGAATCTTAATTCGAGCAGAATTAGGAAATCCCGGTTCTTTAATTGGAGAT---GATCAAATCTACAATGTAATTGTAACTGCTCATGCTTTTATTATAATTTTTTTTATAGTTATACCTATAATAATTGGAGGATTTGGTAATTGACTAGTACCTCTTATA---TTAGGAGCACCAGATATAGCTTTTCCACGCCTTAATAATATAAGATTCTGACTACTCCCTCCTTCTCTATCATTCCTATTAATAAGAAGAATTGTAGATAAAGGGGCCGGCACAGGTTGAACTGTATATCCCCCCCTATCAGCCAATATTGCCCATGAAGGCTCTTCAGTAGATTTA--…
408	CNROD409-13	AAF9187	Canada	Ontario	Rouge National Urban Park	43.8223	-79.1897	136	Curculionidae	Entiminae	Phyllobius	Phyllobius oblongus	A	Forest	COI-5P	KR128973	----------TTTATTTTTGGAACTTGATCAGGAATAGTGGGAACTTCATTA---AGAATCTTAATTCGAGCAGAATTAGGAAATCCCGGTTCTTTAATTGGAGAT---GATCAAATCTACAATGTAATTGTAACTGCTCATGCTTTTATTATAATTTTTTTTATAGTTATACCTATAATAATTGGAGGATTTGGTAATTGACTAGTACCTCTTATA---TTAGGAGCACCAGATATAGCTTTTCCACGCCTTAATAATATAAGATTCTGACTACTCCCTCCTTCTCTATCATTCCTATTAATAAGAAGAATTGTAGATAAAGGGGCCGGCACAGGTTGAACTGTATATCCCCCCCTATCAGCCAATATTGCCCATGAAGGCTCTTCAGTAGATTTA--…
409	CNROL1105-13	AAF9187	Canada	Ontario	Rouge National Urban Park	43.8223	-79.1897	136	Curculionidae	Entiminae	Phyllobius	Phyllobius oblongus	A	Forest	COI-5P	KR125207	-ACATTATATTTTATTTTTGGAACTTGATCAGGAATAGTGGGAACTTCATTA---AGAATCTTAATTCGAGCAGAATTAGGAAATCCCGGTTCTTTAATTGGAGAT---GATCAAATCTACAATGTAATTGTAACTGCTCATGCTTTTATTATAATTTTTTTTATAGTTATACCTATAATAATTGGGGGATTTGGTAATTGACTAGTACCTCTTATA---TTAGGAGCACCAGATATAGCTTTTCCACGCCTTAATAATATAAGATTCTGACTACTCCCTCCTTCTCTATCATTCCTATTAATAAGAAGAATTGTAGATAAAGGGGCCGGCACAGGTTGGACTGTATATCCCCCCCTATCAGCCAATATTGCCCATGAAGGCTCTTCAGTAGATTTA--…
410	CNROL1112-13	AAF9187	Canada	Ontario	Rouge National Urban Park	43.8223	-79.1897	136	Curculionidae	Entiminae	Phyllobius	Phyllobius oblongus	A	Forest	COI-5P	KR126306	-ACATTATATTTTATTTTTGGAACTTGATCAGGAATAGTGGGAACTTCATTA---AGAATCTTAATTCGAGCAGAATTAGGAAATCCCGGTTCTTTAATTGGAGAT---GATCAAATCTACAATGTAATTGTAACTGCTCATGCTTTTATTATAATTTTTTTTATAGTTATACCTATAATAATTGGAGGATTTGGTAATTGACTAGTACCTCTTATA---TTAGGAGCACCAGATATAGCTTTTCCACGCCTTAATAATATAAGATTCTGACTACTCCCTCCTTCTCTATCATTCCTATTAATAAGAAGAATTGTAGATAAAGGGGCCGGCACAGGTTGAACTGTATATCCCCCCCTATCAGCCAATATTGCCCATGAAGGCTCTTCAGTAGATTTA--…
411	CNROL1167-13	AAF9187	Canada	Ontario	Rouge National Urban Park	43.8223	-79.1897	136	Curculionidae	Entiminae	Phyllobius	Phyllobius oblongus	A	Forest	COI-5P	KR120307	-------------ATTTTTGGAACTTGATCAGGAATAGTGGGAACTTCATTA---AGAATCTTAATTCGAGCAGAATTAGGAAATCCCGGTTCTTTAATTGGAGAT---GATCAAATCTACAATGTAATTGTAACTGCTCATGCTTTTATTATAATTTTTTTTATAGTTATACCTATAATAATTGGAGGATTTGGTAATTGACTAGTACCTCTTATA---TTAGGAGCACCAGATATAGCTTTTCCACGCCTTAATAATATAAGATTCTGACTACTCCCTCCTTCTCTATCATTCCTATTAATAAGAAGAATTGTAGATAAAGGGGCCGGCACAGGTTGAACTGTATATCCCCCCCTATCAGCCAATATTGCCCATGAAGGCTCTTCAGTAGATTTA--…
412	CNROM644-13	AAF9187	Canada	Ontario	Rouge National Urban Park	43.8223	-79.1897	136	Curculionidae	Entiminae	Phyllobius	Phyllobius oblongus	A	Forest	COI-5P	KR121519	-ACATTATATTTTATTTTTGGAACTTGATCAGGAATAGTGGGAACTTCATTAAGAATCTTAATTCGAGCAGAATTAGGAAATCCCGGTTCTTTAATTGGAGAT---GATCAAATCTACAATGTAATTGTAACTGCTCATGCTTTTATTATAATTTTTTTTATAGTTATACCTATAATAATTGGAGGATTTGGTAATTGACTAGTACCTCTTATATTAGGAGCACCAGATATAGCTTTTCCACGCCTTAATAATATAAGATTCTGACTACTCCCTCCTTCTCTATCATTCCTATTAATAAGAAGAATTGTAGATAAAGGGGCCGGCACAGGTTGAACTGTATATCCCCCCCTATCAGCCAATATTGCCCATGAAGGCTCTTCAGTAGATTTA---GCTAT…
413	CNROM687-13	AAF9187	Canada	Ontario	Rouge National Urban Park	43.8223	-79.1897	136	Curculionidae	Entiminae	Phyllobius	Phyllobius oblongus	A	Forest	COI-5P	KR124823	-ACATTATATTTTATTTTTGGAACTTGATCAGGAATAGTGGGAACTTCATTAAGAATCTTAATTCGAGCAGAATTAGGAAATCCCGGTTCTTTAATTGGAGAT---GATCAAATCTACAATGTAATTGTAACTGCTCATGCTTTTATTATAATTTTTTTTATAGTTATACCTATAATAATTGGAGGATTTGGTAATTGACTAGTACCTCTTATATTAGGAGCACCAGATATAGCTTTTCCACGCCTTAATAATATAAGATTCTGACTACTCCCTCCTTCTCTATCATTCCTATTAATAAGAAGAATTGTAGATAAAGGGGCCGGCACAGGTTGAACTGTATATCCCCCCCTATCAGCCAATATTGCCCATGAAGGCTCTTCAGTAGATTTA---GCTAT…
414	CNROM689-13	AAF9187	Canada	Ontario	Rouge National Urban Park	43.8223	-79.1897	136	Curculionidae	Entiminae	Phyllobius	Phyllobius oblongus	A	Forest	COI-5P	KR128570	-ACATTATATTTTATTTTTGGAACTTGATCAGGAATAGTGGGAACTTCATTAAGAATCTTAATTCGAGCAGAATTAGGAAATCCCGGTTCTTTAATTGGAAAT---GATCAAATCTACAATGTAATTGTAACTGCTCATGCTTTTATTATAATTTTTTTTATAGTTATACCTATAATAATTGGAGGATTTGGTAATTGACTAGTACCTCTTATATTAGGAGCACCAGATATAGCTTTTCCACGCCTTAATAATATAAGATTCTGACTACTCCCTCCTTCTCTATCATTCCTATTAATAAGAAGAATTGTAGATAAAGGGGCCGGCACAGGTTGAACTGTATATCCCCCCCTATCAGCCAATATTGCCCATGAAGGCTCTTCAGTAGATTTA---GCTAT…
415	CNRON244-13	AAF9187	Canada	Ontario	Rouge National Urban Park	43.8223	-79.1897	136	Curculionidae	Entiminae	Phyllobius	Phyllobius oblongus	A	Forest	COI-5P	KR124491	AACATTATATTTTATTTTTGGAACTTGATCAGGAATAGTGGGAACTTCATTAAGAATCTTAATTCGAGCAGAATTAGGAAATCCCGGTTCT---------TTAATTGGAGATGATCAAATCTACAATGTAATTGTAACTGCTCATGCTTTTATTATAATTTTTTTTATAGTTATACCTATAATAATTGGAGGATTTGGTAATTGACTAGTACCTCTTATATTAGGAGCACCAGATATAGCTTTTCCACGCCTTAATAATATAAGATTCTGACTACTCCCTCCTTCTCTATCATTCCTATTAATAAGAAGAATTGTAGATAAAGGGGCCGGCACAGGTTGAACTGTATATCCCCCCCTATCAGCCAATATTGCCCATGAAGGCTCTTCAGTAGATTTAGC…
416	CNRON273-13	AAF9187	Canada	Ontario	Rouge National Urban Park	43.8223	-79.1897	136	Curculionidae	Entiminae	Phyllobius	Phyllobius oblongus	A	Forest	COI-5P	KR129409	AACATTATATTTTATTTTTGGAACTTGATCAGGAATAGTGGGAACTTCATTAAGAATCTTAATTCGAGCAGAATTAGGAAATCCCGGTTCT---------TTAATTGGAGATGATCAAATCTACAATGTAATTGTAACTGCTCATGCTTTTATTATAATTTTTTTTATAGTTATACCTATAATAATTGGAGGATTTGGTAATTGACTAGTACCTCTTATATTAGGAGCACCAGATATAGCTTTTCCACGCCTTAATAATATAAGATTCTGACTACTCCCTCCTTCTCTATCATTCCTATTAATAAGAAGAATTGTAGATAAAGGGGCCGGCACAGGTTGAACTGTATATCCCCCCCTATCAGCCAATATTGCCCATGAAGGCTCTTCAGTAGATTTAGC…
417	CNWLL367-13	AAH0270	Canada	Alberta	Waterton Lakes National Park	49.106	-113.819	1303	Curculionidae	Entiminae	Trachyphloeus	Trachyphloeus bifoveolatus		Forest	COI-5P	KM850925	--CTTTATATTTCATTTTTGGGAGATGATCAGGTATAGTAGGAACTTCTCTAAGAATCCTAATTCGAACCGAATTAGGAAATCCTGGATCC------CTTATTGGTGATGATCAAATTTATAATATAATTGTAACTGCTCATGCATTTATTATAATTTTCTTTATAGTAATACCCATTTTAATTGGGGGATTTGGAAATTGACTTATTCCATTAATATTAGGAGCCCCTGATATGGCTTTCCCTCGTCTTAATAATATAAGATTCTGATTATTACCTCCTTCTTTATCTCTTCTATTAATAAGAAGAATTGTTGACAAAGGAGTA---GGTACTGGTTGAACAATTTATCCTCCTTTATCAGCTAATATCGCCCATGAAGGATCTTCTGTAGATTTAGC…
418	GBCOU1568-13	AAC0962	Italy	Trentino-Alto Adige	Etschtal	46.778	11.242	1090	Curculionidae	Entiminae	Otiorhynchus	Otiorhynchus scaber	A		COI-5P	KM450727	TACATTATATTTTATCCTAGGATCTTGATCAGGGATAGTTGGGACTTCCCTAAGAATATTAATTCGAGCAGAATTAGGCACACCCGGGGCCCTGATTGGTGATGATCAAATTTACAATGTAATCGTTACAGCTCACGCTTTTATTATAATTTTTTTTATAGTTATACCTATTATAATTGGGGGATTTGGAAATTGATTAGTCCCCCTTATATTAGGAGCCCCTGATATAGCCTTCCCACGACTTAATAATATAAGATTTTGATTACTTCCCCCAAGCCTATCCCTTTTATTGATAAGAAGAATAATTGATAAAGGGGCAGGAACTGGGTGAACAGTATACCCTCCCCTATCTTCTAATATTGCCCACGAAGGAGCCTCTGTTGATTTAGCCATCTTCAG…
419	HPPPE1664-13	AAG5222	Canada	Nova Scotia	Halifax	44.623	-63.569	30	Curculionidae	Entiminae	Strophosoma	Strophosoma melanogrammum			COI-5P	KR483290	GACATTATATTTCATTTTTGGGGCATGATCAGGCATAATTGGAACTTCTTTAAGAATACTGATTCGAACCGAACTAGGAAATCCT---GGGTCACTGATTGGT------------GACGACCAAATTTATAACGTTATTGTAACTGCTCATGCTTTCATTATAATTTTCTTTATAGTTATACCTATAATAATTGGGGGATTCGGAAATTGATTAATACCCTTAATACTTGGAGCTCCAGATATAGCTTTTCCCCGAATAAACAATATAAGATTTTGGCTTCTTCCTCCATCCTTATCCCTTCTATTGATAAGAAGAATTGTTGATAAAGGAGCT---GGTACAGGCTGAACTGTTTATCCTCCTTTATCAACAAATATCGCTCACGAAGGATCATCTGT…
420	PAAUG1095-12		Canada	Ontario	Wellington County	43.537	-80.134	320	Curculionidae	Entiminae	Polydrusus	Polydrusus formosus		Temperate mixed forest	COI-5P	MG054256	-------------ATTTTTGGTGCCTGATCCGGAATAGTGGGAACTTCTTTA---AGAATACTTATTCGAGCCGAATTAGGAAATCCAGGTTCTTTAATTGGAGAC---GACCAAATTTATAACGTAATTGTAACTGCTCATGCATTTATTATAATTTTCTTTATAGTAATACCAATTATAATCGGAGGATTCGGAAATTGATTAGTCCCTCTTATA---TTAGGAGCACCTGATATAGCATTTCCACGATTAAATAATATAAGATTTTGATTATTGCCTCCTTCTTTGTCCCTCCTTTTAATAAGAAGAATTGTTGACAAAGGAGCTGGAACTGGTTGAACTGTTTATCCCCCCTTATCGGCCAATATTGCACATGAAGGATCTTCAGTAGATTTA--…
421	PHNXG090-13	AAB8911	Canada	Ontario	Wellington County	43.54	-80.14	320	Curculionidae	Entiminae	Polydrusus	Polydrusus formosus	A		COI-5P	KR485524	-ACTTTATATTTTATTTTTGGTGCCTGATCCGGAATAGTGGGAACTTCTTTA---AGAATACTTATTCGAGCCGAATTAGGAAATCCAGGTTCTTTAATTGGAGAC---GACCAAATTTACAACGTAATTGTAACTGCTCATGCATTTATTATAATTTTCTTTATAGTAATACCAATTATAATCGGAGGATTCGGAAATTGATTAGTCCCTCTTATA---TTAGGAGCACCTGATATAGCATTTCCACGATTAAATAATATAAGATTTTGATTATTGCCTCCTTCTTTGTCCCTCCTTTTAATAAGAAGAATTGTTGACAAAGGAGCTGGAACTGGTTGAACTGTTTATCCCCCCTTATCGGCCAATATTGCACATGAAGGATCTTCAGTAGATTTA--…
422	PHNXN045-14	AAB8911	Canada	Ontario	Wellington County	43.54	-80.14	320	Curculionidae	Entiminae	Polydrusus	Polydrusus formosus	A		COI-5P	KR484057	AACTTTATATTTTATTTTTGGTGCCTGATCCGGAATAGTGGGAACTTCTTTAAGAATACTTATTCGAGCCGAATTAGGAAATCCAGGTTCT---TTAATTGGAGACGACCAAATTTACAACGTAATTGTAACTGCTCATGCATTTATTATAATTTTCTTTATAGTAATACCAATTATAATCGGAGGATTCGGAAATTGATTAGTCCCTCTTATATTAGGAGCACCTGATATAGCATTTCCACGATTAAATAATATAAGATTTTGATTATTGCCTCCTTCTTTGTCCCTCCTTTTAATAAGAAGAATTGTTGACAAAGGAGCTGGAACTGGTTGAACTGTTTATCCCCCCTTATCGGCCAATATTGCACATGAAGGATCTTCAGTAGATTTAGCAATTTT…
423	RBINA3000-13	AAD5565	Canada	Ontario	Rouge National Urban Park	43.8444	-79.197	156	Curculionidae	Entiminae	Sciaphilus	Sciaphilus asperatus	A		COI-5P	KR485732	AACCCTATACTTTATTTTTGGCTCCTGATCNGGAATAATTGGAACCTCCCTA---AGTATACTAATTCGTACAGAACTAGGAAATCCTGGATCCCTAATTGGGGAT---GATCAAATTTATAATGTAATTGTAACTGCTCATGCATTTATTATAATTTTTTTTATAGTTATACCAATTATAATTGGAGGTTTTGGTAATTGACTAGTCCCACTAATA---CTAGGAGCCCCTGATATAGCTTTCCCACGATTAAATAATATAAGATTTTGGCTTCTACCCCCATCCTTATCCCTTTTATTAATAAGAAGAATTGTAGACAAAGGAGCAGGAACAGGATGAACAGTTTACCCTCCCTTATCGGCTAATATTGCTCATGAAGGATCTTCAGTTGACCTG--…
424	SSWEE003-13	AAH0270	Canada	Alberta	Waterton Lakes National Park	49.088	-113.883	1328	Curculionidae	Entiminae	Trachyphloeus	Trachyphloeus bifoveolatus		Grassland	COI-5P	KM847057	AACTTTATATTTCATTTTTGGGAGATGATCAGGTATAGTAGGAACTTCTCTA---AGAATCCTAATTCGAACCGAATTAGGAAATCCTGGATCCCTTATTGGTGAT---GATCAAATTTATAATATAATTGTAACTGCTCATGCATTTATTATAATTTTCTTTATAGTAATACCCATTTTAATTGGGGGATTTGGAAATTGACTTATTCCATTAATA---TTAGGAGCCCCTGATATGGCTTTCCCTCGTCTTAATAATATAAGATTCTGATTATTACCTCCTTCTTTATCTCTTCTATTAATAAGAAGAATTGTTGACAAAGGAGTAGGTACTGGTTGAACAATTTATCCTCCTTTATCAGCTAATATCGCCCATGAAGGATCTTCTGTAGATTTA--…
425	CNBRN277-14	AAG5244	Canada	Nova Scotia	Cape Breton Highlands National Park	46.6553	-60.4285	21	Curculionidae	Entiminae	Polydrusus	Polydrusus cervinus	A	Forest	COI-5P	KR124822	ATTTTATTTTCGGAGCTTGATCAGGAATAGTAGGTACTTCTCTTAGTATACTTATTCGAACAGAACTAGGTAATCCGGGGTCCTTAATTGGAGATGATCAAATTTACAACGTCATTGTAACCGCTCATGCCTTTATTATAATTTTCTTTATAGTTATACCAATCATAATTGGGGGATTTGGAAATTGATTAGTTCCCCTTATACTAGGAGCACCTGATATGGCATTCCCCCGACTCAATAATATAAGATTTTGACTTCTACCCCCCTCTCTAACGCTTCTTCTAATAAGAAGAATTGTAGATAAGGGTGCCGGGACAGGGTGAACAGTCTACCCCCCCCTCTCAACAAATATTGCCCATGAAGGATCTTCGGTAGATTTAGCAATTTTCAGCTTACATA…
426	CNBRN444-14	AAF9187	Canada	Nova Scotia	Cape Breton Highlands National Park	46.6553	-60.4285	21	Curculionidae	Entiminae	Phyllobius	Phyllobius oblongus	A	Forest	COI-5P	KR121876	GAACATTATATTTTATTTTTGGAACTTGATCAGGAATAGTGGGAACTTCATTAAGAATCTTAATTCGAGCAGAATTAGGAAATCCCGGTTCTTTAATTGGAGATGATCAAATCTACAATGTAATTGTAACTGCTCATGCTTTTATTATAATTTTTTTTATAGTTATACCTATAATAATTGGGGGATTTGGTAATTGACTAGTACCTCTTATATTAGGAGCACCAGATATAGCTTTTCCACGCCTTAATAATATAAGATTCTGACTACTCCCTCCTTCTCTATCATTCCTATTAATAAGAAGAATTGTAGATAAAGGGGCCGGCACAGGTTGGACTGTATATCCCCCCCTATCAGCCAATATTGCCCATGAAGGCTCTTCAGTAGATTTAGCTATCTTCA…
427	CNFNF2053-14	AAF9187	Canada	Quebec	Forillon National Park	48.857	-64.376	135	Curculionidae	Entiminae	Phyllobius	Phyllobius oblongus	A	Forest	COI-5P	KR126122	GAACATTATATTTTATTTTTGGAACTTGATCAGGAATAGTGGGAACTTCATTAAGAATCTTAATTCGAGCAGAATTAGGAAATCCCGGTTCTTTAATTGGAGATGATCAAATCTACAATGTAATTGTAACTGCTCATGCTTTTATTATAATTTTTTTTATAGTTATACCTATAATAATTGGAGGATTTGGTAATTGACTAGTACCTCTTATATTAGGAGCACCAGATATAGCTTTTCCACGCCTTAATAATATAAGATTCTGACTACTCCCTCCTTCTCTATCATTCCTATTAATAAGAAGAATTGTAGATAAAGGGGCCGGCACAGGTTGAACTGTATATCCCCCCCTATCAGCCAATATTGCCCATGAAGGCTCTTCAGTAGATTTAGCTATCTTCA…
428	CNFNF2064-14	AAF9187	Canada	Quebec	Forillon National Park	48.857	-64.376	135	Curculionidae	Entiminae	Phyllobius	Phyllobius oblongus	A	Forest	COI-5P	KR127536	GAACATTATATTTTATTTTTGGAACTTGATCAGGAATAGTGGGAACTTCATTAAGAATCTTAATTCGAGCAGAATTAGGAAATCCCGGTTCTTTAATTGGAGATGATCAAATCTACAATGTAATTGTAACTGCTCATGCTTTTATTATAATTTTTTTTATAGTTATACCTATAATAATTGGAGGATTTGGTAATTGACTAGTACCTCTTATATTAGGAGCACCAGATATAGCTTTTCCACGCCTTAATAATATAAGATTCTGACTACTCCCTCCTTCTCTATCATTCCTATTAATAAGAAGAATTGTAGATAAAGGGGCCGGCACAGGTTGAACTGTATATCCCCCCCTATCAGCCAATATTGCCCATGAAGGCTCTTCAGTAGATTTAGCTATCTTCA…
429	CNFNF2793-14	AAB8911	Canada	Quebec	Forillon National Park	48.857	-64.376	135	Curculionidae	Entiminae	Polydrusus	Polydrusus formosus	A	Forest	COI-5P	KR121625	AACTTTATATTTTATTTTTGGTGCCTGATCCGGAATAGTGGGAACTTCTTTAAGAATACTTATTCGAGCCGAATTAGGAAATCCAGGTTCTTTAATTGGAGACGACCAAATTTACAACGTAATTGTAACTGCTCATGCATTTATTATAATTTTCTTTATAGTAATACCAATTATAATCGGAGGATTCGGAAATTGATTAGTCCCTCTTATATTAGGAGCACCTGATATAGCATTTCCACGATTAAATAATATAAGATTTTGATTATTGCCTCCTTCTTTGTCCCTCCTTTTAATAAGAAGAATTGTTGACAAAGGAGCTGGAACTGGTTGAACTGTTTATCCCCCCTTATCGGCCAATATTGCACATGAAGGATCTTCAGTAGATTTAGCAATTTTTAG…
430	CNFNF965-14	AAF9187	Canada	Quebec	Forillon National Park	48.857	-64.376	135	Curculionidae	Entiminae	Phyllobius	Phyllobius oblongus	A	Forest	COI-5P	KR123908	ATTTTATTTTTGGAACTTGATCAGGAATAGTGGGAACTTCATTAAGAATCTTAATTCGAGCAGAATTAGGAAATCCCGGTTCTTTAATTGGAGATGATCAAATCTACAATGTAATTGTAACTGCTCATGCTTTTATTATAATTTTTTTTATAGTTATACCTATAATAATTGGAGGATTTGGTAATTGACTAGTACCTCTTATATTAGGAGCACCAGATATAGCTTTTCCACGCCTTAATAATATAAGATTCTGACTACTCCCTCCTTCTCTATCATTCCTATTAATAAGAAGAATTGTAGATAAAGGGGCCGGCACAGGTTGAACTGTATATCCCCCCCTATCAGCCAATATTGCCCATGAAGGCTCTTCAGTAGATTTAGCTATCTTCAGGTTACATA…
431	CNFNG1397-14	AAB8911	Canada	Quebec	Forillon National Park	48.857	-64.376	135	Curculionidae	Entiminae	Polydrusus	Polydrusus formosus	A	Forest	COI-5P	KR129565	ATTTTTGGTGCCTGATCCGGAATAGTGGGAACTTCTTTAAGAATACTTATTCGAGCCGAATTAGGAAATCCAGGTTCTTTAATTGGAGACGACCAAATTTACAACGTAATTGTAACTGCTCATGCATTTATTATAATTTTCTTTATAGTAATACCAATTATAATCGGAGGATTCGGAAATTGATTAGTCCCTCTTATATTAGGAGCACCTGATATAGCATTTCCACGATTAAATAATATAAGATTTTGATTATTGCCTCCTTCTTTGTCCCTCCTTTTAATAAGAAGAATTGTTGACAAAGGAGCTGGAACTGGTTGAACTGTTTATCCCCCCTTATCGGCCAATATTGCACATGAAGGATCTTCAGTAGATTTAGCAATTTTTAGACTACATATAGCA…
432	CNFNG1443-14	AAB8911	Canada	Quebec	Forillon National Park	48.857	-64.376	135	Curculionidae	Entiminae	Polydrusus	Polydrusus formosus	A	Forest	COI-5P	KR122084	TTTATTTTTGGTGCNTGATCCGGAATAGTGGGAACTTCTTTAAGAATACTTATTCGAGCCGAATTAGGAAATCCAGGTTCTTTAATTGGAGACGACCAAATTTACAACGTAATTGTAACTGCTCATGCATTTATTATAATTTTCTTTATAGTAATACCAATTATAATCGGAGGATTCGGAAATTGATTAGTCCCTCTTATATTAGGAGCACCTGATATAGCATTTCCACGATTAAATAATATAAGATTTTGATTATTGCCTCCTTCTTTGTCCCTCCTTTTAATAAGAAGAATTGTTGACAAAGGAGCTGGAACTGGTTGAACTGTTTATCCCCCCTTATCGGCCAATATTGCACATGAAGGATCTTCAGTAGATTTAGCAATTTTTAGACTACATATA…
433	CNFNG1452-14	AAB8911	Canada	Quebec	Forillon National Park	48.857	-64.376	135	Curculionidae	Entiminae	Polydrusus	Polydrusus formosus	A	Forest	COI-5P	KR126254	ACTTTATATTTTATTTTTGGTGCCTGATCCGGAATAGTGGGAACTTCTTTAAGAATACTTATTCGAGCCGAATTAGGAAATCCAGGTTCTTTAATTGGAGACGACCAAATTTATAACGTAATTGTAACTGCTCATGCATTTATTATAATTTTCTTTATAGTAATACCAATTATAATCGGAGGATTCGGAAATTGATTAGTCCCTCTTATATTAGGAGCACCTGATATAGCATTTCCACGATTAAATAATATAAGATTTTGATTATTGCCTCCTTCTTTGTCCCTCCTTTTAATAAGAAGAATTGTTGACAAAGGAGCTGGAACTGGTTGAACTGTTTATCCCCCCTTATCGGCCAATATTGCACATGAAGGATCTTCAGTAGATTTAGCAATTTTTAGA…
434	CNFNG912-14	AAF9187	Canada	Quebec	Forillon National Park	48.857	-64.376	135	Curculionidae	Entiminae	Phyllobius	Phyllobius oblongus	A	Forest	COI-5P	KR131115	ATTTTATTTTTGGAACTTGATCAGGAATAGTGGGAACTTCATTAAGAATCTTAATTCGAGCAGAATTAGGAAATCCCGGTTCTTTAATTGGAGATGATCAAATCTACAATGTAATTGTAACTGCTCATGCTTTTATTATAATTTTTTTTATAGTTATACCTATAATAATTGGAGGATTTGGTAATTGACTAGTACCTCTTATATTAGGAGCACCAGATATAGCTTTTCCACGCCTTAATAATATAAGATTCTGACTACTCCCTCCTTCTCTATCATTCCTATTAATAAGAAGAATTGTAGATAAAGGGGCCGGCACAGGTTGAACTGTATATCCCCCCCTATCAGCCAATATTGCCCATGAAGGCTCTTCAGTAGATTTAGCTATCTTCAGGTTACATA…
435	CNFNH1983-14	AAB8911	Canada	Quebec	Forillon National Park	48.857	-64.376	135	Curculionidae	Entiminae	Polydrusus	Polydrusus formosus	A	Forest	COI-5P	KR128872	ATTTTTGGTGCCTGATCCGGAATAGTGGGAACTTCTTTAAGAATACTTATTCGAGCCGAATTAGGAAATCCAGGTTCTTTAATTGGAGACGACCAAATTTACAACGTAATTGTAACTGCTCATGCATTTATTATAATTTTCTTTATAGTAATACCAATTATAATCGGAGGATTCGGAAATTGATTAGTCCCTCTTATATTAGGAGCACCTGATATAGCATTTCCACGATTAAATAATATAAGATTTTGATTATTGCCTCCTTCTTTGTCCCTCCTTTTAATAAGAAGAATTGTTGACAAAGGAGCTGGAACTGGTTGAACTGTTTATCCCCCCTTATCGGCCAATATTGCACATGAAGGATCTTCAGTAGATTTAGCAATTTTTAGACTACATATAGCA…
436	CNFNH1997-14	AAB8911	Canada	Quebec	Forillon National Park	48.857	-64.376	135	Curculionidae	Entiminae	Polydrusus	Polydrusus formosus	A	Forest	COI-5P	KR130743	ACTTTATATTTTATTTTTGGTGCCTGATCCGGAATAGTGGGAACTTCTTTAAGAATACTTATTCGAGCCGAATTAGGAAATCCAGGTTCTTTAATTGGAGACGACCAAATTTATAACGTAATTGTAACTGCTCATGCATTTATTATAATTTTCTTTATAGTAATACCAATTATAATCGGAGGATTCGGAAATTGATTAGTCCCTCTTATATTAGGAGCACCTGATATAGCATTTCCACGATTAAATAATATAAGATTTTGATTATTGCCTCCTTCTTTGTCCCTCCTTTTAATAAGAAGAATTGTTGACAAAGGAGCTGGAACTGGTTGAACTGTTTATCCCCCCTTATCGGCCAATATTGCACATGAAGGATCTTCAGTAGATTTAGCAATTTTTAGA…
437	CNFNI640-14	AAB8911	Canada	Quebec	Forillon National Park	48.857	-64.376	135	Curculionidae	Entiminae	Polydrusus	Polydrusus formosus	A	Forest	COI-5P	KR130767	TCCGGAATAGTGGGAACTTCTTTAAGAATACTTATTCGAGCCGAATTAGGAAATCCAGGTTCTTTAATTGGAGACGACCAAATTTACAACGTAATTGTAACTGCTCATGCATTTATTATAATTTTCTTTATAGTAATACCAATTATAATCGGAGGATTCGGAAATTGATTAGTCCCTCTTATATTAGGAGCACCTGATATAGCATTTCCACGATTAAATAATATAAGATTTTGATTATTGCCTCCTTCTTTGTCCCTCCTTTTAATAAGAAGAATTGTTGACAAAGGAGCTGGAACTGGTTGAACTGTTTATCCCCCCTTATCGGCCAATATTGCACATGAAGGATCTTCAGTAGATTTAGCAATTTTTAGACTACATATAGCAGGTGTATCGTCTATT…
438	CNFNQ652-14	AAF9187	Canada	Quebec	Forillon National Park	48.857	-64.376	135	Curculionidae	Entiminae	Phyllobius	Phyllobius oblongus	A	Forest	COI-5P	KR127516	ACATTATATTTTATTTTTGGAACTTGATCAGGAATAGTGGGAACTTCATTAAGAATCTTAATTCGAGCAGAATTAGGAAATCCCGGTTCTTTAATTGGAGATGATCAAATCTACAATGTAATTGTAACTGCTCATGCTTTTATTATAATTTTTTTTATAGTTATACCTATAATAATTGGAGGATTTGGTAATTGACTAGTACCTCTTATATTAGGAGCACCAGATATAGCTTTTCCACGCCTTAATAATATAAGATTCTGACTACTCCCTCCTTCTCTATCATTCCTATTAATAAGAAGAATTGTAGATAAAGGGGCCGGCACAGGTTGAACTGTATATCCCCCCCTATCAGCCAATATTGCCCATGAAGGCTCTTCAGTAGATTTAGCTATCTTCAGG…
439	CNFNR2870-14	AAF9187	Canada	Quebec	Forillon National Park	48.857	-64.376	135	Curculionidae	Entiminae	Phyllobius	Phyllobius oblongus	A	Forest	COI-5P	KR124343	TTTATTTTTGGAACTTGATCAGGAATAGTGGGAACTTCATTAAGAATCTTAATTCGAGCAGAATTAGGAAATCCCGGTTCTTTAATTGGAGATGATCAAATCTACAATGTAATTGTAACTGCTCATGCTTTTATTATAATTTTTTTTATAGTTATACCTATAATAATTGGAGGATTTGGTAATTGACTAGTACCTCTTATATTAGGAGCACCAGATATAGCTTTTCCACGCCTTAATAATATAAGATTCTGACTACTCCCTCCTTCTCTATCATTCCTATTAATAAGAAGAATTGTAGATAAAGGGGCCGGCACAGGTTGAACTGTATATCCCCCCCTATCAGCCAATATTGCCCATGAAGGCTCTTCAGTAGATTTAGCTATCTTCAGGTTACATATA…
440	CNFNR3203-14	AAF9187	Canada	Quebec	Forillon National Park	48.857	-64.376	135	Curculionidae	Entiminae	Phyllobius	Phyllobius oblongus	A	Forest	COI-5P	KR128802	TTTATTTTTGGAACTTGATCAGGAATAGTGGGAACTTCATTAAGAATCTTAATTCGAGCAGAATTAGGAAATCCCGGTTCTTTAATTGGAGATGATCAAATCTACAATGTAATTGTAACTGCTCATGCTTTTATTATAATTTTTTTTATAGTTATACCTATAATAATTGGAGGATTTGGTAATTGACTAGTACCTCTTATATTAGGAGCACCAGATATAGCTTTTCCACGCCTTAATAATATAAGATTCTGACTACTCCCTCCTTCTCTATCATTCCTATTAATAAGAAGAATTGTAGATAAAGGGGCCGGCACAGGTTGAACTGTATATCCCCCCCTATCAGCCAATATTGCCCATGAAGGCTCTTCAGTAGATTTAGCTATCTTCAGGTTACATATA…
441	CNFNR3373-14	AAF9187	Canada	Quebec	Forillon National Park	48.857	-64.376	135	Curculionidae	Entiminae	Phyllobius	Phyllobius oblongus	A	Forest	COI-5P	KR124525	GGAATAGTGGGAACTTCATTAAGAATCTTAATTCGAGCAGAATTAGGAAATCCCGGTTCTTTAATTGGAGATGATCAAATCTACAATGTAATTGTAACTGCTCATGCTTTTATTATAATTTTTTTTATAGTTATACCTATAATAATTGGAGGATTTGGTAATTGACTAGTACCTCTTATATTAGGAGCACCAGATATAGCTTTTCCACGCCTTAATAATATAAGATTCTGACTACTCCCTCCTTCTCTATCATTCCTATTAATAAGAAGAATTGTAGATAAAGGGGCCGGCACAGGTTGAACTGTATATCCCCCCCTATCAGCCAATATTGCCCATGAAGGCTCTTCAGTAGATTTAGCTATCTTCAGGTTACATATAGCGGGGGTCTCCTCAATCCTC…
442	CNFNR3418-14	AAF9187	Canada	Quebec	Forillon National Park	48.857	-64.376	135	Curculionidae	Entiminae	Phyllobius	Phyllobius oblongus	A	Forest	COI-5P	KR127832	TGATCAGGAATAGTGGGAACTTCATTAAGAATCTTAATTCGAGCAGAATTAGGAAATCCCGGTTCTTTAATTGGAGATGATCAAATCTACAATGTAATTGTAACTGCTCATGCTTTTATTATAATTTTTTTTATAGTTATACCTATAATAATTGGAGGATTTGGTAATTGACTAGTACCTCTTATATTAGGAGCACCAGATATAGCTTTTCCACGCCTTAATAATATAAGATTCTGACTACTCCCTCCTTCTCTATCATTCCTATTAATAAGAAGAATTGTAGATAAAGGGGCCGGCACAGGTTGAACTGTATATCCCCCCCTATCAGCCAATATTGCCCATGAAGGCTCTTCAGTAGATTTAGCTATCTTCAGGTTACATATAGCGGGGGTCTCCTCA…
443	CNFNS1279-14	AAF9187	Canada	Quebec	Forillon National Park	48.857	-64.376	135	Curculionidae	Entiminae	Phyllobius	Phyllobius oblongus	A	Forest	COI-5P	KR128473	GGAACTTCATTAAGAATCTTAATTCGAGCAGAATTAGGAAATCCCGGTTCTTTAATTGGAGATGATCAAATCTACAATGTAATTGTAACTGCTCATGCTTTTATTATAATTTTTTTTATAGTTATACCTATAATAATTGGAGGATTTGGTAATTGACTAGTACCTCTTATATTAGGAGCACCAGATATAGCTTTTCCACGCCTTAATAATATAAGATTCTGACTACTCCCTCCTTCTCTATCATTCCTATTAATAAGAAGAATTGTAGATAAAGGGGCCGGCACAGGTTGAACTGTATATCCCCCCCTATCAGCCAATATTGCCCATGAAGGCTCTTCAGTAGATTTAGCTATCTTCAGGTTACATATAGCGGGGGTCTCCTCAATCCTCGGAGCAATT…
444	CNFNS1281-14	AAF9187	Canada	Quebec	Forillon National Park	48.857	-64.376	135	Curculionidae	Entiminae	Phyllobius	Phyllobius oblongus	A	Forest	COI-5P	KR120150	TTTGGAACTTGATCAGGAATAGTGGGAACTTCATTAAGAATCTTAATTCGAGCAGAATTAGGAAATCCCGGTTCTTTAATTGGAGATGATCAAATCTACAATGTAATTGTAACTGCTCATGCTTTTATTATAATTTTTTTTATAGTTATACCTATAATAATTGGAGGATTTGGTAATTGACTAGTACCTCTTATATTAGGAGCACCAGATATAGCTTTTCCACGCCTTAATAATATAAGATTCTGACTACTCCCTCCTTCTCTATCATTCCTATTAATAAGAAGAATTGTAGATAAAGGGGCCGGCACAGGTTGAACTGTATATCCCCCCCTATCAGCCAATATTGCCCATGAAGGCTCTTCAGTAGATTTAGCTATCTTCAGGTTACATATAGCGGGG…
445	CNFNT2286-14	AAB8911	Canada	Quebec	Forillon National Park	48.857	-64.376	135	Curculionidae	Entiminae	Polydrusus	Polydrusus formosus	A	Forest	COI-5P	KR125086	AACTTTATATTTTATTTTTGGTGCNTGATCCGGAATAGTGGGAACTTCTTTAAGAATACTTATTCGAGCCGAATTAGGAAATCCAGGTTCTTTAATTGGAGACGACCAAATTTACAACGTAATTGTAACTGCTCATGCATTTATTATAATTTTCTTTATAGTAATACCAATTATAATCGGAGGATTCGGAAATTGATTAGTCCCTCTTATATTAGGAGCACCTGATATAGCATTTCCACGATTAAATAATATAAGATTTTGATTATTGCCTCCTTCTTTGTCCCTCCTTTTAATAAGAAGAATTGTTGACAAAGGAGCTGGAACTGGTTGAACTGTTTATCCCCCCTTATCGGCCAATATTGCACATGAAGGATCTTCAGTAGATTTAGCAATTTTTAG…
446	CNFNT2301-14	AAB8911	Canada	Quebec	Forillon National Park	48.857	-64.376	135	Curculionidae	Entiminae	Polydrusus	Polydrusus formosus	A	Forest	COI-5P	KR127491	ACTTTATATTTTATTTTTGGTGCCTGATCCGGAATAGTGGGAACTTCTTTAAGAATACTTATTCGAGCCGAATTAGGAAATCCAGGTTCTTTAATTGGAGACGACCAAATTTACAACGTAATTGTAACTGCTCATGCATTTATTATAATTTTCTTTATAGTAATACCAATTATAATCGGAGGATTCGGAAATTGATTAGTCCCTCTTATATTAGGAGCACCTGATATAGCATTTCCACGATTAAATAATATAAGATTTTGATTATTGCCTCCTTCTTTGTCCCTCCTTTTAATAAGAAGAATTGTTGACAAAGGAGCTGGAACTGGTTGAACTGTTTATCCCCCCTTATCGGCCAATATTGCACATGAAGGATCTTCAGTAGATTTAGCAATTTTTAGA…
447	CNFNT2309-14	AAB8911	Canada	Quebec	Forillon National Park	48.857	-64.376	135	Curculionidae	Entiminae	Polydrusus	Polydrusus formosus	A	Forest	COI-5P	KR123838	ACTTTATATTTTATTTTTGGNGCCTGATCCGGAATAGTGGGAACTTCTTTAAGAATACTTATTCGAGCCGAATTAGGAAATCCAGGTTCTTTAATTGGAGACGACCAAATTTACAACGTAATTGTAACTGCTCATGCATTTATTATAATTTTCTTTATAGTAATACCAATTATAATCGGAGGATTCGGAAATTGATTAGTCCCTCTTATATTAGGAGCACCTGATATAGCATTTCCACGATTAAATAATATAAGATTTTGATTATTGCCTCCTTCTTTGTCCCTCCTTTTAATAAGAAGAATTGTTGACAAAGGAGCTGGAACTGGTTGAACTGTTTATCCCCCCTTATCGGCCAATATTGCACATGAAGGATCTTCAGTAGATTTAGCAATTTTTAGA…
448	CNFNU1266-14	AAB8911	Canada	Quebec	Forillon National Park	48.857	-64.376	135	Curculionidae	Entiminae	Polydrusus	Polydrusus formosus	A	Forest	COI-5P	KR122414	ACTTTATATTTTATTTTTGGTGCCTGATCCGGAATAGTGGGAACTTCTTTAAGAATACTTATTCGAGCCGAATTAGGAAATCCAGGTTCTTTAATTGGAGACGACCAAATTTACAACGTAATTGTAACTGCTCATGCATTTATTATAATTTTCTTTATAGTAATACCAATTATAATCGGAGGATTCGGAAATTGATTAGTCCCTCTTATATTAGGAGCACCTGATATAGCATTTCCACGATTAAATAATATAAGATTTTGATTATTGCCTCCTTCTTTGTCCCTCCTTTTAATAAGAAGAATTGTTGACAAAGGAGCTGGAACTGGTTGAACTGTTTATCCCCCCTTATCGGCCAATATTGCACATGAAGGATCTTCAGTAGATTTAGCAATTTTTAGA…
449	SSBRB1115-14	AAF9187	Canada	Nova Scotia	Cape Breton Highlands National Park	46.808	-60.733	73	Curculionidae	Entiminae	Phyllobius	Phyllobius oblongus	A	Forest	COI-5P	KR480022	ATTGGAACATTATATTTTATTTTTGGAACTTGATCAGGAATAGTGGGAACTTCATTAAGAATCTTAATTCGAGCAGAATTAGGAAATCCCGGTTCTTTAATTGGAGATGATCAAATCTACAATGTAATTGTAACTGCTCATGCTTTTATTATAATTTTTTTTATAGTTATACCTATAATAATTGGGGGATTTGGTAATTGACTAGTACCTCTTATATTAGGAGCACCAGATATAGCTTTTCCACGCCTTAATAATATAAGATTCTGACTACTCCCTCCTTCTCTATCATTCCTATTAATAAGAAGAATTGTAGATAAAGGGGCCGGCACAGGTTGGACTGTATATCCCCCCCTATCAGCCAATATTGCCCATGAAGGCTCTTCAGTAGATTTAGCTATC…
450	SSBRB1154-14	AAF9187	Canada	Nova Scotia	Cape Breton Highlands National Park	46.808	-60.733	73	Curculionidae	Entiminae	Phyllobius	Phyllobius oblongus	A	Forest	COI-5P	KR488837	GAACATTATATTTTATTTTTGGAACTTGATCAGGAATAGTGGGAACTTCATTAAGAATCTTAATTCGAGCAGAATTAGGAAATCCCGGTTCTTTAATTGGAGATGATCAAATCTACAATGTAATTGTAACTGCTCATGCTTTTATTATAATTTTTTTTATAGTTATACCTATAATAATTGGGGGATTTGGTAATTGACTAGTACCTCTTATATTAGGAGCACCAGATATAGCTTTTCCACGCCTTAATAATATAAGATTCTGACTACTCCCTCCTTCTCTATCATTCCTATTAATAAGAAGAATTGTAGATAAAGGGGCCGGCACAGGTTGGACTGTATATCCCCCCCTATCAGCCAATATTGCCCATGAAGGCTCTTCAGTAGATTTAGCTATCTTCA…
451	SSBRB2449-14	AAF9187	Canada	Nova Scotia	Cape Breton Highlands National Park	46.808	-60.733	73	Curculionidae	Entiminae	Phyllobius	Phyllobius oblongus	A	Forest	COI-5P	KR485091	GAACATTATATTTTATTTTTGGAACTTGATCAGGAATAGTGGGAACTTCATTAAGAATCTTAATTCGAGCAGAATTAGGAAATCCCGGTTCTTTAATTGGAGATGATCAAATCTACAATGTAATTGTAACTGCTCATGCTTTTATTATAATTTTTTTTATAGTTATACCTATAATAATTGGAGGATTTGGTAATTGACTAGTACCTCTTATATTAGGAGCACCAGATATAGCTTTTCCACGCCTTAATAATATAAGATTCTGACTACTCCCTCCTTCTCTATCATTCCTATTAATAAGAAGAATTGTAGATAAAGGGGCCGGCACAGGTTGAACTGTATATCCCCCCCTATCAGCCAATATTGCCCATGAAGGCTCTTCAGTAGATTTAGCTATCTTCA…
452	SSBRB3148-14	AAF9187	Canada	Nova Scotia	Cape Breton Highlands National Park	46.808	-60.733	73	Curculionidae	Entiminae	Phyllobius	Phyllobius oblongus	A	Forest	COI-5P	KR482121	AACATTATATTTTATTTTTGGAACTTGATCAGGAATAGTNGGAACTTCATTA---AGAATCTTAATTCGAGCAGAATTAGGAAATCCCGGTTCTTTAATTGGAGAT---GATCAAATCTACAATGTAATTGTAACTGCTCATGCTTTTATTATAATTTTTTTTATAGTTATACCTATAATAATTGGAGGATTTGGTAATTGACTAGTACCTCTTATA---TTAGGAGCACCAGATATAGCTTTTCCACGCCTTAATAATATAAGATTCTGACTACTCCCTCCTTCTCTATCATTCCTATTAATAAGAAGAATTGTAGATAAAGGGGCCGGCACAGGTTGAACTGTATATCCCCCCCTATCAGCCAATATTGCCCATGAAGGCTCTTCAGTAGATTTA--…
453	SSBRB800-14	AAF9187	Canada	Nova Scotia	Cape Breton Highlands National Park	46.808	-60.733	73	Curculionidae	Entiminae	Phyllobius	Phyllobius oblongus	A	Forest	COI-5P	KR489280	ACATTATATTTTATTTTTGGAACTTGATCAGGAATAGTGGGAACTTCATTAAGAATCTTAATTCGAGCAGAATTAGGAAATCCCGGTTCTTTAATTGGAGATGATCAAATCTACAATGTAATTGTAACTGCTCATGCTTTTATTATAATTTTTTTTATAGTTATACCTATAATAATTGGAGGATTTGGTAATTGACTAGTACCTCTTATATTAGGAGCACCAGATATAGCTTTTCCACGCCTTAATAATATAAGATTCTGACTACTCCCTCCTTCTCTATCATTCCTATTAATAAGAAGAATTGTAGATAAAGGGGCCGGCACAGGTTGAACTGTATATCCCCCCCTATCAGCCAATATTGCCCATGAAGGCTCTTCAGTAGATTTAGCTATCTTCAGG…
454	SSBRB801-14	AAF9187	Canada	Nova Scotia	Cape Breton Highlands National Park	46.808	-60.733	73	Curculionidae	Entiminae	Phyllobius	Phyllobius oblongus	A	Forest	COI-5P	KR486075	TTTATTTTTGGAACTTGATCAGGAATAGTGGGAACTTCATTAAGAATCTTAATTCGAGCAGAATTAGGAAATCCCGGTTCTTTAATTGGAGATGATCAAATCTACAATGTAATTGTAACTGCTCATGCTTTTATTATAATTTTTTTTATAGTTATACCTATAATAATTGGGGGATTTGGTAATTGACTAGTACCTCTTATATTAGGAGCACCAGATATAGCTTTTCCACGCCTTAATAATATAAGATTCTGACTACTCCCTCCTTCTCTATCATTCCTATTAATAAGAAGAATTGTAGATAAAGGGGCCGGCACAGGTTGGACTGTATATCCCCCCCTATCAGCCAATATTGCCCATGAAGGCTCTTCAGTAGATTTAGCTATCTTCAGGTTACATATA…
455	SSBRB905-14	AAF9187	Canada	Nova Scotia	Cape Breton Highlands National Park	46.808	-60.733	73	Curculionidae	Entiminae	Phyllobius	Phyllobius oblongus	A	Forest	COI-5P	KR487721	ACATTATATTTTATTTTTGGAACTTGATCAGGAATAGTGGGAACTTCATTAAGAATCTTAATTCGAGCAGAATTAGGAAATCCCGGTTCTTTAATTGGAGATGATCAAATCTACAATGTAATTGTAACTGCTCATGCTTTTATTATAATTTTTTTTATAGTTATACCTATAATAATTGGGGGATTTGGTAATTGACTAGTACCTCTTATATTAGGAGCACCAGATATAGCTTTTCCACGCCTTAATAATATAAGATTCTGACTACTCCCTCCTTCTCTATCATTCCTATTAATAAGAAGAATTGTAGATAAAGGGGCCGGCACAGGTTGGACTGTATATCCCCCCCTATCAGCCAATATTGCCCATGAAGGCTCTTCAGTAGATTTAGCTATCTTCAGG…
456	SSBRB978-14	AAF9187	Canada	Nova Scotia	Cape Breton Highlands National Park	46.808	-60.733	73	Curculionidae	Entiminae	Phyllobius	Phyllobius oblongus	A	Forest	COI-5P	KR490006	TTTATTTTTGGAACTTGATCAGGAATAGTGGGAACTTCATTAAGAATCTTAATTCGAGCAGAATTAGGAAATCCCGGTTCTTTAATTGGAGATGATCAAATCTACAATGTAATTGTAACTGCTCATGCTTTTATTATAATTTTTTTTATAGTTATACCTATAATAATTGGGGGATTTGGTAATTGACTAGTACCTCTTATATTAGGAGCACCAGATATAGCTTTTCCACGCCTTAATAATATAAGATTCTGACTACTCCCTCCTTCTCTATCATTCCTATTAATAAGAAGAATTGTAGATAAAGGGGCCGGCACAGGTTGGACTGTATATCCCCCCCTATCAGCCAATATTGCCCATGAAGGCTCTTCAGTAGATTTAGCTATCTTCAGGTTACATATA…
457	SSBRB994-14	AAF9187	Canada	Nova Scotia	Cape Breton Highlands National Park	46.808	-60.733	73	Curculionidae	Entiminae	Phyllobius	Phyllobius oblongus	A	Forest	COI-5P	KR491113	ACATTATATTTTATTTTTGGAACTTGATCAGGAATAGTGGGAACTTCATTAAGAATCTTAATTCGAGCAGAATTAGGAAATCCCGGTTCTTTAATTGGAGATGATCAAATCTACAATGTAATTGTAACTGCTCATGCTTTTATTATAATTTTTTTTATAGTTATACCTATAATAATTGGGGGATTTGGTAATTGACTAGTACCTCTTATATTAGGAGCACCAGATATAGCTTTTCCACGCCTTAATAATATAAGATTCTGACTACTCCCTCCTTCTCTATCATTCCTATTAATAAGAAGAATTGTAGATAAAGGGGCCGGCACAGGTTGGACTGTATATCCCCCCCTATCAGCCAATATTGCCCATGAAGGCTCTTCAGTAGATTTAGCTATCTTCAGG…
458	SSROA032-14	AAF9187	Canada	Ontario	Rouge National Urban Park	43.808	-79.137	90	Curculionidae	Entiminae	Phyllobius	Phyllobius oblongus	A	Forest	COI-5P	KR483500	ACATTATATTTTATTTTTGGAACTTGATCAGGAATAGTGGGAACTTCATTAAGAATCTTAATTCGAGCAGAATTAGGAAATCCCGGTTCTTTAATTGGAGATGATCAAATCTACAATGTAATTGTAACTGCTCATGCTTTTATTATAATTTTTTTTATAGTTATACCTATAATAATTGGAGGATTTGGTAATTGACTAGTACCTCTTATATTAGGAGCACCAGATATAGCTTTTCCACGCCTTAATAATATAAGATTCTGACTACTCCCTCCTTCTCTATCATTCCTATTAATAAGAAGAATTGTAGATAAAGGGGCCGGCACAGGTTGAACTGTATATCCCCCCCTATCAGCCAATATTGCCCATGAAGGCTCTTCAGTAGATTTAGCTATCTTCAGG…
459	SSROA1099-14	AAG5242	Canada	Ontario	Rouge National Urban Park	43.808	-79.137	90	Curculionidae	Entiminae	Barypeithes	Barypeithes pellucidus	A	Forest	COI-5P	KR485469	ACATTATATTTTATTTTTGGGGCATGGTCAGGAATAGTGGGCACATCTTTAAGATTACTAATCCGAACAGAATTAGGAAATCCAGGATCTTTAATCGGCGATGATCAAATTTATAACGTAATTGTAACTGCTCATGCATTTATCATAATTTTTTTTATAGTTATACCAATTATAATTGGTGGATTTGGAAACTGACTAGTGCCCTTAATACTAGGAGCTCCAGATATAGCTTTCCCCCGCCTAAATAATATAAGATTTTGGCTTCTTCCCCCCTCCTTATCCCTTCTTCTTATAAGAAGAATCGTCGATAAAGGAGCAGGGACAGGATGGACAGTATACCCCCCGCTATCGGCCAATATTGCTCATGAAGGGTCATCTGTAGATTTAGCAATTTTTAGT…
460	SSROA1861-14	AAN4018	Canada	Ontario	Rouge National Urban Park	43.808	-79.137	90	Curculionidae	Entiminae	Barypeithes	Barypeithes pellucidus	A	Forest	COI-5P	KR486945	ACATTATATTTTATTTTTGGGGCGTGGTCAGGAATAGTNGGCACATCTCTAAGATTGCTAATCCGAACAGAATTAGGAAATCCAGGATCTTTAATCGGTGACGATCAAATTTATAACGTAATTGTAACTGCTCATGCATTTATCATAATTTTTTTTATAGTTATACCAATTATAATTGGTGGATTTGGAAANTGANTAGTGCCCTTAATACTAGGAGCTCCAGATATAGCCTTTCCCCGCCTAAATAATATAAGATTTTGGCTTCTTCCCCCCTCCTTATCCCTTCTTCTTATAAGAAGAATCGTTGATAANGGGGCAGGAACAGGATGAACGGTATATCCCCCACTATCAGCCAATATTGCTCATGAAGGGTCATCTGTAGATTTAGCAATTTTTAGT…
461	SSROA1893-14	AAG5242	Canada	Ontario	Rouge National Urban Park	43.808	-79.137	90	Curculionidae	Entiminae	Barypeithes	Barypeithes pellucidus	A	Forest	COI-5P	KR489177	ACATTATATTTTATTTTTGGGGCATGGTCAGGAATAGTGGGCACATCTTTAAGATTACTAATCCGAACAGAATTAGGAAATCCAGGATCTTTAATCGGCGATGATCAAATTTATAACGTAATTGTAACTGCTCATGCATTTATCATAATTTTTTTTATAGTTATACCAATTATAATTGGTGGATTTGGAAACTGACTAGTGCCCTTAATACTAGGAGCTCCAGATATAGCTTTCCCCCGCCTAAATAATATAAGATTTTGGCTTCTTCCCCCCTCCTTATCCCTTCTTCTTATAAGAAGAATCGTCGATAAAGGAGCAGGGACAGGATGGACAGTATACCCCCCGCTATCGGCCAATATTGCTCATGAAGGGTCATCTGTAGATTTAGCAATTTTTAGT…
462	SSROA2481-14	AAB8911	Canada	Ontario	Rouge National Urban Park	43.808	-79.137	90	Curculionidae	Entiminae	Polydrusus	Polydrusus formosus	A	Forest	COI-5P	KR488703	ACTTTATATTTTATTTTTGGTGCCTGATCCGGAATAGTGGGAACTTCTTTAAGAATACTTATTCGAGCCGAATTAGGAAATCCAGGTTCTTTAATTGGAGACGACCAAATTTACAACGTAATTGTAACTGCTCATGCATTTATTATAATTTTCTTTATAGTAATACCAATTATAATCGGAGGATTCGGAAATTGATTAGTCCCTCTTATATTAGGAGCACCTGATATAGCATTTCCACGATTAAATAATATAAGATTTTGATTATTGCCTCCTTCTTTGTCCCTCCTTTTAATAAGAAGAATTGTTGACAAAGGAGCTGGAACTGGTTGAACTGTTTATCCCCCCTTATCGGCCAATATTGCACATGAAGGATCTTCAGTAGATTTAGCAATTTTTAGA…
463	SSROA2492-14	AAB8911	Canada	Ontario	Rouge National Urban Park	43.808	-79.137	90	Curculionidae	Entiminae	Polydrusus	Polydrusus formosus	A	Forest	COI-5P	KR487190	ACTTTATATTTTATTTTTGGTGCCTGATCCGGAATAGTGGGAACTTCTTTAAGAATACTTATTCGAGCCGAATTAGGAAATCCAGGTTCTTTAATTGGAGACGACCAAATTTACAACGTAATTGTAACTGCTCATGCATTTATTATAATTTTCTTTATAGTAATACCAATTATAATCGGAGGATTCGGAAATTGATTAGTCCCTCTTATATTAGGAGCACCTGATATAGCATTTCCACGATTAAATAATATAAGATTTTGATTATTGCCTCCTTCTTTGTCCCTCCTTTTAATAAGAAGAATTGTTGACAAAGGAGCTGGAACTGGTTGAACTGTTTATCCCCCCTTATCGGCCAATATTGCACATGAAGGATCTTCAGTAGATTTAGCAATTTTTAGA…
464	SSROA2498-14	AAB8911	Canada	Ontario	Rouge National Urban Park	43.808	-79.137	90	Curculionidae	Entiminae	Polydrusus	Polydrusus formosus	A	Forest	COI-5P	KR480670	ACTTTATATTTTATTTTTGGTGCCTGATCCGGAATAGTGGGAACTTCTTTAAGAATACTTATTCGAGCCGAATTAGGAAATCCAGGTTCTTTAATTGGAGACGACCAAATTTACAACGTAATTGTAACTGCTCATGCATTTATTATAATTTTCTTTATAGTAATACCAATTATAATCGGAGGATTCGGAAATTGATTAGTCCCTCTTATATTAGGAGCACCTGATATAGCATTTCCACGATTAAATAATATAAGATTTTGATTATTGCCTCCTTCTTTGTCCCTCCTTTTAATAAGAAGAATTGTTGACAAAGGAGCTGGAACTGGTTGAACTGTTTATCCCCCCTTATCGGCCAATATTGCACATGAAGGATCTTCAGTAGATTTAGCAATTTTTAGA…
465	SSROA2499-14	AAB8911	Canada	Ontario	Rouge National Urban Park	43.808	-79.137	90	Curculionidae	Entiminae	Polydrusus	Polydrusus formosus	A	Forest	COI-5P	KR485378	ACTTTATATTTTATTTTTGGTGCCTGATCCGGAATAGTGGGAACTTCTTTAAGAATACTTATTCGAGCCGAATTAGGAAATCCAGGTTCTTTAATTGGAGACGACCAAATTTACAACGTAATTGTAACTGCTCATGCATTTATTATAATTTTCTTTATAGTAATACCAATTATAATCGGAGGATTCGGAAATTGATTAGTCCCTCTTATATTAGGAGCACCTGATATAGCATTTCCACGATTAAATAATATAAGATTTTGATTATTGCCTCCTTCTTTGTCCCTCCTTTTAATAAGAAGAATTGTTGACAAAGGAGCTGGAACTGGTTGAACTGTTTATCCCCCCTTATCGGCCAATATTGCACATGAAGGATCTTCAGTAGATTTAGCAATTTTTAGA…
466	SSROA2587-14	AAG5242	Canada	Ontario	Rouge National Urban Park	43.808	-79.137	90	Curculionidae	Entiminae	Barypeithes	Barypeithes pellucidus		Forest	COI-5P	KR484633	ATTTTTGGGGCATGGTCAGGAATAGTGGGCACATCTTTAAGATTACTAATCCGAACAGAATTAGGAAATCCAGGATCTTTAATCGGCGATGATCAAATTTATAACGTAATTGTAACTGCTCATGCATTTATCATAATTTTTTTTATAGTTATACCAATTATAATTGGTGGATTTGGAAACTGACTAGTGCCCTTAATACTAGGAGCTCCAGATATAGCTTTCCCCCGCCTAAATAATATAAGATTTTGGCTTCTTCCCCCCTCCTTATCCCTTCTTCTTATAAGAAGAATCGTCGATAAAGGAGCAGGGACAGGATGGACAGTATACCCCCCGCTATCGGCCAATATTGCTCATGAAGGGTCATCTGTAGATTTAGCAATTTTTAGTCTGCATATAGCG…
467	SSROA2887-14	AAN4018	Canada	Ontario	Rouge National Urban Park	43.808	-79.137	90	Curculionidae	Entiminae	Barypeithes	Barypeithes pellucidus	A	Forest	COI-5P	KR489103	ACATTATATTTTATTTTTGGGGCGTGGTCAGGAATAGTAGGCACATCTCTAAGATTGCTAATCCGAACAGAATTAGGAAATCCAGGATCTTTAATCGGTGACGATCAAATTTATAACGTAATTGTAACTGCTCATGCATTTATCATAATTTTTTTTATAGTTATACCAATTATAATTGGTGGATTTGGAAANTGATTAGTGCCCTTAATACTAGGAGCTCCAGATATAGCCTTTCCCCGCCTAAATAATATAAGATTTTGGCTTCTTCCCCCCTCCTTATCCCTTCTTCTTATAAGAAGAATCGTTGATAANGGGGCAGGAACAGGATGAACGGTATATCCCCCACTATCAGCCAATATTGCTCATGAAGGGTCATCTGTAGATTTAGCAATTTTTAGT…
468	SSROA463-14	AAF9187	Canada	Ontario	Rouge National Urban Park	43.808	-79.137	90	Curculionidae	Entiminae	Phyllobius	Phyllobius oblongus		Forest	COI-5P	KR488903	TTTATTTTTGGAACTTGATCAGGAATAGTGGGAACTTCATTAAGAATCTTAATTCGAGCAGAATTAGGAAATCCCGGTTCTTTAATTGGAGATGATCAAATCTACAATGTAATTGTAACTGCTCATGCTTTTATTATAATTTTTTTTATAGTTATACCTATAATAATTGGAGGATTTGGTAATTGACTAGTACCTCTTATATTAGGAGCACCAGATATAGCTTTTCCACGCCTTAATAATATAAGATTCTGACTACTCCCTCCTTCTCTATCATTCCTATTAATAAGAAGAATTGTAGATAAAGGGGCCGGCACAGGTTGAACTGTATATCCCCCCCTATCAGCCAATATTGCCCATGAAGGCTCTTCAGTAGATTTAGCTATCTTCAGGTTACATATA…
469	SSROB2768-14	AAF9187	Canada	Ontario	Rouge National Urban Park	43.804	-79.146	80	Curculionidae	Entiminae	Phyllobius	Phyllobius oblongus	A	Riparian Zone	COI-5P	KR483762	ACATTATATTTTATTTTTGGAACTTGATCAGGAATAGTGGGAACTTCATTAAGAATCTTAATTCGAGCAGAATTAGGAAATCCCGGTTCTTTAATTGGAGATGATCAAATCTACAATGTAATTGTAACTGCTCATGCTTTTATTATAATTTTTTTTATAGTTATACCTATAATAATTGGAGGATTTGGTAATTGACTAGTACCTCTTATATTAGGAGCACCAGATATAGCTTTTCCACGCCTTAATAATATAAGATTCTGACTACTCCCTCCTTCTCTATCATTCCTATTAATAAGAAGAATTGTAGATAAAGGGGCCGGCACAGGTTGAACTGTATATCCCCCCCTATCAGCCAATATTGCCCATGAAGGCTCTTCAGTAGATTTAGCTATCTTCAGG…
470	SSROB5178-14	AAG5192	Canada	Ontario	Rouge National Urban Park	43.804	-79.146	80	Curculionidae	Entiminae	Barypeithes	Barypeithes pellucidus	A	Riparian Zone	COI-5P	KR481548	ACATTATATTTTATTTTTGGGGCATGATCAGGAATAGTGGGTACCTCCCTAAGATTACTAATCCGAACCGAATTAGGAAACCCAGGATCTTTAATTGGTGATGATCAAATTTATAATGTAATTGTAACTGCTCACGCATTTATCATAATTTTTTTTATAGTTATACCAATTATAATTGGAGGATTTGGAAATTGATTAGTGCCCTTAATACTAGGAGCCCCTGATATGGCCTTCCCTCGTCTAAATAATATAAGATTCTGACTTCTTCCCCCCTCTTTATCTCTTCTTCTCATAAGAAGAATTATTGATAAAGGGGCGGGAACAGGATGAACAGTCTACCCTCCACTATCAGCCAATATCGCTCACGAAGGATCATCTGTAGACCTAGCAATTTTTAGT…
471	SSROB8110-14	AAG5242	Canada	Ontario	Rouge National Urban Park	43.804	-79.146	80	Curculionidae	Entiminae	Barypeithes	Barypeithes pellucidus	A	Riparian Zone	COI-5P	KR485746	TTTATTTTTGGGGCATGGTCAGGAATAGTGGGCACATCTTTAAGATTACTAATCCGAACAGAATTAGGAAATCCAGGATCTTTAATCGGCGATGATCAAATTTATAACGTAATTGTAACTGCTCATGCATTTATCATAATTTTTTTTATAGTTATACCAATTATAATTGGTGGATTTGGAAACTGACTAGTGCCCTTAATACTAGGAGCTCCAGATATAGCTTTCCCCCGCCTAAATAATATAAGATTTTGGCTTCTTCCCCCCTCCTTATCCCTTCTTCTTATAAGAAGAATCGTCGATAAAGGAGCAGGGACAGGATGGACAGTATACCCCCCGCTATCGGCCAATATTGCTCATGAAGGATCATCTGTAGATTTAGCAATTTTTAGTCTGCATATA…
472	CNRGB599-15	AAB8911	Canada	Ontario	Rouge National Urban Park	43.8223	-79.1897	125	Curculionidae	Entiminae	Polydrusus	Polydrusus formosus	A	Forest	COI-5P	MF635857	ACTTTATATTTTATTTTTGGTGCCTGATCCGGAATAGTGGGAACTTCTTTAAGAATACTTATTCGAGCCGAATTAGGAAATCCAGGTTCTTTAATTGGAGACGACCAAATTTACAACGTAATTGTAACTGCTCATGCATTTATTATAATTTTCTTTATAGTAATACCAATTATAATCGGAGGATTCGGAAATTGATTAGTCCCTCTTATATTAGGAGCACCTGATATAGCATTTCCACGATTAAATAATATAAGATTTTGATTATTGCCTCCTTCTTTGTCCCTCCTTTTAATAAGAAGAATTGTTGACAAAGGAGCTGGAACTGGTTGAACTGTTTATCCCCCCTTATCGGCCAATATTGCACATGAAGGATCTTCAGTAGATTTAGCAATTTTTAGA…
473	CNRGL117-15	AAF9187	Canada	Ontario	Rouge National Urban Park	43.8223	-79.1897	125	Curculionidae	Entiminae	Phyllobius	Phyllobius oblongus	A	Forest	COI-5P	MF637172	ACATTATATTTTATTTTTGGAACTTGATCAGGAATAGTGGGAACTTCATTAAGAATCTTAATTCGAGCAGAATTAGGAAATCCCGGTTCTTTAATTGGAGATGATCAAATCTACAATGTAATTGTAACTGCTCATGCTTTTATTATAATTTTTTTTATAGTTATACCTATAATAATTGGAGGATTTGGTAATTGACTAGTACCTCTTATATTAGGAGCACCAGATATAGCTTTTCCACGCCTTAATAATATAAGATTCTGACTACTCCCTCCTTCTCTATCATTCCTATTAATAAGAAGAATTGTAGATAAAGGGGCCGGCACAGGTTGAACTGTATATCCCCCCCTATCAGCCAATATTGCCCATGAAGGCTCTTCAGTAGATTTAGCTATCTTCAGG…
474	COLFE1501-13		Sweden			56.5158	16.4406		Curculionidae	Entiminae	Phyllobius	Phyllobius viridicollis	A		COI-5P	KJ965907	-----------------------------------------------------------------------------------------------------------------------------------------------------------------------------------------------------------------------------------------------------------TAAGATTTTGATTATTACCCCCATCTTTATCCCTCCTATTAATAAGAAGACTCGTAGACAAAGGGGCTGGAACAGGTTGAACAGTCTACCCCCCTTTATCAGCCAATATTGCTCATGAGGGATCTTCAGTAGATTTAGCTATTTTTAG…
475	RRMFG2366-15	AAO4332	Canada	Ontario	Cambridge	43.3736	-80.3652	304	Curculionidae	Entiminae	Polydrusus	Polydrusus impressifrons	A	Mixed habitat	COI-5P	KT617076	ACTTTATACTTTATTTTTGGTGCTTGATCTAGTATAATCGGAACTTCTCTTAGTATATTAATTCGAACAGAATTAGGAAACCCAGGATCTTTAATTGGAGACGATCAAATCTATAACGTAATTGTAACTGCCCATGCATTTATCATAATTTTTTTTATAGTTATACCTATTATAATCGGAGGATTCGGAAACTGATTAATTCCCCTTATACTAGGAGCCCCTGATATAGCTTTCCCACGATTAAACAATATAAGATTCTGACTTCTCCCACCATCATTATCTTTACTTTTAATAAGAAGAATTGTAGATAAAGGAGCTGGGACAGGCTGAACAGTATACCCCCCCCTCTCAGCAAATATCGCTCATGAAGGAGCCTCAGTAGATCTAGCAATTTTTAGA…
476	RRSSA2376-15	AAF9187	Canada	Ontario	Cambridge	43.3739	-80.354	332	Curculionidae	Entiminae	Phyllobius	Phyllobius oblongus	A	Forest	COI-5P	MG060073	ACATTATATTTTATTTTTGGAACTTGATCAGGAATAGTGGGAACTTCATTAAGAATCTTAATTCGAGCAGAATTAGGAAATCCCGGTTCTTTAATTGGAGATGATCAAATCTACAATGTAATTGTAACTGCTCATGCTTTTATTATAATTTTTTTTATAGTTATACCTATAATAATTGGGGGATTTGGTAATTGACTAGTACCTCTTATATTAGGAGCACCAGATATAGCTTTTCCACGCCTTAATAATATAAGATTCTGACTACTCCCTCCTTCTCTATCATTCCTATTAATAAGAAGAATTGTAGATAAAGGGGCCGGCACAGGTTGGACTGTATATCCCCCCCTATCAGCCAATATTGCCCATGAAGGCTCTTCAGTAGATTTAGCTATCTTCAGG…
477	RRSSC6990-15	AAG5242	Canada	Ontario	Cambridge	43.3908	-80.3747	270	Curculionidae	Entiminae	Barypeithes	Barypeithes pellucidus	A	Wetland	COI-5P	MG061188	TTATTTTTTGGGGCATGGTCAGGAATAGTGGGCACATCTTTAAGATTACTAATCCGAACAGAATTAGGAAATCCAGGATCTTTAATCGGCGATGATCAAATTTATAACGTAATTGTAACTGCTCATGCATTTATCATAATTTTTTTTATAGTTATACCAATTATAATTGGTGGATTTGGAAACTGACTAGTGCCCTTAATACTAGGAGCTCCAGATATAGCTTTCCCCCGCCTAAATAATATAAGATTTTGGCTTCTTCCCCCCTCCTTATCCCTTCTTCTTATAAGAAGAATCGTCGATAAAGGAGCAGGGACAGGATGGACAGTATACCCCCCGCTATCGGCCAATATTGCTCATGAAGGGTCATCTGTAGATTTAGCAATTTTTAGTCTGCATATA…
478	SMTPO8616-15	AAH0270	Canada	Alberta	Calgary	50.941	-113.991	1036	Curculionidae	Entiminae	Trachyphloeus	Trachyphloeus bifoveolatus	A		COI-5P	MG062516	ACTTTATATTTCATTTTTGGGAGATGATCAGGTATAGTAGGAACTTCTCTAAGAATCCTAATTCGAACCGAATTAGGAAATCCTGGATCCCTTATTGGTGATGATCAAATTTATAATATAATTGTAACTGCTCATGCATTTATTATAATTTTCTTTATAGTAATACCCATTTTAATTGGGGGATTTGGAAATTGACTTATTCCATTAATATTAGGAGCCCCTGATATGGCTTTCCCTCGTCTTAATAATATAAGATTCTGATTATTACCTCCTTCTTTATCTCTTCTATTAATAAGAAGAATTGTTGACAAAGGAGTAGGTACTGGTTGAACAATTTATCCTCCTTTATCAGCTAATATCGCCCATGAAGGATCTTCTGTAGATTTAGCTATTTTCAGC…
479	SSBRB1151-14	AAF9187	Canada	Nova Scotia	Cape Breton Highlands National Park	46.808	-60.733	73	Curculionidae	Entiminae	Phyllobius	Phyllobius oblongus	A	Forest	COI-5P	KR489654	GAACATTATATTTTATTTTTGGAACTTGATCAGGAATAGTGGGAACTTCATTAAGAATCTTAATTCGAGCAGAATTAGGAAATCCCGGTTCTTTAATTGGAGATGATCAAATCTACAATGTAATTGTAACTGCTCATGCTTTTATTATAATTTTTTTTATAGTTATACCTATAATAATTGGGGGATTTGGTAATTGACTAGTACCTCTTATATTAGGAGCACCAGATATAGCTTTTCCACGCCTTAATAATATAAGATTCTGACTACTCCCTCCTTCTCTATCATTCCTATTAATAAGAAGAATTGTAGATAAAGGGGCCGGCACAGGTTGGACTGTATATCCCCCCCTATCAGCCAATATTGCCCATGAAGGCTCTTCAGTAGATTTAGCTATCTTCA…
480	SSBRB1156-14	AAF9187	Canada	Nova Scotia	Cape Breton Highlands National Park	46.808	-60.733	73	Curculionidae	Entiminae	Phyllobius	Phyllobius oblongus	A	Forest	COI-5P	KR485687	GAACATTATATTTTATTTTTGGAACTTGATCAGGAATAGTGGGAACTTCATTAAGAATCTTAATTCGAGCAGAATTAGGAAATCCCGGTTCTTTAATTGGAGATGATCAAATCTACAATGTAATTGTAACTGCTCATGCTTTTATTATAATTTTTTTTATAGTTATACCTATAATAATTGGAGGATTTGGTAATTGACTAGTACCTCTTATATTAGGAGCACCAGATATAGCTTTTCCACGCCTTAATAATATAAGATTCTGACTACTCCCTCCTTCTCTATCATTCCTATTAATAAGAAGAATTGTAGATAAAGGGGCCGGCACAGGTTGAACTGTATATCCCCCCCTATCAGCCAATATTGCCCATGAAGGCTCTTCAGTAGATTTAGCTATCTTCA…
481	SSBRB2871-14	AAF9187	Canada	Nova Scotia	Cape Breton Highlands National Park	46.808	-60.733	73	Curculionidae	Entiminae	Phyllobius	Phyllobius oblongus	A	Forest	COI-5P	KR480191	AACATTATATTTTATTTTTGGAACTTGATCAGGAATAGTGGGAACTTCATTAAGAATCTTAATTCGAGCAGAATTAGGAAATCCCGGTTCTTTAATTGGAGATGATCAAATCTACAATGTAATTGTAACTGCTCATGCTTTTATTATAATTTTTTTTATAGTTATACCTATAATAATTGGGGGATTTGGTAATTGACTAGTACCTCTTATATTAGGAGCACCAGATATAGCTTTTCCACGCCTTAATAATATAAGATTCTGACTACTCCCTCCTTCTCTATCATTCCTATTAATAAGAAGAATTGTAGATAAAGGGGCCGGCACAGGTTGGACTGTATATCCCCCCCTATCAGCCAATATTGCCCATGAAGGCTCTTCAGTAGATTTAGCTATCTTCAG…
482	SSBRB4681-14	AAF9187	Canada	Nova Scotia	Cape Breton Highlands National Park	46.808	-60.733	73	Curculionidae	Entiminae	Phyllobius	Phyllobius oblongus	A	Forest	COI-5P	KR482000	AACATTATATTTTATTTTTGGAACTTGATCAGGAATAGTGGGAACTTCATTAAGAATCTTAATTCGAGCAGAATTAGGAAATCCCGGTTCTTTAATTGGAGATGATCAAATCTACAATGTAATTGTAACTGCTCATGCTTTTATTATAATTTTTTTTATAGTTATACCTATAATAATTGGAGGATTTGGTAATTGACTAGTACCTCTTATATTAGGAGCACCAGATATAGCTTTTCCACGCCTTAATAATATAAGATTCTGACTACTCCCTCCTTCTCTATCATTCCTATTAATAAGAAGAATTGTAGATAAAGGGGCCGGCACAGGTTGAACTGTATATCCCCCCCTATCAGCCAATATTGCCCATGAAGGCTCTTCAGTAGATTTAGCTATCTTCAG…
483	SSBRB4703-14	AAD5565	Canada	Nova Scotia	Cape Breton Highlands National Park	46.808	-60.733	73	Curculionidae	Entiminae	Sciaphilus	Sciaphilus asperatus	A	Forest	COI-5P	KR483527	ACCCTATACTTTATTTTTGGCTCCTGATCGGGAATAATTGGAACCTCCCTAAGTATACTAATTCGTACAGAACTAGGAAATCCTGGATCCCTAATTGGGGATGATCAAATTTATAATGTAATTGTAACTGCTCATGCATTTATTATAATTTTTTTTATAGTTATACCAATTATAATTGGAGGTTTTGGTAATTGACTAGTCCCACTAATACTAGGAGCCCCTGATATAGCTTTCCCACGATTAAATAATATAAGATTTTGGCTTCTACCCCCATCCTTATCCCTTTTATTAATAAGAAGAATTGTAGACAAAGGAGCAGGAACAGGATGAACAGTTTACCCTCCCTTATCGGCTAATATTGCTCATGAAGGATCTTCAGTTGACCTGGCTATTTTTAGC…
484	SSBRB4859-14	AAG5242	Canada	Nova Scotia	Cape Breton Highlands National Park	46.808	-60.733	73	Curculionidae	Entiminae	Barypeithes	Barypeithes pellucidus	A	Forest	COI-5P	KR483278	ACATTATATTTTATTTTTGGGGCATGGTCAGGAATAGTGGGCACATCTTTAAGATTACTAATCCGAACAGAATTAGGAAATCCAGGATCTTTAATCGGCGATGATCAAATTTATAACGTAATTGTAACTGCTCATGCATTTATCATAATTTTTTTTATAGTTATACCAATTATAATTGGTGGATTTGGAAACTGACTAGTGCCCTTAATACTAGGAGCTCCAGATATAGCTTTCCCCCGCCTAAATAATATAAGATTTTGGCTTCTTCCCCCCTCCTTATCCCTTCTTCTTATAAGAAGAATCGTCGATAAAGGAGCAGGGACAGGATGGACAGTATACCCCCCGCTATCGGCCAATATTGCTCATGAAGGGTCATCTGTAGATTTAGCAATTTTTAGT…
485	SSBRB4880-14	AAG5242	Canada	Nova Scotia	Cape Breton Highlands National Park	46.808	-60.733	73	Curculionidae	Entiminae	Barypeithes	Barypeithes pellucidus	A	Forest	COI-5P	KR489081	ACATTATATTTTATTTTTGGGGCATGGTCAGGAATAGTGGGCACATCTTTAAGATTACTAATCCGAACAGAATTAGGAANNNGATCTTTAATCGGCGATGATCAAATTTATAACGTAATTGTAACTGCTCATGCATTTATCATAATTTTTTTTATAGTTATACCAATTATAATTGGTGGATTTGGAAACTGACTAGTGCCCTTAATACTAGGAGCTCCAGATATAGCTTTCCCCCGCCTAAATAATATAAGATTTTGGCTTCTTCCCCCCTCCTTATCCCTTCTTCTTATAAGAAGAATCGTCGATAAAGGAGCAGGGACAGGATGGACAGTATACCCCCCGCTATCGGCCAATATTGCTCATGAAGGGTCATCTGTAGATTTAGCAATTTTTAGTCTG…
486	SSBRB5148-14	AAG5242	Canada	Nova Scotia	Cape Breton Highlands National Park	46.808	-60.733	73	Curculionidae	Entiminae	Barypeithes	Barypeithes pellucidus	A	Forest	COI-5P	KR487501	AACATTATATTTTATTTTTGGGGCATGGTCAGGAATAGTGGGCACATCTTTAAGATTACTAATCCGAACAGAATTAGGAAATCNAGGATCTTTAATCGGNGATGATCAAATTTATAACGTAATTGTAACTGCTCATGCATTTATCATAATTTTTTTTATAGTTATACCAATTATAATTGGTGGATTTGGAAACTGNCTAGTGCCCTTAATACTAGGAGCTCCAGATATAGCTTTCCCCCGCCTAAATAATATAAGATTTTGGCTTCTTCCCCCCTCCTTATCCCTTCTTCTTATAAGAAGAATCGTCGATAAAGGAGCAGGGACAGGATGGACAGTATACCCCCCGCTATCGGCCAATATTGCTCATGAAGGGTCATCTGTAGATTTAGCAATTTTTAG…
487	SSBRB5152-14	AAG5242	Canada	Nova Scotia	Cape Breton Highlands National Park	46.808	-60.733	73	Curculionidae	Entiminae	Barypeithes	Barypeithes pellucidus	A	Forest	COI-5P	KR482713	GCATGGTCAGGAATAGTGGGCACATCTTTAAGATTACTAATCCGAACAGAATTAGGAAATCCAGGATCTTTAATCGGCGATGATCAAATTTATAACGTAATTGTAACTGCTCATGCATTTATCATAATTTTTTTTATAGTTATACCAATTATAATTGGTGGATTTGGAAACTGACTAGTGCCCTTAATACTAGGAGCTCCAGATATAGCTTTCCCCCGCCTAAATAATATAAGATTTTGGCTTCTTCCCCCCTCCTTATCCCTTCTTCTTATAAGAAGAATCGTCGATAAAGGAGCAGGGACAGGATGGACAGTATACCCCCCGCTATCGGCCAATATTGCTCATGAAGGGTCATCTGTAGATTTAGCAATTTTTAGTCTGCATATAGCGGGAGTGTCC…
488	SSBRB5274-14	AAD5565	Canada	Nova Scotia	Cape Breton Highlands National Park	46.808	-60.733	73	Curculionidae	Entiminae	Sciaphilus	Sciaphilus asperatus		Forest	COI-5P	KR485406	----------------------------------------------------------ATACTAATTCGTACAGAACTAGGAAATCCTGGATCCCTAATTGGGGAT---GATCAAATTTATAATGTAATTGTAACTGCTCATGCATTTATTATAATTTTTTTTATAGTTATACCAATTATAATTGGAGGTTTTGGTAATTGACTAGTCCCACTAATA---CTAGGAGCCCCTGATATAGCTTTCCCACGATTAAATAATATAAGATTTTGGCTTCTACCCCCATCCTTATCCCTTTTATTAATAAGAAGAATTGTAGACAAAGGAGCAGGAACAGGATGAACAGTTTACCCTCCCTTATCGGCTAATATTGCTCATGAAGGATCTTCAGTTGACCTG--…
489	SSBRB5340-14	AAD5565	Canada	Nova Scotia	Cape Breton Highlands National Park	46.808	-60.733	73	Curculionidae	Entiminae	Sciaphilus	Sciaphilus asperatus		Forest	COI-5P	KR487237	----------TTTATTTTTGGCTCCTGATCGGGAATAATTGGAACCTCCCTA---AGTATACTAATTCGTACAGAACTAGGAAATCCTGGATCCCTAATTGGGGAT---GATCAAATTTATAATGTAATTGTAACTGCTCATGCATTTATTATAATTTTTTTTATAGTTATACCAATTATAATTGGAGGTTTTGGTAATTGACTAGTCCCACTAATA---CTAGGAGCCCCTGATATAGCTTTCCCACGATTAAATAATATAAGATTTTGGCTTCTACCCCCATCCTTATCCCTTTTATTAATAAGAAGAATTGTAGACAAAGGAGCAGGAACAGGATGAACAGTTTACCCTCCCTTATCGGCTAATATTGCTCATGAAGGATCTTCAGTTGACCTG--…
490	SSBRB5355-14	AAD5565	Canada	Nova Scotia	Cape Breton Highlands National Park	46.808	-60.733	73	Curculionidae	Entiminae	Sciaphilus	Sciaphilus asperatus		Forest	COI-5P	KR480198	----------------------------------------------------------------------------------------------------------------------------------------------------------------TTTATAGTTATACCAATTATAATTGGAGGTTTTGGTAATTGACTAGTCCCACTAATA---CTAGGAGCCCNTGATATAGCTTTCCCACGATTAAATAATATAAGATTTTGGCTTCTACCCCCATCCTTATCCCTTTTATTAATAAGAAGAATTGTAGACAAAGGAGCAGGAACAGGATGAACAGTTTACCCTCCCTTATCGGCTAATATTGCTCATGAAGGATCTTCAGTTGACCTG--…
491	SSBRB5397-14	AAD5565	Canada	Nova Scotia	Cape Breton Highlands National Park	46.808	-60.733	73	Curculionidae	Entiminae	Sciaphilus	Sciaphilus asperatus		Forest	COI-5P	KR489294	AACCCTATACTTTATTTTTGGCTCCTGATCGGGAATAATTGGAACCTCCCTAAGTATACTAATTCGTACAGAACTAGGAAATCCTGGATCCCTAATTGGGGATGATCAAATTTATAATGTAATTGTAACTGCTCATGCATTTATTATAATTTTTTTTATAGTTATACCAATTATAATTGGAGGTTTTGGTAATTGACTAGTCCCACTAATACTAGGAGCCCCTGATATAGCTTTCCCACGATTAAATAATATAAGATTTTGGCTTCTACCCCCATCCTTATCCCTTTTATTAATAAGAAGAATTGTAGACAAAGGAGCAGGAACAGGATGAACAGTTTACCCTCCCTTATCGGCTAATATTGCTCATGAAGGATCTTCAGTTGACCTGGCTATTTTTAG…
492	SSBRB793-14	AAG5244	Canada	Nova Scotia	Cape Breton Highlands National Park	46.808	-60.733	73	Curculionidae	Entiminae	Polydrusus	Polydrusus cervinus	A	Forest	COI-5P	KR481618	ACTCTATATTTTATTTTCGGAGCTTGATCAGGAATAGTAGGTACTTCTCTTAGTATACTTATTCGAACAGAACTAGGTAATCCGGGGTCCTTAATTGGAGATGATCAAATTTACAACGTCATTGTAACCGCTCATGCCTTTATTATAATTTTCTTTATAGTTATACCAATCATAATTGGGGGATTTGGAAATTGATTAGTTCCCCTTATACTAGGAGCACCTGATATGGCATTCCCCCGACTCAATAATATAAGATTTTGACTTCTACCCCCCTCTCTAACGCTTCTTCTAATAAGAAGAATTGTAGATAAGGGTGCCGGGACAGGGTGAACAGTCTACCCCCCCCTCTCAACAAATATTGCCCATGAAGGATCTTCGGTAGATTTAGCAATTTTCAGC…
493	SSBRB860-14	AAF9187	Canada	Nova Scotia	Cape Breton Highlands National Park	46.808	-60.733	73	Curculionidae	Entiminae	Phyllobius	Phyllobius oblongus	A	Forest	COI-5P	KR485317	TTTATTTTTGGAACTTGATCAGGAATAGTGGGAACTTCATTAAGAATCTTAATTCGAGCAGAATTAGGAAATCCCGGTTCTTTAATTGGAGATGATCAAATCTACAATGTAATTGTAACTGCTCATGCTTTTATTATAATTTTTTTTATAGTTATACCTATAATAATTGGAGGATTTGGTAATTGACTAGTACCTCTTATATTAGGAGCACCAGATATAGCTTTTCCACGCCTTAATAATATAAGATTCTGACTACTCCCTCCTTCTCTATCATTCCTATTAATAAGAAGAATTGTAGATAAAGGGGCCGGCACAGGTTGAACTGTATATCCCCCCCTATCAGCCAATATTGCCCATGAAGGCTCTTCAGTAGATTTAGCTATCTTCAGGTTACATATA…
494	SSBRB904-14	AAF9187	Canada	Nova Scotia	Cape Breton Highlands National Park	46.808	-60.733	73	Curculionidae	Entiminae	Phyllobius	Phyllobius oblongus	A	Forest	COI-5P	KR485533	ACATTATATTTTATTTTTGGAACTTGATCAGGAATAGTGGGAACTTCATTAAGAATCTTAATTCGAGCAGAATTAGGAAATCCCGGTTCTTTAATTGGAGATGATCAAATCTACAATGTAATTGTAACTGCTCATGCTTTTATTATAATTTTTTTTATAGTTATACCTATAATAATTGGAGGATTTGGTAATTGACTAGTACCTCTTATATTAGGAGCACCAGATATAGCTTTTCCACGCCTTAATAATATAAGATTCTGACTACTCCCTCCTTCTCTATCATTCCTATTAATAAGAAGAATTGTAGATAAAGGGGCCGGCACAGGTTGAACTGTATATCCCCCCCTATCAGCCAATATTGCCCATGAAGGCTCTTCAGTAGATTTAGCTATCTTCAGG…
495	SSBRB948-14	AAF9187	Canada	Nova Scotia	Cape Breton Highlands National Park	46.808	-60.733	73	Curculionidae	Entiminae	Phyllobius	Phyllobius oblongus	A	Forest	COI-5P	KR481205	ACATTATATTTTATTTTTGGAACTTGATCAGGAATAGTGGGAACTTCATTAAGAATCTTAATTCGAGCAGAATTAGGAAATCCCGGTTCTTTAATTGGAGATGATCAAATCTACAATGTAATTGTAACTGCTCATGCTTTTATTATAATTTTTTTTATAGTTATACCTATAATAATTGGAGGATTTGGTAATTGACTAGTACCTCTTATATTAGGAGCACCAGATATAGCTTTTCCACGCCTTAATAATATAAGATTCTGACTACTCCCTCCTTCTCTATCATTCCTATTAATAAGAAGAATTGTAGATAAAGGGGCCGGCACAGGTTGAACTGTATATCCCCCCCTATCAGCCAATATTGCCCATGAAGGCTCTTCAGTAGATTTAGCTATCTTCAGG…
496	SSPEA1434-15	AAG5222	Canada	Prince Edward Island	Prince Edward Island National Park	46.493	-63.394	5	Curculionidae	Entiminae	Strophosoma	Strophosoma melanogrammum		Forest	COI-5P	MF639144	ATTTTTGGGGCATGATCAGGCATAATTGGAACTTCTTTAAGAATACTGATTCGAACCGAACTAGGAAATCCTGGGTCACTGATTGGTGACGACCAAATTTATAACGTTATTGTAACTGCTCATGCTTTCATTATAATTTTCTTTATAGTTATACCTATAATAATTGGGGGATTCGGAAATTGATTAATACCCTTAATACTTGGAGCTCCAGATATAGCTTTTCCCCGAATAAACAATATAAGATTTTGGCTTCTTCCTCCATCCTTATCCCTTCTATTGATAAGAAGAATTGTTGATAAAGGAGCTGGTACAGGCTGAACTGTTTATCCTCCTTTATCAACAAATATCGCTCACGAAGGATCATCTGTAGATCTCGCAATTTTTAGCTTACACATAGCT…
497	SSROA2857-14	AAG5242	Canada	Ontario	Rouge National Urban Park	43.808	-79.137	90	Curculionidae	Entiminae	Barypeithes	Barypeithes pellucidus	A	Forest	COI-5P	KR486116	ACATTATATTTTATTTTTGGGGCATGGTCAGGAATAGTGGGCACATCTTTAAGATTACTAATCCGAACAGAATTAGGAAATCCAGGATCTTTAATCGGCGATGATCAAATTTATAACGTAATTGTAACTGCTCATGCATTTATCATAATTTTTTTTATAGTTATACCAATTATAATTGGTGGATTTGGAAACTGACTAGTGCCCTTAATACTAGGAGCTCCAGATATAGCTTTCCCCCGCCTAAATAATATAAGATTTTGGCTTCTTCCCCCCTCCTTATCCCTTCTTCTTATAAGAAGAATCGTCGATAAAGGAGCAGGGACAGGATGGACAGTATACCCCCCGCTATCGGCCAATATTGCTCATGAAGGGTCATCTGTAGATTTAGCAATTTTTAGT…
498	SSROA3761-14	AAO4332	Canada	Ontario	Rouge National Urban Park	43.808	-79.137	90	Curculionidae	Entiminae	Polydrusus	Polydrusus impressifrons		Forest	COI-5P	KR485958	TTTATTTTTGGTGCNTGATCTGGTATAGTCGGAACTTCTCTTAGTATATTAATTCGAACAGAATTAGGAAACCCAGGATCTTTAATTGGAGACGATCAAATCTATAACGTAATTGTAACTGCCCATGCATTTATCATAATTTTTTTTATAGTTATACCTATTATAATCGGAGGATTCGGAAACTGATTAATTCCCCTTATACTAGGAGCCCCTGATATAGCTTTCCCACGATTAAACAATATAAGATTCTGACTTCTCCCACCATCATTATCTTTACTTTTAATAAGAAGAATTGTAGATAAAGGAGCTGGGACAGGCTGAACAGTATACCCCCCCCTNTCAGCAAATATCGCTCATGAAGGAGCCTCAGTAGATCTAGCAATTTTTAGATTACATATA…
499	SSROB7536-14	AAD5565	Canada	Ontario	Rouge National Urban Park	43.804	-79.146	80	Curculionidae	Entiminae	Sciaphilus	Sciaphilus asperatus	A	Riparian Zone	COI-5P	KR479981	ACCCTATACTTTATTTTTGGCTCCTGATCNNGAATAATTGGAACCTCCCTAAGTATACTAATTNGTACAGAACTAGGAAATCCTGGATCCCTAATTGGGGATGATCAAATTTATAATGTAATTGTAACTGCTCATGCATTTATTATAATTTTTTTTATAGTTATACCAATTATAATTGGAGGTTTTGGTAATTGACTAGTCCCACTAATACTAGGAGCCCCTGATATAGCTTTCCCACGATTAAATAATATAAGATTTTGGCTTCTACCCCCATCCTTATCCCTTTTATTAATAAGAAGAATTGTAGACAAAGGAGCAGGAACAGGATGAACAGTTTACCCTCCCTTATCGGCTAATATTGCTCATGAAGGATCTTCAGTTGACCTGGCTATTTTTAGC…
500	GBCL3934-08								Curculionidae	Entiminae	Ectemnorhinus	Ectemnorhinus sp. GG-2005			COI-5P	AY762292	---------------------------------------------------------------------------------------------------------------------------------------------------------------------------------------------------------------------------------------------------------------------------------------------------------------------------------------------------------------------------------------------------------------…
501	GBCL11592-12	ACA8527							Curculionidae	Entiminae	Naupactus	Naupactus leucoloma			COI-5P	HQ453119	AATTGTTGATAAAGGTATAGGAACAGGATGAACAGTTTATCCCCCTCTCTCTGCTAATATTGCTCACGAAGGATCCTCTGTCGATTTAGCAATTTTTAGTCTACATATAGCAGGTGTATCATCAATTTTAGGTGCAGTAAATTTTATTTCTACAGTTTTAAATATACGACCTTCAGGAATATCACCCGATCGTATACCTTTATTTGTATGAGCAGTAGAAATTACTGCTATTTTATTACTTTTATCTTTACCAGTTTTAGCAGGAGCAATCTCTATGCTTCTAACAGATCGAAATATTAATACCTCATTCTTTGACCCTGCTGGGGGAGGAGACCCTATTTTATACCAACATTTATTTTGATTCTTTGGACATCCTGAAGTTTATATTTTAATTTTACC…
502	GBCL11686-12								Curculionidae	Entiminae	Naupactus	Naupactus xanthographus			COI-5P	HQ453001	TAAGATTTTGACTTTTACCTCCCTCTTTAACTTTCCTTCTAATAAGAAGTATTGTTGATAAAGGAGCAGGAACAGGGTGAACAGTTTATCCCCCTTTATCCGCAAATATTGCTCATGAAGGCTCATCTGTTGATTTAGCAATTTTTAGATTACACATAGCAGGAGTATCCTCAATCTTAGGCGCAGTAAATTTTATTTCTACAGTTTTAAATATACGACCTTCTGGTATATCACCAGACCGAATACCTTTATTTGTATGAGCTGTAGAAATTACTGCAATTTTATTATTATTATCTCTCCCGGTCTTAGCAGGTGCTATTACTATACTTTTAACAGACCGTAATATCAATACTTCCTTTTTTGATCCTGCTGGTGGAGGAGACCCAATTCTCTATCAAC…
503	GBCL11714-12								Curculionidae	Entiminae	Naupactus	Naupactus xanthographus			COI-5P	HQ453052	TAAGATTTTGACTTTTACCTCCCTCTTTAACTTTCCTTCTAATAAGAAGTATTGTTGATAAAGGAGCAGGAACAGGGTGAACAGTTTATCCCCCTTTATCCGCAAATATTGCTCATGAAGGCTCATCTGTTGATTTAGCAATTTTTAGATTACACATAGCAGGAGTATCCTCAATCTTAGGCGCAGTAAATTTTATTTCTACAGTTTTAAATATACGACCTTCTGGTATATCACCAGACCGAATACCTTTATTTGTATGAGCTGTAGAAATTACTGCAATTTTATTATTATTATCTCTCCCGGTCTTAGCAGGTGCTATTACTATACTTTTAACAGACCGTAATATCAATACTTCCTTTTTTGATCCTGCTGGTGGAGGAGACCCAATTCTCTATCAAC…
504	GBCL7239-11	AAZ9669	Dominican Republic			18.08	-71.65		Curculionidae	Entiminae	Apotomoderes	Apotomoderes menocrater			COI-5P	HQ891426	AATCATAAAGATATTGGAACTTTATATTTTATTCTTGGAGCATGATCTGGAATAGTCGGTACATCATTAAGAATACTTATTCGAACTGAATTAGGAAATCCCGGATCATTAATTGGAGACGACCAAATTTATAATGTAATTGTAACAGCTCATGCTTTTATTATAATTTTTTTTATAGTAATACCTATAATAATTGGAGGATTCGGAAACTGACTAGTTCCCTTAATATTAGGAGCTCCTGATATAGCTTTCCCACGATTAAATAATATAAGATTTTGACTATTACCTCCTTCTTTAACTTTCCTCTTAATAAGAAGAATTGTTGATAAGGGGGCAGGAACAGGGTGAACGGTTTATCCCCCATTATCTGCCAATATTGCTCATGAAGGGGCATCTGTA…
505	GBMIN35487-13	ACD4578	Dominican Republic			18.97	-70.65		Curculionidae	Entiminae	Diaprepes	Diaprepes abbreviatus			COI-5P	JF302955	ATTGGAACTTTATATTTTATTTTTGGAGCTTGATCAGGTATAGTAGGAACATCTTTAAGAATTATAATTCGTGCTGAACTAGGAAACCCTGGATCCTTAATTGGTGATGACCAAATTTACAACGTAATTGTCACTGCTCATGCATTTATTATAATTTTTTTCATAGTTATACCAATAATAATTGGAGGATTCGGAAATTGACTAGTCCCATTAATATTAGGAGCACCCGATATAGCCTTCCCTCGACTTAATAATATAAGATTTTGATTACTACCTCCATCACTTACCTTACTTTTGATAAGAAGAATAGTTAATAAAGGAGCAGGAACAGGTTGAACTGTTTACCCTCCCCTTTCTGCTAATATTGCTCATGAAGGAGCATCAGTTGATTTAGCAATT…
506	BARSK220-16	AAB8911	Canada	Ontario	Peterborough	44.271	-78.394	278	Curculionidae	Entiminae	Polydrusus	Polydrusus formosus	A	farm	COI-5P		AACTTTATATTTTATTTTTGGTGCCTGATCCGGAATAGTGGGAACTTCTTTAAGAATACTTATTCGAGCCGAATTAGGAAATCCAGGTTCTTTAATTGGAGACGACCAAATTTATAACGTAATTGTAACTGCTCATGCATTTATTATAATTTTCTTTATAGTAATACCAATTATAATCGGAGGATTCGGAAATTGATTAGTCCCTCTTATATTAGGAGCACCTGATATAGCATTTCCACGATTAAATAATATAAGATTTTGATTATTGCCTCCTTCTTTGTCCCTCCTTTTAATAAGAAGAATTGTTGACAAAGGAGCTGGAACTGGTTGAACTGTTTATCCCCCCTTATCGGCCAATATTGCACATGAAGGATCTTCAGTAGATTTAGCAATTTTTAG…
507	ELPCH806-17	AAD5565	Canada	Ontario	South Frontenac	44.5652	-76.5522	140	Curculionidae	Entiminae	Sciaphilus	Sciaphilus asperatus	A		COI-5P		ACCCTATACTTTATTTTTGGCTCCTGATCGGGAATAATTGGAACCTCCCTAAGTATACTAATTCGTACAGAACTAGGAAATCCTGGATCCCTAATTGGGGATGATCAAATTTATAATGTAATTGTAACTGCTCATGCATTTATTATAATTTTTTTTATAGTTATACCAATTATAATTGGAGGTTTTGGTAATTGACTAGTCCCACTAATACTAGGAGCCCCTGATATAGCTTTCCCACGATTAAATAATATAAGATTTTGGCTTCTACCCCCATCCTTATCCCTTTTATTAATAAGAAGAATTGTAGACAAAGGAGCAGGAACAGGATGAACAGTTTACCCTCCCTTATCGGCTAATATTGCTCATGAAGGATCTTCAGTTGACCTGGCTATTTTTAGC…
508	GBMIN51311-17	ADK2647							Curculionidae	Entiminae	Coptorhynchus	Coptorhynchus nr. niger			COI-5P	LN866326	ACCCTTTATTTTATTTTTGGTGCCTGATCAGGCATAGTAGGTACTTCCCTAAGTATATTAATTCGAGCCGAATTAGGAAATCCTGGATCTCTTATTGGTGACGATCAAATTTACAATGTAATTGTAACTGCTCATGCCTTTATTATAATTTTTTTTATAGTAATACCAATAATAATCGGAGGATTCGGAAATTGGCTAGTACCTCTAATACTCGGAGCTCCAGATATAGCCTTCCCACGACTTAATAATATAAGATTTTGACTTCTACCACCATCACTAACCTTTCTTTTAGCCAGAAGATTAGCAGATAAGGGAACTGGAACAGGATGAACAGTCTATCCCCCTCTCTCAGCTAATATTGCCCATGCTGGAGCCTCAGTTGACTTAGCAATTTTTAGC…
509	GBMIN51329-17	AAY4345							Curculionidae	Entiminae	Eusomus	Eusomus ovulum			COI-5P	KU341538	GGAAATTGATTAGTTCCTTTAATACTAGGAGCTCCAGATATAGCATTCCCACGATTAAATAATATAAGATTCTGGCTTTTACCCCCATCTTTATCATTATTACTAATAAGAAGAATTGTAGACAAAGGAGCAGGAACAGGATGAACAGTTTATCCACCTTTATCAGGTAATATTACCCATGAAGGGCCAGCTGTTGACTTAGCTATCTTTAGATTACACATAGCAGGAATATCTTCAATTTTAGGGGCAATTAATTTTATTTCAACAGTTATCAATATACGCCCATCAGGGATATCCTTTGATCAAATATCTTTATTTATCTGATCAGTTAAAATTACCGCAATTTTACTTTTATTATCCCTTCCAGTCTTAGCAGGAGCTATTACTATATTACTAACA…
510	GBMIN51445-17	ADK1193	Japan		Fukuoka, Mitoma beach				Curculionidae	Entiminae	Scepticus	Scepticus tigrinus			COI-5P	LC108873	ATAGTTATACCTATAATAATTGGTGGGTTTGGAAATTGATTAGTTCCATTAATACTAGGAGCCCCAGATATAGCCTTTCCACGATTAAACAATATAAGATTTTGACTTTTACCCCCATCCTTAACTCTTCTATTAATAAGAAGAATTGTTGATAAAGGAGCAGGAACAGGATGAACAGTTTATCCCCCTTTATCAGCTAATATTGCTCATGAAGGAGCCTCTGTAGATTTAGCAATTTTTAGTTTACATATAGCAGGGGTTTCTTCTATCTTAGGGGCAATTAATTTCATCTCAACAGTCATCAATATACGAACAAAAGGGATATCCCCTGACCGAATACCTTTATTTGTTTGATCTGTCGTAATCACAGCTATTTTACTCCTTTTATCCCTACCAGTT…
511	GCOL10385-16	ACJ7831	Germany	Saxony-Anhalt	Halberstadt, Lkr. Harz	51.9486	10.9744	263	Curculionidae	Entiminae	Simo	Simo variegatus	A	Streuobstwiese	COI-5P	KU910398	AACATTATATTTTATTTTTGGTGCTTGATCAGGAATGATTGGTACATCTTTAAGTATATTAATCCGAACTGAATTAGGAAATCCTGGATCTCTAATTGGTGATGACCAAATCTATAATGTAATTGTAACAGCTCATGCTTTCATCATAATTTTCTTTATAGTTATACCTATTATAATTGGGGGTTTTGGAAATTGGCTTGTTCCATTAATACTAGGGGCCCCTGATATAGCATTTCCACGTCTTAATAATATAAGATTTTGACTTTTACCACCCTCTTTATCCTTTTTATTAATAAGAAGAATTGTTGATAAGGGAGCAGGGACAGGATGAACAGTTTATCCCCCTTTATCAAGAAATATTGCTCATGAAGGGGCTTCTGTTGACCTTGCTATTTTTAG…
512	GCOL12086-16	ABA0665	Germany	Saxony-Anhalt	Blankenburg, Lkr. Harz	51.7634	11.0148	211	Curculionidae	Entiminae	Otiorhynchus	Otiorhynchus fullo	A	Streuobstwiese	COI-5P	KU909649	TACATTATATTTTATTTTTGGTGCTTGAGCTGGAATAATCGGAACTTCTTTAAGAATACTAATTCGAACAGAATTAGGCAACCCAGGTTCACTAATTGGTAACGACCAAATTTATAACGTAATCGTAACTGCTCATGCTTTTATTATAATTTTTTTTATAGTTATACCAATAATAATCGGAGGGTTTGGAAACTGATTAGTCCCTCTAATACTAGGAGCTCCTGATATAGCTTTCCCTCGGATAAATAATATAAGATTTTGACTTTTACCTCCTAGATTAACCTTACTACTAGCAAGAAGAATTATTGATAAAGGAGTGGGAACAGGCTGAACTGTATACCCCCCCCTCTCATCTAATATTGCCCACGAAGGTGCTTCTGTGGATCTCGCAATCTTTAG…
513	GCOL8662-16	AAO4651	Germany	Rhineland-Palatinate	Elmstein-Iggelbach	49.3267	7.94318	380	Curculionidae	Entiminae	Brachyderes	Brachyderes incanus	A	aus rotfaulem Holz liegender Fichten gesiebt	COI-5P	KU909766	AACATTATATTTTATTTTTGGAGCTTGATCTGGGATAGTCGGAACTTCCCTAAGAATACTGATTCGTACAGAACTTGGAAACCCAGGATCCTTAATTGGAGATGACCAAATCTATAACGTTATTGTAACTGCTCATGCCTTTATTATAATTTTTTTTATAGTTATACCTATAATAATTGGTGGATTCGGAAATTGATTAATCCCCCTAATACTTGGTGCACCTGATATAGCTTTCCCACGAATAAATAATATAAGATTTTGATTATTACCACCCTCCCTTTCATTACTTTTAATAAGAAGAATTGCAGATAAAGGTGCTGGAACTGGTTGAACAGTCTACCCACCCTTATCGGCTAATATTGCTCATGAAGGATCTTCTGTAGACTTAGCAATTTTTAG…
514	OPPZG004-17	AAF9187	Canada	Ontario	Lion`s Head	44.9954	-81.2334	227	Curculionidae	Entiminae	Phyllobius	Phyllobius oblongus	A	Forest	COI-5P		AACATTATATTTTATTTTTGGAACTTGATCAGGAATAGTGGGAACTTCATTAAGAATCTTAATTCGAGCAGAATTAGGAAATCCCGGTTCTTTAATTGGAGATGATCAAATCTACAATGTAATTGTAACTGCTCATGCTTTTATTATAATTTTTTCTATAGTTATACCTATAATAATTGGAGGATTTGGTAATTGACTAGTACCTCTTATATTAGGAGCACCAGATATAGCTTTTCCACGCCTTAATAATATAAGATTCTGACTACTCCCTCCTTCTCTATCATTCCTATTAATAAGAAGAATTGTAGATAAAGGGGCCGGCACAGGTTGAACTGTATATCCCCCCCTATCAGCCAATATTGCCCATGAAGGCTCTTCAGTAGATTTAGCTATCTTCAG…
515	GBCL27362-19								Curculionidae	Entiminae	Bothrometopus	Bothrometopus parvulus			COI-5P	GQ131998	GGTATATCAATAGATCGAATATCATTATTTATCTGATCAGTGAAAATTACAGCTATCTTATTATTATTATCTTTACCTGTATTGGCTGGAGCAATTACTATACTTTTAACAGACCGAAATGTAAATACATCATTTTTTGACCCTGCTGGGGGAGGAGATCCCATTCTTTACCAACATTTATTTTGATTTTTTGGTCATCCAGAAGTATATATTTTAATTTTACCAGGATTTGGTATAATTTCTCATATTATTAGTCAAGAAAGAAGAAAAAAAGAATCTTTTGGAGTCTTAGGTATAATTTATGCTATAATAGCAATTGGCCTTTTAGGATTTGTAGTATGAGCTCACCATATATTTACGGTAGGCATAGATGTAGATACTCGAGCTTACTTTACATCA…
516	GBCL51262-19	ADU5093							Curculionidae	Entiminae	Pachnaeus	Pachnaeus sp. GZ26			COI-5P	KT350625	AATAAGTGACTATACTCAACTAATCACAAAGATATTGGAACTTTATACTTTATTTTTGGAGCTTGATCTGGAATAGTAGGAACATCCCTAAGAATCATAATTCGAGCAGAATTAGGAAATCCTGGATCTCTAATTGGTGATGACCAAATCTATAACGTAATTGTTACAGCTCATGCATTTATTATAATTTTCTTTATAGTAATACCAATAATAATTGGGGGATTCGGAAACTGACTAGTTCCTCTAATATTAGGAGCTCCTGATATGGCTTTTCCTCGTCTTAATAACATAAGATTTTGACTTCTACCTCCCTCTCTCACCCTACTTTTAATAAGAAGAGTAATTGATAAAGGAGCAGGAACAGGATGAACCGTTTATCCTCCCCTATCTGCCAATGTA…
517	GBCL51427-19	ADS0428	Indonesia						Curculionidae	Entiminae	Eupholus	Eupholus cuvieri			COI-5P	KY570523	ACTTTATATTTTATTTTTGGTGCTTGATCAGGAATAGTAGGTACTTCATTAAGTATATTAATCCGGGCTGAACTTGGTAATCCAGGATCCCTGATTGGTGATGATCAAATCTATAATGTTATTGTAACAGCCCATGCTTTCATTATAATTTTCTTCATAGTTATACCTATTATAATTGGGGGATTTGGGAATTGACTAGTCCCTTTAATACTAGGAGCTCCTGATATAGCTTTTCCTCGTCTTAATAATATAAGATTTTGATTATTACCTCCTTCATTAACCTTTCTTCTTATAAGAAGAATTGTTGATAAGGGGGCTGGAACAGGATGAACAGTTTATCCTCCTTTAGCTGCAAATATTGCACATGAAGGTTCCTCTGTAGACTTAGCAATTTTTAGT…
518	GBCL52031-19	ADK3273	Japan						Curculionidae	Entiminae	Scepticus	Scepticus uniformis			COI-5P	LC109514	ATTATAATTTTTTTTATAGTTATACCTATAATAATTGGAGGATTTGGAAATTGATTAGTTCCGCTAATACTAGGAGCACCAGATATAGCCTTCCCACGCTTAAATAATATAAGATTTTGGCTTCTTCCGCCGTCTTTAACTCTTCTTTTAATAAGAAGAATTGTAGATAAAGGAGCAGGAACAGGATGAACCGTATATCCACCTTTATCAGCTAATATTGCTCATGAAGGAGCCTCTGTAGATTTAGCAATTTTTAGTCTTCATATAGCTGGAGTCTCTTCTATTCTAGGAGCCATTAATTTTATTTCAACTGTTATTAATATACGAACAAATGGAATATCACCTGATCGTATACCTTTATTTGTTTGATCTGTGGTAATTACAGCTGTTTTACTACTA…
519	GBMIN51451-17	ADK1193	Japan		Shimane, Iwami beach				Curculionidae	Entiminae	Scepticus	Scepticus tigrinus			COI-5P	LC108884	ATAGTTATACCTATAATAATTGGTGGATTCGGAAATTGATTAGTTCCATTAATACTAGGAGCCCCAGATATAGCCTTTCCACGATTAAACAATATAAGATTTTGACTTTTACCCCCATCCTTAACTCTTCTATTAATAAGAAGAATTGTTGATAAAGGAGCAGGAACAGGATGAACAGTTTATCCCCCTTTATCAGCTAATATTGCTCATGAAGGAGCCTCTGTAGATTTAGCAATTTTTAGTTTACATATAGCAGGAGTTTCTTCTATCTTAGGAGCAATTAATTTCATCTCAACAGTCATCAATATACGAACAAAAGGGATATCCCCTGACCGAATACCTTTATTTGTTTGATCTGTCGTAATCACAGCTATTTTACTCCTTTTATCCCTACCAGTT…
520	GBMIN51467-17	ACV7816	South Korea						Curculionidae	Entiminae	Scepticus	Scepticus uniformis			COI-5P	LC108906	ATAGTTATACCTATAATAATTGGTGGATTTGGAAATTGATTAATTCCTCTTATACTAGGAGCACCAGATATAGCCTTCCCACGCCTAAATAATATAAGATTTTGGCTTCTTCCACCCTCCTTAACTCTTCTTTTAATAAGAAGAATTGTAGATAAAGGAGCAGGAACAGGATGAACAGTATATCCACCGTTATCAGCTAATATTGCTCATGAAGGAGCCTCTGTAGATTTAGCAATTTTTAGACTTCATATAGCAGGAGTCTCCTCTATTCTAGGAGCTATTAATTTTATTTCAACTGTTATTAATATACGAACAAACGGTATATCACCTGATCGTATACCTTTATTTGTTTGATCTGTTGTAATTACAGCTATTTTATTATTATTATCTCTTCCAGTT…
521	GBCL51883-19	ADK3273	Japan						Curculionidae	Entiminae	Scepticus	Scepticus uniformis			COI-5P	LC109366	ATTATAATTTTTTTTATAGTTATACCTATAATAATTGGGGGATTTGGAAATTGATTAGTTCCACTAATACTAGGAGCACCAGATATAGCCTTCCCACGCTTAAATAATATAAGATTTTGACTTCTTCCGCCATCTTTAACTCTTCTTTTAATAAGAAGAATTGTAGATAAAGGAGCAGGAACAGGATGAACCGTATATCCACCTTTATCAGCTAATATTGCTCATGAAGGAGCCTCTGTAGATTTAGCAATTTTTAGTCTTCATATAGCTGGAGTCTCTTCTATTCTAGGAGCCATTAATTTTATTTCAACTGTTATTAATATACGAACAAATGGAATATCACCTGATCGAATACCTTTATTTGTTTGATCTGTAGTAATTACAGCTGTTTTACTACTA…
522	GBCL51935-19	ADK3271	Japan						Curculionidae	Entiminae	Scepticus	Scepticus uniformis			COI-5P	LC109418	ATTATAATTTTTTTTATAGTAATACCTATAATAATTGGAGGGTTTGGAAATTGATTAGTTCCACTAATACTAGGAGCACCAGATATAGCCTTCCCACGCCTTAACAATATAAGATTTTGACTTCTTCCACCCTCCTTAACTCTTCTTTTAATAAGAAGAATTGTTGATAAAGGGGCAGGAACAGGGTGAACTGTATACCCACCATTATCAGCTAATATTGCTCATGAAGGAGCCTCTGTAGATTTAGCAATTTTTAGACTTCATATAGCAGGAGTCTCTTCTATTCTAGGAGCTATTAATTTTATTTCAACTGTTATTAATATACGAACAAACGGTATATCACCTGATCGTATACCTTTATTTGTTTGATCTGTTGTAATTACAGCTGTTTTATTATTA…
523	GBCL51965-19	ADK3272	Japan						Curculionidae	Entiminae	Scepticus	Scepticus uniformis			COI-5P	LC109448	ATTATAATTTTTTTTATAGTTATACCTATAATAATTGGGGGATTTGGAAATTGACTAGTTCCACTAATACTAGGAGCACCAGATATAGCCTTCCCACGCTTAAATAATATAAGATTTTGACTTCTTCCACCATCTTTAACTCTTCTTTTAATAAGAAGAATTGTAGATAAAGGAGCAGGAACAGGGTGAACTGTATATCCACCTTTATCAGCTAATATTGCTCATGAAGGAGCCTCTGTAGATTTAGCAATTTTTAGTCTTCATATAGCAGGAGTCTCTTCTATTCTAGGAGCTATTAATTTTATTTCAACTGTTATTAATATACGAACAAATGGAATATCACCTGATCGTATACCTTTATTTGCTTGATCTGTAGTAATTACAGCTGTTTTATTGCTA…
524	GBCL51988-19	ADK3271	Japan						Curculionidae	Entiminae	Scepticus	Scepticus uniformis			COI-5P	LC109471	ATTATAATTTTTTTTATAGTAATACCAATAATAATTGGAGGGTTTGGAAATTGATTAGTCCCACTAATACTAGGAGCACCAGATATAGCCTTCCCACGCCTTAACAATATAAGATTTTGGCTTCTTCCACCCTCCTTAACTCTTCTTTTAATAAGAAGAATTGTTGATAAAGGAGCAGGAACAGGGTGAACTGTATACCCACCATTATCAGCTAATATTGCTCATGAAGGAGCCTCTGTAGATTTAGCAATTTTTAGACTTCATATAGCAGGAGTCTCTTCTATTCTAGGAGCTATTAATTTTATTTCAACTGTTATTAATATACGAACAAACGGTATATCACCTGATCGTATACCTTTATTTGTTTGATCTGTTGTAATTACAGCTATTTTATTATTA…
525	GBCL52058-19	ADK1192	Japan						Curculionidae	Entiminae	Scepticus	Scepticus tigrinus			COI-5P	LC109541	AATTGGAGACGACCAAATCTATAATGTAATTGTTACAGCCCATGCCTTTATTATAATTTTCTTTATAGTAATACCCATAATAATTGGAGGATTCGGAAATTGATTAGTTCCATTAATATTAGGAGCCCCAGATATAGCCTTTCCACGATTAAACAATATAAGATTTTGACTTTTACCTCCATCCTTAACTCTTCTATTAATAAGAAGAATTGTTGATAAAGGAGCTGGCACAGGATGAACAGTTTATCCCCCTTTATCAGCTAATATTGCTCATGAAGGAGCCTCTGTAGACTTAGCAATTTTTAGTTTACATATAGCAGGAGTTTCTTCTATCTTAGGAGCAATTAATTTCATCTCAACAATTATTAATATACGAACAAAAGGAATATCTCCTGACCG…
526	GBCL52115-19	ADU7640	Japan						Curculionidae	Entiminae	Scepticus	Scepticus tigrinus			COI-5P	LC109598	AATTGGAGATGATCAAATCTATAATGTAATTGTTACAGCCCATGCCTTTATTATAATTTTCTTTATAGTAATACCTATAATAATTGGTGGATTCGGAAATTGATTAGTTCCATTAATATTAGGAGCTCCAGATATAGCCTTTCCACGATTAAACAATATAAGATTTTGACTTTTACCCCCATCCTTAACTCTTCTATTAATAAGAAGAATTGTTGATAAAGGAGCTGGAACAGGTTGAACAGTATATCCCCCTTTATCAGCTAATATTGCTCATGAAGGAGCCTCTGTAGACTTAGCAATTTTTAGTTTACATATAGCAGGAGTTTCTTCCATCTTAGGAGCAATTAATTTTATCTCAACAGTTATTAATATACGAACAAAAGGAATATCTCCTGATCG…
527	GBCL52521-19	ADT7488							Curculionidae	Entiminae	Piezonotus	Piezonotus kalidupae			COI-5P	LN866329	ACTTTATACTTTATTTTTGGTGCTTGATCTGGAATAGTCGGTACATCTTTAAGAATACTTATTCGAGCTGAATTAGGAAGCCCAGGATCTTTAATTGGAGATGATCAAATTTATAATGTAATTGTAACCGCACATGCTTTTATTATAATTTTTTTTATAGTAATACCAATAATAATCGGGGGATTTGGTAATTGATTAGTCCCTTTAATGCTAGGAGCTCCTGATATAGCATTTCCTCGATTAAATAATATAAGATTTTGGCTATTACCCCCTTCCTTAACTTTTCTCTTAGCAAGAAGATTGGCCGATAAAGGTGCCGGAACAGGGTGAACTGTTTACCCTCCTTTATCAGCAAATATTGCTCATGCAGGAGCATCTGTTGATCTAGCAATTTTTAGC…
528	GBCL52534-19	ADS6222							Curculionidae	Entiminae	Syntrophus	Syntrophus carinulifer			COI-5P	LN866361	ACCTTATATTTTATTTTTGGAGCATGATCAGGAATAGTAGGGACTTCCTTAAGAGTTTTAATCCGAACAGAATTAGGAAATCCTGGCTCACTAATTGGTGACGACCAAATTTATAATGTAATCGTCACAGCACATGCATTTATTATAATTTTTTTTATAGTAATACCCATAATAATCGGAGGATTCGGAAATTGATTAGTCCCTCTAATATTAGGTGCACCTGATATGGCTTTTCCTCGATTGAACAACATAAGATTTTGGTTGTTACCACCATCTTTAACATTTTTATTATTAAGAAGAATTGTTGATAAAGGAGCTGGTACAGGTTGAACAGTTTACCCACCCTTATCAGCTAATATCTCTCATGAAGGAGCTTCAGTAGATATGGCTATTTTCAGT…
529	GBCL52544-19	ADU9736							Curculionidae	Entiminae	Heteroglymma	Heteroglymma sp. 2 MB-2015			COI-5P	LN866385	ACCCTATATTTTATCTTCGGAGCTTGATCAGGAATAGTTGGAACTTCTCTAAGAATACTAATTCGCACAGAATTAGGAAACCCTGGATCTCTCATCGGAGACGACCAAATTTATAATGTAATCGTTACTGCACATGCATTTATTATAATTTTTTTTATAGTAATGCCCATAATAATCGGAGGATTCGGAAATTGATTAGTTCCTTTAATATTAGGTGCCCCTGATATAGCATTTCCTCGCCTAAACAATATAAGATTCTGATTATTACCCCCCTCATTAACCTTCTTATTATTAAGAAGAATCGTAGATAAAGGGGCAGGAACTGGGTGAACTGTTTACCCTCCTCTTTCAGCAAATATTGCTCATGAAGGAGCTTCAGTAGATCTAGCAATTTTTAGA…
530	GBCL53139-19								Curculionidae	Entiminae	Rhinoscapha	Rhinoscapha scalaris			COI-5P	LT799056	ACTTTATATTTTATTTTTGGTGCTTGGTCAGGTATAGTAGGTACTTCTTTAAGAATATTAATTCGTACAGAATTAGGAAATCCGGGCTCCTTAATTGGTGATGATCAAATTTATAATGTAATTGTAACAGCTCATGCTTTTATTATAATTTTCTTTATAGTTATACCAATCATAATTGGAGGATTTGGAAATTGATTAGTTCCTCTTATATTAGGGGCCCCAGATATAGCATTCCCTCGTCTTAATAATATAAGATTTTGGTTACTTCCCCCTTCATTAACCTTTCTTCTTATAAGAAGAATTGTAGATAAAGGAGCCGGAACAGGTTGAACAGTTTACCCCCCTTTAGCCTCTAATATTGCCCACGAAGGATCTTCAGTTGATTTAGCAATTTTTAGC…
531	GBCL53157-19	ADU9898							Curculionidae	Entiminae	Catastygnus	Catastygnus sp. 1 MVD-2017			COI-5P	LT799113	ACCTTATATTTTATTTTTGGAGCTTGATCAGGAATAGTTGGAACATCATTAAGAATACTGATTCGAGCAGAATTAGGAAATCCAGGATCTTTAATTGGTGATGATCAAATCTATAATGTAATTGTTACAGCTCATGCCTTTATTATAATTTTTTTTATAGTTATACCCATTATAATTGGTGGTTTTGGAAACTGACTTGTCCCTCTTATACTTGGGGCACCGGATATAGCCTTCCCCCGTCTTAATAATATAAGATTTTGACTTTTACCCCCCTCACTAACTTTGTTACTTATAAGAAGAATTGTTGATAAAGGGGCAGGGACAGGTTGAACAGTCTATCCCCCTTTAGCTGCTAATATTGCCCATGAAGGAGCATCTGTAGATTTAGCTATTTTTAGT…
532	GBCL53329-19	ABW4469							Curculionidae	Entiminae	Airosimus	Airosimus jacobi			COI-5P	MH734216	AACATTATATTTTATTTTTGGTGCTTGATCAGGAATAGTGGGAACTTCACTAAGTATACTTATCCGGACAGAATTAGGAAATCCCGGATCTTTAATTGGAGATAATCAAATTTATAATGTAATTGTAACTGCCCATGCTTTCATTATAATTTTCTTTATAGTTATACCAATTATAATCGGAGGATTTGGAAATTGATTAGTACCTTTAATATTAGGAGCTCCTGATATAGCTTTCCCTCGTCTTAATAATATAAGATTTTGACTTTTACCCCCATCATTAATATTTTTATTAATAAGAAGAATTGTAGATAAAGGTGCAGGTACTGGATGAACTGTTTATCCTCCCTTATCAGCTAATATTGCTCATGAAGGTTCTTCTGTAGATATAGCAATTTTTAG…
533	GBCL53796-19	ADT6820	India						Curculionidae	Entiminae	Myllocerus	Myllocerus subfasciatus			COI-5P	MG052650	TCATTAATTGGTGATGACCAGATTTATAACGTAATTGTTACTGCTCATGCTTTTATCATAATTTTCTTTATAGTTATGCCAATAATAATTGGAGGATTCGGAAACTGATTAGTCCCCCTTATACTTGGGGCTCCCGATATAGCTTTTCCTCGTCTCAATAATATAAGATTTTGACTTCTTCCCCCATCAATTTCACTTTTATTAATAAGAAGAATTGTAGATAAAGGTGCCGGCACTGGCTGAACAGTTTATCCCCCTTTATCAGCCAATATTGCCCACGAAGGATCATCAGTTGATTTAGCCATTTTCAGACTACATATAGCCGGTGTATCCTCTATTCTAGGAGCAGTAAATTTTATCTCTACAGTTATTAATATACGCCCCTCAGGAATATCTTTT…
534	GBCL53840-19								Curculionidae	Entiminae	Pantomorus	Pantomorus postfasciatus			COI-5P	MH537918	AGATTTTGACTCCTTCCTCCATCTTTAACTTTACTATTAATAAGAAGAATTATTGACAAAGGAGCAGGAACAGGCTGAACAGTTTACCCACCTTTATGGGCAAATATCGCCCATGAAGGTGCATCTGTTGATTTAGCTATTTTTAGTTTACATATAGCTGGAGTATCTTCAATCCTAGGAGCAGTAAATTTTATTTCAACAGTATTAAATATACGACCTTCAGGAATAACCCCCGACCGTATGCCATTATTTGTATGGGCTGTAGAAATTACTGCAATTTTACTATTACTTTCATTACCAGTTTTAGCCGGAGCAATTACTATATTATTAACTGATCGAAATATTAATACTTCTTTTTTTGACCCTGCAGGAGGAGGTGACCCTATTTTATACCAACAT…
535	GBCL27299-19								Curculionidae	Entiminae	Bothrometopus	Bothrometopus brevis			COI-5P	GU947690	GGTATATCAATAGATCGAATATCATTATTTATCTGATCAGTAAAAATCACAGCTATCTTATTATTGTTATCTTTACCAGTACTTGCAGGAGCAATTACTATACTTTTAACAGATCGAAATGTAAATACATCATTTTTTGATCCTGCTGGAGGAGGAGACCCCATTCTTTATCAGCATTTATTTTGATTTTTTGGTCATCCAGAAGTATATATTTTAATTTTACCAGGATTTGGTATAATTTCTCATATCATCAGCCAAGAAAGAAGAAAAAAAGAATCTTTTGGAGTCTTAGGTATAATTTACGCTATAATAGCAATTGGCCTTTTAGGATTTGTAGTATGAGCTCACCATATATTTACAGTAGGTATAGATGTAGATACCCGAGCTTATTTTACATCA…
536	GBCL27318-19								Curculionidae	Entiminae	Bothrometopus	Bothrometopus parvulus			COI-5P	GQ131947	GGTATATCAATAGATCGAATATCATTATTTATCTGATCAGTGAAAATTACAGCTATCTTATTATTATTATCTTTACCTGTATTGGCTGGAGCAATTACTATACTTTTAACAGATCGAAATGTAAATACATCATTTTTTGACCCTGCTGGGGGAGGAGATCCCATTCTTTACCAACATTTATTTTGATTTTTTGGTCATCCAGAAGTATATATTTTAATTTTACCAGGATTTGGTATAATTTCTCATATTATTAGCCAAGAAAGAAGAAAAAAAGAATCTTTTGGAGTCTTAGGTATAATTTATGCTATAATAGCAATTGGCCTTTTAGGATTTGTAGTATGAGCTCACCATATATTTACGGTAGGTATAGATGTAGACACTCGAGCTTACTTTACATCA…
537	GBCL27327-19								Curculionidae	Entiminae	Bothrometopus	Bothrometopus parvulus			COI-5P	GQ131963	GGTATGTCAATAGATCGAATATCATTATTTATCTGGTCAGTGAAAATTACAGCTATCTTATTATTATTATCTTTACCAGTATTGGCTGGAGCAATTACTATACTTTTAACAGATCGAAATGTAAATACATCATTTTTTGACCCTGCTGGGGGAGGAGACCCCATTCTTTACCAACATTTATTTTGATTTTTTGGTCATCCAGAAGTATATATTTTAATTTTACCAGGATTTGGTATAATTTCTCATATTATTAGCCAAGAAAGAAGAAAAAAAGAATCTTTTGGAGTCTTAGGTATAATTTATGCTATAATAGCAATTGGCCTTTTAGGATTTGTAGTATGAGCTCACCATATATTTACGGTAGGCATAGATGTAGACACTCGAGCTTACTTTACATCA…
538	GBCL27336-19								Curculionidae	Entiminae	Bothrometopus	Bothrometopus parvulus			COI-5P	GQ131972	GGTATATCAATAGATCGAATATCATTATTTATCTGATCAGTGAAAATTACAGCTATCTTATTATTATTATCTTTACCTGTATTGGCTGGAGCAATTACTATACTTTTAACAGATCGAAATGTAAATACATCATTTTTTGACCCTGCTGGGGGAGGAGATCCCATTCTTTACCAGCATTTATTTTGATTTTTTGGTCATCCAGAAGTATATATTTTAATTTTACCAGGATTTGGTATAATTTCTCATATTATTAGTCAAGAAAGAAGAAAAAAAGAATCTTTTGGAGTCTTAGGTATAATTTATGCTATAATAGCAATTGGCCTTTTAGGATTTGTAGTATGAGCTCACCATATATTTACGGTAGGCATAGATGTAGATACTCGAGCTTACTTTACATCA…
539	GBCL27342-19								Curculionidae	Entiminae	Bothrometopus	Bothrometopus parvulus			COI-5P	GQ131978	GGTATATCAATAGACCGAATATCATTATTTATCTGGTCAGTGAAAATTACAGCTATCTTATTATTATTATCTTTACCTGTATTGGCTGGAGCAATTACTATACTTTTAACAGATCGAAATGTAAATACATCATTTTTTGACCCTGCTGGAGGGGGAGACCCCATTCTTTACCAACATTTATTTTGATTTTTTGGTCATCCAGAAGTATACATTTTAATTTTACCAGGATTTGGTATAATTTCTCATATTATTAGCCAAGAAAGAAGAAAAAAAGAATCTTTTGGAGTCTTAGGTATAATTTATGCTATAATAGCAATTGGCCTTTTAGGATTTGTAGTATGAGCTCACCATATATTTACAGTAGGTATAGATGTAGACACTCGAGCTTACTTTACATCA…
540	GBCL27347-19								Curculionidae	Entiminae	Bothrometopus	Bothrometopus parvulus			COI-5P	GQ131983	GGTATATCAATAGACCGAATATCATTATTTATCTGGTCAGTGAAAATTACAGCTATCTTATTATTATTATCTTTACCTGTATTGGCTGGAGCAATTACTATACTTTTAACAGATCGAAATGTAAATACATCATTTTTTGACCCTGCTGGAGGAGGAGACCCCATTCTTTACCAACATTTATTTTGATTTTTTGGTCATCCAGAAGTATACATTTTAATTTTACCAGGATTTGGTATAATTTCTCATATTATTAGCCAAGAAAGAAGAAAAAAAGAATCTTTTGGAGTCTTAGGTATAATTTATGCTATAATAGCAATTGGCCTTTTAGGATTTGTAGTATGAGCTCACCATATATTTACAGTAGGTATAGATGTAGACACTCGAGCTTACTTTACATCA…
541	GBCL27353-19								Curculionidae	Entiminae	Bothrometopus	Bothrometopus parvulus			COI-5P	GQ131989	GGTATATCAATAGATCGAATATCATTATTTATCTGATCAGTGAAAATTACAGCTATCTTATTATTATTATCTTTACCTGTATTGGCTGGAGCAATTACTATACTTTTAACAGATCGAAATGTAAATACATCATTTTTTGACCCTGCTGGGGGAGGAGATCCCATTCTTTACCAACATTTATTTTGATTTTTTGGTCATCCAGAAGTATATATTCTAATTTTACCAGGATTCGGTATAATTTCTCATATTATTAGCCAAGAAAGAAGAAAAAAAGAATCTTTTGGAGTCTTAGGTATAATTTATGCTATAATAGCAATTGGCCTTTTAGGATTTGTAGTATGAGCTCACCATATATTTACGGTAGGCATAGATGTAGACACTCGAGCTTACTTTACATCA…
542	GBCL27377-19								Curculionidae	Entiminae	Bothrometopus	Bothrometopus parvulus			COI-5P	GU947664	GGTATATCTATAGATCGAATATCATTATTTATTTGATCTGTAAAAATTACGGCTATTTTACTTCTATTATCTTTACCTGTACTTGCAGGAGCTATTACTATACTTTTAACAGATCGAAATGTAAATACCTCATTTTTTGATCCTGCTGGCGGTGGAGACCCTATTCTTTATCAACATTTATTTTGGTTTTTTGGACATCCAGAAGTATATATTCTAATTTTACCAGGGTTTGGTATAATTTCTCATATTATTAGACAAGAAAGAAGAAAAAAAGAATCTTTTGGTGTTTTAGGAATAATTTATGCTATAATAGCAATTGGACTTTTAGGATTCGTAGTATGAGCTCATCATATGTTTACAGTAGGTATAGATGTAGATACACGAGCCTACTTTACATCA…
543	GBCL51840-19	ADS8101	Japan						Curculionidae	Entiminae	Amystax	Amystax fasciatus			COI-5P	LC108953	ATAGTTATACCTTTAATAATTGGAGGATTTGGAAATTGACTTTTACCTCTAATACTGGGAGCTCCGGATATAGCTTTCCCTCGATTAAACAATATAAGATTTTGATTACTACCCCCATCGCTTTCTTTACTTTTAATAAGAAGAATTGTTGATAAAGGAGCCGGTACAGGTTGGACAGTCTACCCTCCCCTATCTTCTAATATTTCCCATGAAGGTTCATCTGTAGATCTAGCTATCTTTAGCCTTCACATAGCAGGTGTATCATCAATTTTAGGAGCTATTAACTTTATTTCTACAGTTATTAATATACGAACTAAAGGAATAAATATAGATAAAATATCATTATTTATTTGAGCAGTTAAAATCACTGCTATTCTTTTATTATTATCTCTACCAGTA…
544	GBCL51926-19	ADK3275	Japan						Curculionidae	Entiminae	Scepticus	Scepticus uniformis			COI-5P	LC109409	ATTATAATTTTTTTTATAGTTATACCTATAATAATTGGAGGATTTGGAAATTGATTAGTTCCACTAATACTAGGAGCACCAGATATAGCCTTCCCACGCCTAAATAATATAAGATTTTGGCTTCTCCCACCATCATTAACTCTTCTTTTAATAAGAAGAATTGTTGATAAAGGAGCAGGAACAGGGTGAACTGTATATCCTCCATTGTCAGCTAATATTGCTCATGAAGGAGCATCTGTAGATTTAGCAATTTTTAGTCTTCATATAGCAGGAATCTCCTCTATTCTAGGAGCTATCAATTTTATTTCAACTGTTATTAATATACGAACAAATGGGATATCACCTGATCGTATACCTTTATTTGTTTGATCTGTTGTAATTACAGCTGTCCTATTATTA…
545	GBCL52040-19	ADK3273	Japan						Curculionidae	Entiminae	Scepticus	Scepticus uniformis			COI-5P	LC109523	ATTATAATTTTTTTTATAGTTATACCTATAATAATTGGGGGATTTGGAAATTGATTAGTTCCGCTAATACTAGGAGCACCAGATATAGCCTTCCCACGCTTAAATAATATAAGATTTTGACTTCTTCCGCCATCTTTAACTCTTCTTTTAATAAGAAGAATTGTAGATAAAGGAGCAGGAACAGGATGAACCGTATATCCACCTTTATCAGCTAATATTGCTCATGAAGGAGCCTCTGTAGATTTAGCAATTTTTAGTCTTCATATAGCTGGAGTCTCTTCTATTCTAGGAGCCATTAATTTCATTTCAACTGTTATTAATATACGAACAAATGGTATATCACCTGATCGTATACCTTTATTTGTTTGATCTGTGGTAATTACAGCTGTTTTACTACTA…
546	GBCL53156-19	ADK4012							Curculionidae	Entiminae	Celebia	Celebia suturalis			COI-5P	LT799094	ACTTTATATTTCATCTTTGGAGCATGATCGGGTATAGTGGGCACTTCTTTAAGAATATTAATTCGAACAGAATTAGGAAACCCTGGCTCTTTAATTGGAGATGACCAAATCTATAATGTAATTGTAACAGCCCATGCTTTTATTATAATTTTCTTTATAGTTATACCAATCATAATTGGTGGATTTGGGAACTGATTAGTCCCTCTTATACTAGGGGCCCCTGATATAGCTTTTCCTCGTCTTAATAATATAAGATTTTGACTTCTTCCTCCTTCTTTAACTTTTTTATTAATAAGTAGAATTGTAGATAAAGGGGCAGGCACAGGTTGAACAGTCTACCCCCCTTTAGCAGCTAATATTGCCCATGAAGGATCTTCAGTAGATTTAGCAATTTTTAGC…
547	GBCL53178-19	ADV1701	China						Curculionidae	Entiminae	Sympiezomias	Sympiezomias velatus			COI-5P	MF383367	TATAAATGGTTTTATTCGACAAGCCATAAAGATATCGGTACTTTGTACCTTATTTTTGGAACATGATCAGGCATAATTGGAACTTCCTTAAGAATCTTAATCCGAACTGAACTTGGAAGCCCAGGATCATTAATTGGAGGCGATCAAATTTATAACGTTATCGTTACAGCCCATGCTTTTATTATAATTTTTTTTATAGTTATACCAATAATGATTGGAGGATTCGGAAATTGGCTAGTACCATTAATACTAGGAGCCCCAGATATAGCTTTCCCACGATTAAATAATATAAGATTCTGACTTTTACCCCCATCTCTAACTTTATTATTAATTAGTAGAATTATTGATAAAGGAGCAGGCACAGGTTGAACAGTTTACCCTCCTCTATCAGGAAATATT…
548	GBCL53532-19	ADU4746							Curculionidae	Entiminae	Entimus	Entimus sp. AM-2018			COI-5P	MH734211	TTTTGGGGCTTGATCTGGTATAGTAGGAACTTCCCTAAGAATCTTAATCCGAGCCGAATTAGGAAACCCTGGCTCATTAATTGGTAATGACCAAATTTATAATGTAATTGTAACAGCCCATGCCTTTATTATAATTTTTTTCATAGTTATACCAATAATAATTGGGGGATTTGGAAACTGACTAGTACCTTTAATATTAGGAGCCCCTGATATAGCTTTCCCTCGTCTTAACAATATAAGATTTTGATTATTACCCCCTTCAATCATTCTACTTTTAATATCAAGCCTAGTTGATAAGGGAGCAGGCACAGGCTGAACAGTATACCCCCCCCTATCATCCAATATTGCCCATGAAGGATCATCTGTAGATTTAACTATTTTTAGATTACATATAGCAGG…
549	GBCL53804-19	ADV2584							Curculionidae	Entiminae	Naupactus	Naupactus cyphoides			COI-5P	MH537942	CATTTTGCATGGAGGATTTGGAAATTGATTAGTTCCATTAATACTAGGAGCCCCAGATATAGCTTTCCCTCGTCTTAATAATATAAGATTCTGACTTCTCCCTCCCTCATTAATCCTTCTATTAATAAGAAGAATTGTTGGTAAAGGAGCCGGAACAGGTTGAACGGTTTATCCTCCTCTATCTGCAAATGTTGCTCATGAAGGGTCTTCTGTTGACCTAGCAATTTTTAGACTACATATAGCTGGAGTATCTTCTATTTTAGGAGCAGTTAATTTTATCTCAACAGTACTCAATATACACCCCACAGGAATAACCCCTGATCGTACCCCTTTATTTGTTTGAGCTGTAGAAATTACTGCTGTATTATTATTATTATCTCTACCAGTTTTAGCAGGAGC…
550	GBMNA38821-19	AAB8911							Curculionidae	Entiminae	Polydrusus	Polydrusus formosus			COI-5P	MH660765	GGAACTTCTTTAAGAATACTTATTCGAGCCGAATTAGGAAATCCAGGTTCTTTAATTGGAGACGACCAAATTTATAACGTAATTGTAACTGCTCATGCATTTATTATAATTTTCTTTATAGTAATACCAATTATAATCGGAGGATTCGGAAATTGATTAGTCCCTCTTATATTAGGAGCACCTGATATAGCATTTCCACGATTAAATAATATAAGATTTTGATTATTGCCTCCTTCTTTGTCCCTCCTTTTAATAAGAAGAATTGTTGACAAAGGAGCTGGAACTGGTTGAACTGTTTATCCCCCCTTATCGGCCAATATTGCACATGAAGGATCTTCAGTAGATTTAGCAATTTTTAGACTACATATAGCAGGTGTATCGTCTATTCTAGGGGCAGTT…
551	GBMNA38932-19	AAG5244							Curculionidae	Entiminae	Polydrusus	Polydrusus cervinus			COI-5P	MH660876	TGGAGATGATCAAATTTACAACGTCATTGTAACCGCTCATGCCTTTATTATAATTTTCTTTATAGTTATACCAATCATAATTGGGGGATTTGGAAATTGATTAGTTCCCCTTATACTAGGAGCACCTGATATGGCATTCCCCCGACTCAATAATATAAGATTTTGACTTCTACCCCCCTCTCTAACGCTTCTTCTAATAAGAAGAATTGTAGATAAGGGTGCCGGGACAGGGTGAACAGTCTACCCCCCCCTCTCAACAAATATTGCCCATGAAGGATCTTCGGTAGATTTAGCAATTTTCAGCTTACATATAGCTGGAGTCTCATCTATTTTAGGGGCTATCAATTTTATTTCAACTATTATTAATATACGACCAACAGGAATATCCTATGATCGCAT…
552	GCOL5801-16	ACO8630	Germany	Thuringia	Burgwenden	51.2246	11.3094	270	Curculionidae	Entiminae	Polydrusus	Polydrusus formosus	A		COI-5P	KU918807	AACTTTATATTTTATTTTTGGTGCCTGATCCGGAATAGTGGGAACTTCTTTAAGAATACTTATTCGAACCGAATTAGGAAATCCAGGTTCTTTAATTGGAGATGACCAAATTTATAACGTAATTGTAACTGCTCATGCATTTATTATAATTTTCTTTATAGTAATACCAATTATAATTGGAGGATTCGGAAATTGATTAGTCCCTCTTATATTAGGAGCTCCTGATATAGCATTTCCACGATTAAATAATATAAGATTCTGATTATTACCTCCTTCTTTGTCCCTCCTTTTAATAAGAAGAATTGTTGACAAAGGAGCTGGAACTGGTTGAACTGTTTATCCCCCCTTATCGGCTAATATTGCACATGAAGGATCTTCAGTAGATTTAGCAATTTTTAG…
553	GBCL25028-15	ADK1192	Japan						Curculionidae	Entiminae	Scepticus	Scepticus tigrinus			COI-5P	LC011335	ATAGTAATACCCATAATAATTGGTGGATTCGGAAATTGATTAGTTCCATTAATATTAGGAGCCCCAGATATAGCCTTTCCACGATTAAACAATATAAGATTTTGACTTTTACCTCCATCCTTAACTCTTCTATTAATAAGAAGAATTGTTGATAAAGGAGCTGGCACAGGATGAACAGTTTATCCCCCTTTATCAGCTAATGTTGCTCATGAAGGAGCCTCTGTAGACTTAGCAATTTTTAGTTTACATATAGCAGGAGTTTCTTCTATCTTAGGAGCAATTAATTTCATCTCAACAGTTATTAATATACGAACAAAAGGAATATCTCCTGACCGAATACCTTTATTTGTTTGATCTGTTGTAATCACAGCTATTCTACTCCTTTTATCCCTTCCAGTT…
554	GBCL25052-15	ADK1192	Japan						Curculionidae	Entiminae	Scepticus	Scepticus tigrinus			COI-5P	LC011188	ATAGTAATACCCATAATAATTGGTGGATTCGGAAATTGATTAGTTCCATTAATATTAGGAGCCCCAGATATAGCCTTTCCACGATTAAACAATATAAGATTTTGACTTTTACCTCCATCCTTAACTCTTCTATTAATAAGAAGAATTGTTGATAAAGGAGCTGGCACAGGATGAACAGTTTATCCCCCTTTATCAGCTAATATTGCTCATGAAGGAGCCTCTGTAGACTTAGCAATTTTTAGTTTACATATAGCAGGAGTTTCTTCTATCTTAGGAGCAATTAATTTCATCTCAACAGTTATTAATATACGAACAAAAGGAATATCTCCTGACCGAATACCTTTATTTGTTTGATCTGTTGTAATCACAGCTATTCTACTCCTTTTATCCCTTCCAGTT…
555	GBCL25066-15		Japan						Curculionidae	Entiminae	Scepticus	Scepticus tigrinus			COI-5P	LC011174	ATAGTAATACCTATAATAATTGGTGGATTCGGAAATTGATTAGTTCCATTAATATTAGGAGCCCCAGATATAGCCTTTCCACGATTAAACAATATAAGATTTTGGCTTTTACCCCCATCCTTAACTCTTCTATTAATAAGAAGAATTGTTGATAAAGGAGCTGGAACAGGTTGAACAGTTTATCCTCCTTTATCAGCTAATATTGCTCATGAAGGAGCCTCTGTAGACTTAGCAATTTTTAGTTTACATATAGCAGGAGTTTCTTCTATCTTAGGAGCAATTAATTTTATCTCAACAGTTATTAATATACGAACAAAAGGAATATCTCCTGACCGAATACCTTTATTTGTTTGATCTGTTGTAATCACAGCTATTTTACTCCTTTTATCCCTTCCAGTT…
556	GBCL25090-15	ADK1192	Japan						Curculionidae	Entiminae	Scepticus	Scepticus tigrinus			COI-5P	LC011150	ATAGTAATACCCATAATAATTGGTGGATTCGGAAATTGATTAGTTCCATTAATATTAGGAGCCCCAGATATAGCCTTTCCACGATTAAACAATATAAGATTTTGACTTTTACCTCCATCCTTAACTCTTCTATTAATAAGAAGAATTGTTGATAAAGGAGCTGGCACAGGATGAACAGTTTATCCCCCTTTATCAGCTAATATTGCTCATGAAGGAGCCTCTGTAGACTTAGCAATTTTTAGTTTACATATAGCAGGAGTTTCTTCTATCTTAGGAGCAATTAATTTCATCTCAACAGTTATTAATATACGAACAAAAGGAATATCTCCTGACCGAATACCTTTATTTGTTTGATCTGTTGTAATCACAGCTATTCTACTCCTTTTATCCCTTCCAGTT…
557	GBCL25094-15	ADK1192	Japan						Curculionidae	Entiminae	Scepticus	Scepticus tigrinus			COI-5P	LC011146	ATAGTAATACCCATAATAATTGGAGGATTCGGAAATTGATTAGTTCCATTAATATTAGGAGCCCCAGATATAGCCTTTCCACGATTAAACAATATAAGATTTTGACTTTTACCTCCATCCTTAACTCTTCTATTAATAAGAAGAATTGTTGATAAAGGAGCTGGCACAGGATGAACAGTTTATCCCCCTTTATCAGCTAATATTGCTCATGAAGGAGCCTCTGTAGACTTAGCAATTTTTAGTTTACATATAGCAGGAGTTTCTTCTATCTTAGGAGCAATTAATTTCATCTCAACAGTTATTAATATACGAACAAAAGGAATATCTCCTGACCGAATACCTTTATTTGTTTGATCTGTTGTAATCACAGCTATTCTACTCCTTTTATCCCTTCCAGTT…
558	GBCL25138-15		Japan						Curculionidae	Entiminae	Scepticus	Scepticus uniformis			COI-5P	LC011246	ATAGTAATACCTATAATAATTGGAGGATTTGGAAATTGATTAGTTCCACTAATACTAGGAGCACCAGATATAGCCTTCCCACGCCTTAATAATATAAGATTTTGGCTTCTTCCACCCTCCTTAACTCTTCTTTTAATAAGAAGAATTGTTGATAAAGGAGCAGGAACAGGATGAACTGTATATCCACCATTATCAGCTAATATTGCCCATGAAGGAGCCTCTGTAGATTTAGCAATTTTTAGACTTCATATAGCAGGAGTATCTTCTATCCTAGGAGCTATTAATTTTATTTCAACTGTTATTAATATACGAACAAACGGTATATCACCTGATCGTATACCTTTATTTGTTTGATCTGTTGTAATTACAGCTGTCTTATTATTACTATCTCTACCAGTT…
559	GBCL25143-15	ADK3273	Japan						Curculionidae	Entiminae	Scepticus	Scepticus uniformis			COI-5P	LC011251	ATAGTTATACCTATAATAATTGGGGGATTTGGAAATTGATTAGTTCCGCTAATACTAGGAGCACCAGATATAGCCTTCCCACGCTTAAATAATATAAGATTTTGACTTCTTCCGCCATCTTTAACTCTTCTTTTAATAAGAAGAATTGTAGATAAAGGAGCAGGAACAGGATGAACTGTATATCCACCTTTATCAGCTAATATTGCTCATGAAGGAGCCTCTGTAGATTTAGCAATTTTTAGTCTTCATATAGCTGGAGTCTCTTCTATTCTAGGAGCCATTAATTTTATTTCAACTGTTATTAATATACGAACAAATGGAATATCACCTGATCGTATACCTTTATTTGTTTGATCTGTGGTAATTACAGCTGTTTTACTACTATTATCTCTTCCGGTC…
560	GBMIN51379-17	ADK2846							Curculionidae	Entiminae	Pachnaeus	Pachnaeus sp. GZ13			COI-5P	KT350628	AATAAGTGATTATATTCTACTAACCACAAAGATATTGGAACTTTATATTTCATTTTTGGAGCTTGATCTGGAATAGTGGGGACATCTCTAAGAATTATAATTCGGGCAGAACTAGGAAATCCAGGATCTTTAATTGGAGATGATCAAATTTATAATGTAATCGTTACAGCCCATGCATTTATTATAATTTTCTTTATAGTTATACCTATAATAATTGGGGGATTTGGTAACTGACTAGTTCCCCTAATATTAGGAGCCCCTGACATAGCTTTTCCCCGTCTTAATAATATAAGATTCTGACTCCTCCCCCCATCTCTTACCCTACTTTTAATAAGAAGAGTAATTGATAAAGGTGCAGGAACAGGCTGAACCGTTTACCCTCCTTTATCTGCTAATGTA…
561	GBMIN51504-17								Curculionidae	Entiminae	Leptopius	Leptopius sp. 2 MVD-2017			COI-5P	LT799063	CGTACAGAATTAGGAAATCCAGGATCTCTTATTGGAGATGATCAAATCTATAATGTAATTGTCACAGCTCACGCATTTATTATWATTTTTTTTWTAGTAATGCCCATTATAWTTGGGGGATTTGGAAACTGGTTAGTCCCACTTATACTAGGAGCCCCTGATATAGCTTTTCCTCGATTAAATAATATAAGATTTTGACTATTACCTCCATCATTAACTTTTCTTCTTWTAAGMMGAATTGTAGACAAAGGAGCAGGCACAGGTTGAACAGTCTACCCCCCTTTAGCCGCTAATATTGCTCATGAAGGTTCTTCAGTTGATATAGCAATTTTTAGACTTCATATAGCAGGGGTCTCCTCAATTTTAGGGGCTATTAATTTTATTTCAACAGTTTTTAAT…
562	GBMNA28868-19	AEA4458	Spain			29.1966	-13.4925		Curculionidae	Entiminae	Herpisticus	Herpisticus oculatus			COI-5P	MH051985	AACTTTATATTTTATTCTTGGGGCATGAGCAGGAATAGTAGGAACTTCCCTAAGAATCCTAATCCGAACAGAATTAGGAAACCCTGGATCTCTAATCGGAGATGACCAAATTTATAACGTTATTGTTACAGCCCATGCTTTCATTATAATTTTCTTTATAGTTATACCTATTATAATTGGGGGATTCGGTAATTGACTTGTTCCTTTAATACTAGGAGCCCCCGATATAGCCTTCCCTCGACTAAATAATATAAGATTTTGGCTTCTACCACCATCTCTTACTTTACTTCTTATAAGAAGAATTGTTGATAAAGGAGCAGGAACTGGGTGAACAGTCTACCCCCCTCTATCAGGAAATGTAGCCCATGAAGGAGCTTCTGTTGATTTAGCCATTTTTAG…
563	GBMNA38878-19	AAG5244							Curculionidae	Entiminae	Polydrusus	Polydrusus cervinus			COI-5P	MH660822	TGGAGATGATCAAATTTACAACGTCATTGTAACCGCTCATGCCTTTATTATAATTTTCTTTATAGTTATACCAATCATAATTGGGGGATTTGGAAATTGATTAGTTCCCCTTATACTAGGAGCACCTGATATGGCATTCCCCCGACTCAATAATATAAGATTTTGACTTCTACCCCCCTCTCTAACGCTTCTTCTAATAAGAAGAATTGTAGATAAGGGTGCCGGGACAGGGTGAACAGTCTACCCCCCCCTCTCAACAAATATTGCCCATGAAGGATCTTCGGTAGATTTAGCAATTTTCAGCTTACATATAGCTGGAGTCTCATCTATTTTAGGGGCTATCAATTTTATTTCAACTATTATTAATATACGACCAACAGGAATATCCTATGATCGCAT…
564	GBMNA38944-19	AAG5244							Curculionidae	Entiminae	Polydrusus	Polydrusus cervinus			COI-5P	MH660888	TGGAGATGATCAAATTTACAACGTCATTGTAACCGCTCATGCCTTTATTATAATTTTCTTTATAGTTATACCAATCATAATTGGGGGATTTGGAAATTGATTAGTTCCCCTTATACTAGGAGCACCTGATATGGCATTCCCCCGACTCAATAATATAAGATTTTGACTTCTACCCCCCTCTCTAACGCTTCTTCTAATAAGAAGAATTGTAGATAAGGGTGCCGGGACAGGGTGAACAGTCTACCCCCCCCTCTCAACAAATATTGCCCATGAAGGATCTTCGGTAGATTTAGCAATTTTCAGCTTACATATAGCTGGAGTCTCATCTATTTTAGGGGCTATCAATTTTATTTCAACTATTATTAATATACGACCAACAGGAATATCCTATGATCGCAT…
565	PHAAG190-17	AAO4332	Canada	Ontario	Wellington County	43.54	-80.14	320	Curculionidae	Entiminae	Polydrusus				COI-5P		AACTTTATACTTTATTTTTGGTGCTTGATCTGGTATAGTCGGAACTTCTCTTAGTATATTAATTCGAACAGAATTAGGAAACCCAGGATCTTTAATTGGAGACGATCAAATCTATAACGTAATTGTAACTGCCCATGCATTTATCATAATTTTTTTTATAGTTATACCTATTATAATCGGAGGATTCGGAAACTGATTAATTCCCCTTATACTAGGAGCCCCTGATATAGCTTTCCCACGATTAAACAATATAAGATTCTGACTTCTCCCACCATCATTATCTTTACTTTTAATAAGAAGAATTGTAGATAAAGGAGCTGGGACAGGCTGAACAGTNCNCCCCCTCTCAGCAAATATCGCTCATGAAGGAGCCTCAGTAGATCTAGCAATTTTTAGATT…
566	NOCLP1341-19		Norway	Akershus	Oslo				Curculionidae	Entiminae	Otiorhynchus	Otiorhynchus dieckmanni	A	On imported Thuja from the Nederlands	COI-5P		TTTTTGGAATTTGAGCAGGAATAGTAGGTACTTCTTTAAGACTATTAATTCGAGCAGAATTAGGTAATCCTGGATCTTTAATTGGAGATGATCAAATTTATAATACTTTAGTTACTGCTCATGCTTTTATTATAATTTTTTTTATAGTTATACCAATTATAATCGGAGGATGTGGTAATTGACTTGTCCCCCTTATATTAGGAGCTCCTGATATAGCTTTCCCCCGAATAAATAACATAAGATTTTGACTTTTACCACCATCATTAACTCTCTTAATTTCTAGTAGAATAGTAGAAAATGGAGCAGGAACTGGATGAACAGTTTACCCCCCTTTATCTTCTAATATCGCTCATGGTGGAAGATCTGTAGATTTAGCTATTTTTTCCCTTCACTTAGCTG…
567	GCOL11509-16	ACG8789	Germany	Thuringia	Arnstadt	50.7869	10.9195	350	Curculionidae	Entiminae	Sitona	Sitona macularius	A	Ried	COI-5P	KU909498	AACATTATATTTCATTTTTGGAGCATGAGCAGGAATAGTTGGAACTTCTTTAAGAGTCCTAATTCGAACAGAATTAGGTAACCCTGGATCATTAATTGGAGATGACCAAATTTACAACGTAATTGTTACTGCCCATGCCTTTATTATAATTTTTTTCATAGTTATACCCATAATAATTGGAGGTTTTGGAAATTGACTAGTACCCTTAATACTAGGAGCACCAGATATAGCTTTCCCACGATTAAATAATATAAGATTTTGACTTTTACCCCCATCTTTAACTCTTTTATTAATAAGAAGAATTGTAGACAAGGGGGCAGGAACTGGTTGAACTGTTTATCCACCTTTATCCGCAAATATTGCACATGAAGGAGCTTCTGTTGATTTAGCAATTTTCAG…
568	GCOL11689-16	ACC7286	Germany	Saxony-Anhalt	Stadt Oberharz am Brocken, Lkr. Harz	51.7412	10.782	437	Curculionidae	Entiminae	Polydrusus	Polydrusus impar	A	Trockenrasen	COI-5P	KU916258	TACCCTATATTTTATTTTTGGAGCATGGTCCGGAATAATTGGTACTTCCTTAAGTATACTAATCCGAACTGAATTAGGGAATCCTGGATCCTTAATTGGTGATGATCAAATTTACAATGTAATTGTAACAGCTCATGCATTTATCATAATTTTCTTCATAGTAATACCTATTATAATTGGCGGATTTGGAAATTGACTAGTCCCTCTAATATTAGGAGCTCCCGATATAGCTTTCCCTCGTTTAAATAATATAAGATTCTGATTACTTCCTCCGTCACTTTCATTGTTACTTATAAGAAGAATTGTAGATAAAGGAGCAGGAACCGGATGAACTGTTTATCCCCCCCTATCAGCAAATATCGCCCATGAGGGATCCTCAGTAGATCTAGCAATTTTTAG…
569	GCOL2163-16	AAG5191	Germany	Saxony	Klotzsche, Dresden	51.1235	13.7918		Curculionidae	Entiminae	Otiorhynchus	Otiorhynchus rugosostriatus	A	Zimmerpflanzen	COI-5P	KU906362	TACTTTATACCTTATTTTTGGATCTTGATCAGGTATGGTAGGAACCTCTCTAAGAATATTAATTCGAACTGAACTAGGTACCCCAGGATCCTTAATTGGAGATGATCAAATTTATAATGTAATTGTTACAGCTCATGCTTTCATTATAATTTTCTTCATAGTTATACCTATAATAATCGGTGGATTTGGAAATTGACTAGTCCCATTAATATTGGGGGCCCCAGATATAGCATTCCCTCGATTAAATAATATAAGATTCTGACTTTTACCCCCCTCTTTAACTCTCTTATTAATAAGAAGAATTATTGATAAAGGGGCCGGAACCGGCTGAACGGTTTACCCTCCTTTATCAGCCAATATTGCTCATGAGGGTGCATCAGTAGATTTAGCTATTTTTAG…
570	INRMA2803-15	ADI8154	Canada	British Columbia		50.756	-121.592	960	Curculionidae	Entiminae	Agronus	Agronus carri	A	Artemesia tridentata, Agropyron spicatum; cattle g	COI-5P		AACTTTATATTTTATTTTTGGAGCATGATCAGGAATAATTGGAACCTCTCTAAGAATACTTATCCGTACTGAATTAAGAACTCCCGGCTCTCTAATTGGAGATGACCAAATTTATAATGTAATTGTAACGGCCCATGCTTTTATTATAATTTTTTTTATAGTTATACCTATAATAATCGGGGGGTTTGGAAATTGATTGGTACCCCTGATACTAGGGACTCCTGATATAGCCTTCCCTCGACTTAATAATATAAGATTTTGATTACTTCCCCCATCTCTATCTTTTCTTATTATAAGAAGAATTGTAGATAAGGGGGCAGGAACTGGTTGAACGGTCTACCCACCTTTATCAACAAATATTGCGCACGGGGGAACTTCCGTAGATTTAGCCATCTTCAG…
571	OPPBC357-17	AAF9187	Canada	Ontario	Nipissing District	45.4621	-78.796	438	Curculionidae	Entiminae	Phyllobius	Phyllobius oblongus	A	Forest	COI-5P		AACATTATATTTTATTTTTGGAACTTGATCAGGAATAGTGGGAACTTCATTAAGAATCTTAATTCGAGCAGAATTAGGAAATCCCGGTTCTTTAATTGGAGATGATCAAATCTACAATGTAATTGTAACTGCTCATGCTTTTATTATAATTTTTTTTATAGTTATACCTATAATAATTGGAGGATTTGGTAATTGACTAGTACCTCTTATATTAGGAGCACCAGATATAGCTTTTCCACGCCTTAATAATATAAGATTCTGACTACTCCCTCCTTCTCTATCATTCCTATTAATAAGAAGAATTGTAGATAAAGGGGCCGGCACAGGTTGAACTGTATATCCCCCCCTATCAGCCAATATTGCCCATGAAGGCTCTTCAGTAGATTTAGCTATCTTCAG…
572	OPPZC469-17	AAF9187	Canada	Ontario	Lion`s Head	44.9954	-81.2334	227	Curculionidae	Entiminae	Phyllobius	Phyllobius oblongus	A	Forest	COI-5P		AACATTATATTTTATTTTTGGAACTTGATCAGGAATAGTGGGAACTTCATTAAGAATCTTAATTCGAGCAGAATTAGGAAATCCCGGTTCTTTAATTGGAGATGATCAAATCTACAATGTAATTGTAACTGCTCATGCTTTTATTATAATTTTTTTTATAGTTATACCTATAATAATTGGAGGATTTGGTAATTGACTAGTACCTCTTATATTAGGAGCACCAGATATAGCTTTTCCACGCCTTAATAATATAAGATTCTGACTACTCCCTCCTTCTCTATCATTCCTATTAATAAGAAGAATTGTAGATAAAGGGGCCGGCACAGGTTGAACTGTATATCCCCCCCTATCAGCCAATATTGCCCATGAAGGCTCTTCAGTAGATTTAGCTATCTTCAG…
573	PHAAG093-17	AAB8911	Canada	Ontario	Wellington County	43.54	-80.14	320	Curculionidae	Entiminae	Polydrusus	Polydrusus formosus			COI-5P		ACTTTATATTTTATTTTTGGTGCCTGATCCGGAATAGTGGGAACTTCTTTAAGAATACTTATTCGAGCCGAATTAGGAAATCCAGGTTCTTTAATTGGAGACGACCAAATTTATAACGTAATTGTAACTGCTCATGCATTTATTATAATTTTCTTTATAGTAATACCAATTATAATCGGAGGATTCGGAAATTGATTAGTCCCTCTTATATTAGGAGCACCTGATATAGCATTTCCACGATTAAATAATATAAGATTTTGATTATTGCCTCCTTCTTTGTCCCTCCTTTTAATAAGAAGAATTGTTGACAAAGGAGCTGGAACTGGTTGAACTGTTTATCCCCCCTTATCGGCCAATATTGCACATGAAGGATCTTCAGTAGATTTAGCAATTTTTAGA…
574	PHAAH173-17	AAB8911	Canada	Ontario	Wellington County	43.54	-80.14	320	Curculionidae	Entiminae	Polydrusus	Polydrusus formosus			COI-5P		ATACTTATTCGAGCCGAATTAGGAAATCCAGGTTCTTTAATTGGAGACGACCAAATTTATAACGTAATTGTAACTGCTCATGCATTTATTATAATTTTCTTTATAGTAATACCAATTATAATCGGAGGATTCGGAAATTGATTAGTCCCTCTTATATTAGGAGCACCTGATATAGCATTTCCACGATTAAATAATATAAGATTTTGATTATTGCCTCCTTCTTTGTCCCTCCTTTTAATAAGAAGAATTGTTGACAAAGGAGCTGGAACTGGTTGAACTGTTTATCCCCCCTTATCGGCCAATATTGCACATGAAGGATCTTCAGTAGATTTAGCAATTTTTAGACTACATATAGCAGGTGTATCGTCTATTCTAGGGGCAGTTAACTTCATTTCTACA…
575	PHAAI543-17	AAB8911	Canada	Ontario	Wellington County	43.54	-80.14	320	Curculionidae	Entiminae	Polydrusus	Polydrusus formosus			COI-5P		AATCCAGGTTCTTTAATTGGAGACGACCAAATTTATAACGTAATTGTAACTGCTCATGCATTTATTATAATTTTCTTTATAGTAATACCAATTATAATCGGAGGATTCGGAAATTGATTAGTCCCTCTTATATTAGGAGCACCTGATATAGCATTTCCACGATTAAATAATATAAGATTTTGATTATTGCCTCCTTCTTTGTCCCTCCTTTTAATAAGAAGAATTGTTGACAAAGGAGCTGGAACTGGTTGAACTGTTTATCCCCCCTTATCGGCCAATATTGCACATGAAGGATCTTCAGTAGATTTAGCAATTTTTAGACTACATATAGCAGGTGTATCGTCTATTCTAGGGGCAGTTAACTTCATTTCTACAGTAATTAATATACGACCTAAAGGT…
576	GBCL53868-19	ACJ6769							Curculionidae	Entiminae	Phyllobius	Phyllobius viridicollis			COI-5P	MH734230	TTGTAACTGCCCACGCTTTCATTATAATTTTCTTTATAGTTATACCTATAATAATTGGAGGATTTGGAAACTGATTAGTTCCACTAATATTANGAGCCCCTGATATAGCTTTCCCACGACTTAATAATATAAGATTTTGATTATNACCCCCATCNTTATCCCTCCTATTAATAAGAAGACTCGTAGATAAAGGGGCTGGAACAGGTTGAACAGTCTATCCCCCTTTATCGGCTAATATTGCTCATGAGGGATCTTCAGTAGATTTAGCTATTTTTAGCCTTCATATAGCTGGGGTTTCTTCTATTCTTGGGGCCATTAATTTTATTTCAACAGTTATTAATATACGACCCATGGGTATATCACCTGATCGAATATCTCTCTTTATCTGAGCAGTTAAAA…
577	GBMIN51313-17	ADK2650							Curculionidae	Entiminae	Coptorhynchus	Coptorhynchus sp. 2 MB-2015			COI-5P	LN866328	ACTTTATATTTCATCTTTGGAGCCTGGTCCGGAATAGTTGGTACCTCATTAAGAATATTAATTCGAGCCGAATTAGGAAATCCTGGATCCCTAATTGGTGATGATCAAATTTATAATGTAATTGTAACAGCTCATGCTTTTATTATAATTTTCTTTATAGTTATACCAATAATAATTGGCGGATTTGGAAACTGATTAGTACCACTAATATTAGGAGCTCCTGATATAGCATTTCCGCGATTAAATAATATAAGATTTTGATTATTACCCCCTTCTTTAACTTTCCTTTTAGCAAGAAGATTAGCAGATAAAGGAGCCGGAACAGGTTGAACAGTTTATCCCCCCCTATCAGCAAATATTGCTCATGCCGGAGCTTCAGTTGATTTAGCAATTTTTAGA…
578	GBMIN51314-17	ADK0265							Curculionidae	Entiminae	Eupholus	Eupholus bennetti			COI-5P	LT799074	ACTTTATATTTTATTTTTGGAGCATGATCAGGAATAGTAGGAACTTCTCTGAGTATACTTATTCGAGCAGAATTAGGTAATCCTGGCTCTTTGATTGGTGATGATCAAATTTATAATGTAATCGTAACAGCCCACGCTTTTATTATAATTTTTTTTATAGTTATGCCAATTATAATTGGGGGATTTGGAAATTGATTAGTTCCACTAATACTAGGTGCCCCTGACATAGCCTTTCCTCGACTTAATAATATAAGATTTTGATTATTACCTCCATCCTTAACCTTTTTACTTATAAGGAGAATTGTTGATAAAGGGGCAGGGACAGGGTGAACAGTCTATCCTCCCTTAGCAGCTAATATTGCCCATGAGGGATCCTCAGTTGATTTAGCTATTTTTAGC…
579	GBMIN51340-17	ADJ7087							Curculionidae	Entiminae	Exophthalmus	Exophthalmus sulphuratus			COI-5P	KT350635	GATATTGGCACTCTATACTTTATTTTTGGAGCGTGATCTGGCATAGTCGGAACATCTCTTAGAATTATAATTCGAGCCGAATTAGGAAACCCAGGCTCTCTAATTGGAGATGACCAAATTTACAATGTAATTGTTACTGCTCATGCCTTTATTATAATTTTCTTTATAGTTATACCCATAATAATTGGCGGTTTTGGAAATTGATTAGTACCTCTTATATTAGGAGCACCTGACATAGCCTTTCCTCGACTTAACAATATAAGATTTTGACTTTTACCCCCCTCATTAACTCTTCTATTAATAAGAAGAGTAATTGATAAGGGAGCTGGAACAGGCTGAACCGTATATCCTCCATTATCAGCAAATGTTGCCCATGAAGGAGCATCTGTTGATTTAGCT…
580	GBMIN51481-17	ADK3274	Japan		Kochi, Tosashimizu				Curculionidae	Entiminae	Scepticus	Scepticus uniformis			COI-5P	LC108904	ATAGTAATACCTATAATAATTGGAGGATTTGGAAATTGATTAGTTCCACTAATACTAGGAGCACCAGATATAGCCTTCCCACGCCTTAATAATATAAGATTTTGGCTTCTTCCACCCTCCTTAACTCTTCTTTTAATAAGAAGAATTGTTGATAAAGGAGCAGGAACAGGATGAACTGTATATCCACCATTATCAGCTAATATTGCCCATGAAGGAGCCTCTGTAGATTTAGCAATTTTTAGACTTCATATAGCAGGAGTATCTTCTATCCTAGGAGCTATTAATTTTATTTCAACTGTTATTAATATACGAACAAACGGTATATCACCTGATCGTATACCTTTATTTGTTTGATCTGTTGTAATTACAGCTGTCTTATTATTACTATCTCTACCAGTT…
581	GBMNA38831-19	AAB8911							Curculionidae	Entiminae	Polydrusus	Polydrusus formosus			COI-5P	MH660775	GGAACTTCTTTAAGAATACTTATTCGAGCCGAATTAGGAAATCCAGGTTCTTTAATTGGAGACGACCAAATTTATAACGTAATTGTAACTGCTCATGCATTTATTATAATTTTCTTTATAGTAATACCAATTATAATCGGAGGATTCGGAAATTGATTAGTCCCTCTTATATTAGGAGCACCTGATATAGCATTTCCACGATTAAATAATATAAGATTTTGATTATTGCCTCCTTCTTTGTCCCTCCTTTTAATAAGAAGAATTGTTGACAAAGGAGCTGGAACTGGTTGAACTGTTTATCCCCCCTTATCGGCCAATATTGCACATGAAGGATCTTCAGTAGATTTAGCAATTTTTAGACTACATATAGCAGGTGTATCGTCTATTCTAGGGGCAGTT…
582	GBCL49097-19	ADV8708	Malaysia						Curculionidae	Entiminae					COI-5P	KF946246	TTTATTTTTGGAGCATGGTCAGGAATAATCGGAACTTCCTTGAGAGTTTTAATTCGTTCTGAACTTGGAAACCCCGGCTCATTAATTGGAGATGATCAAATTTATAATGTAATTGTTACAGCTCATGCTTTTATTATAATCTTCTTTATAGTTATACCTATAATAATCGGTGGATTCGGGAATTGATTAGTCCCTTTAATATTAGGGGCCCCTGATATAGCATTTCCCCGCCTTAATAATATAAGATTCTGACTTCTACCCCCTTCTTTAACTCTACTCCTAATAAGAAGAGTTGTTGATAAAGGTGCAGGAACCGGATGAACCGTATATCCTCCTTTATCTGCTAATATTGCCCATGAGGGCTCTTCTGTAGATTTAGCTATTTTTAGTTTACACATA…
583	GBCL49322-19	AAY4345							Curculionidae	Entiminae	Eusomus	Eusomus ovulum			COI-5P	KU341534	GGAAATTGATTAGTTCCTTTAATACTAGGAGCTCCAGATATAGCATTCCCACGATTAAATAATATAAGATTCTGGCTTTTACCCCCATCTTTATCATTATTACTAATAAGAAGAATTGTAGACAAAGGAGCAGGAACAGGATGAACAGTTTATCCACCTTTATCAGGTAATATTACCCATGAAGGGTCAGCTGTTGACTTAGCTATCTTTAGACTACACATAGCAGGAATATCTTCAATTTTAGGGGCAATTAATTTTATTTCAACAGTTATCAATATACGCCCATCAGGGATATCCTTTGATCAAATATCTTTATTTATCTGATCAGTTAAAATTACCGCAATTTTACTTTTATTATCCCTTCCAGTCTTAGCAGGGGCTATTACTATATTACTAACA…
584	GBCL51900-19	ADK3273	Japan						Curculionidae	Entiminae	Scepticus	Scepticus uniformis			COI-5P	LC109383	ATTATAATTTTTTTTATAGTTATACCTATAATAATTGGGGGATTTGGAAATTGATTAGTTCCGCTAATACTAGGAGCACCAGATATAGCCTTCCCACGCTTAAATAATATAAGATTTTGACTTCTTCCGCCATCTTTAACTCTTCTTTTAATAAGAAGAATTGTAGATAAAGGAGCAGGAACAGGATGAACCGTATATCCACCTTTATCAGCTAATATTGCTCATGAAGGAGCCTCTGTAGATTTAGCAATTTTTAGTCTTCATATAGCTGGAGTCTCTTCTATTCTAGGAGCCATTAATTTTATTTCAACTGTTATTAATATACGAACAAATGGAATATCACCTGATCGTATACCTTTATTTGTTTGATCTGTGGTAATTACAGCTGTTTTACTACTA…
585	GBCL51905-19	ADK3273	Japan						Curculionidae	Entiminae	Scepticus	Scepticus uniformis			COI-5P	LC109388	ATTATAATTTTTTTTATAGTTATACCTATAATAATTGGGGGATTTGGAAATTGATTAGTTCCGCTAATACTAGGAGCACCAGATATAGCCTTCCCACGCTTAAATAATATAAGATTTTGACTTCTTCCACCATCTTTAACTCTTCTTTTAATAAGAAGAATTGTAGATAAAGGAGCAGGAACAGGATGAACCGTATATCCACCTTTATCAGCTAATATTGCTCATGAAGGAGCCTCTGTAGATTTAGCAATTTTTAGTCTTCATATAGCTGGAGTCTCTTCTATTCTAGGAGCCATTAATTTCATTTCAACTGTTATTAATATACGAACAAATGGAATATCACCTGATCGTATACCTTTATTTGTTTGATCTGTGGTAATTACAGCTGTTTTACTACTA…
586	GBCL51928-19	ADK3271	Japan						Curculionidae	Entiminae	Scepticus	Scepticus uniformis			COI-5P	LC109411	ATTATAATTTTTTTTATAGTAATACCTATAATAATTGGAGGATTTGGAAATTGATTAGTTCCACTAATACTAGGAGCACCAGATATAGCCTTCCCACGCCTTAACAATATAAGATTTTGGCTTCTTCCACCCTCCTTAACTCTTCTTTTAATAAGAAGAATTGTTGATAAAGGAGCAGGAACAGGATGAACTGTATACCCACCATTATCAGCTAATATTGCTCATGAAGGAGCCTCTGTAGATTTAGCAATTTTTAGACTTCATATAGCAGGAGTCTCTTCTATTCTAGGAGCTATTAATTTTATTTCAACTGTTATTAATATACGAACAAACGGTATATCACCTGATCGTATACCTTTATTTGTTTGATCTGTTGTAATTACAGCTGTTTTATTATTA…
587	GBCL51967-19	ADK3272	Japan						Curculionidae	Entiminae	Scepticus	Scepticus uniformis			COI-5P	LC109450	ATTATAATTTTTTTTATAGTTATACCCATAATAATTGGGGGATTTGGAAATTGGCTAGTTCCACTAATACTAGGAGCACCAGATATAGCCTTCCCACGCTTAAATAATATAAGATTTTGACTTCTTCCACCATCTTTAACTCTTCTTTTAATAAGAAGAATTGTAGATAAAGGAGCAGGAACAGGGTGAACTGTATATCCACCTTTATCAGCTAATATCGCTCATGAAGGAGCCTCTGTAGATTTAGCAATTTTTAGTCTTCATATAGCAGGAGTCTCTTCTATTCTAGGAGCTATTAATTTTATTTCAACTGTTATTAATATACGAACAAATGGAATATCACCTGATCGTATACCTTTATTTGTTTGATCTGTAGTAATTACAGCTGTTTTATTACTA…
588	GBCL51983-19	ADK3272	Japan						Curculionidae	Entiminae	Scepticus	Scepticus uniformis			COI-5P	LC109466	ATTATAATTTTTTTTATAGTTATACCTATAATAATTGGAGGATTTGGAAATTGACTAGTTCCACTAATACTAGGAGCACCAGATATAGCCTTCCCACGCTTAAATAATATAAGATTTTGGCTTCTTCCACCATCTTTAACTCTTCTTTTAATAAGAAGAATTGTAGATAAAGGAGCGGGAACAGGATGAACTGTATATCCACCTTTATCAGCCAATATTGCTCATGAAGGAGCCTCTGTAGATTTAGCAATTTTTAGTCTTCATATAGCAGGAGTCTCTTCTATTCTAGGAGCTATTAATTTTATTTCAACTGTTATTAATATACGAACAAATGGAATATCACCTGATCGTATACCTTTATTTGTTTGATCTGTAGTAATTACAGCTGTTTTATTACTA…
589	GBCL52014-19	ADK3272	Japan						Curculionidae	Entiminae	Scepticus	Scepticus uniformis			COI-5P	LC109497	ATTATAATTTTTTTTATAGTTATACCTATAATAATTGGGGGATTTGGAAATTGACTAGTTCCACTAATACTAGGAGCACCAGATATAGCCTTCCCACGCTTAAATAATATAAGATTTTGGCTTCTTCCACCATCTTTAACTCTTCTTTTAATAAGAAGAATTGTAGACAAAGGAGCAGGGACAGGATGAACTGTATATCCACCTTTATCAGCCAATATTGCTCATGAAGGAGCCTCTGTAGATTTAGCAATTTTTAGTCTTCACATAGCAGGAGTCTCTTCTATTCTAGGAGCTATTAATTTTATTTCAACTGTTATTAATATACGAACAAATGGAATATCACCTGATCGTATACCTTTATTTGTTTGATCTGTAGTAATTACAGCTGTTTTATTACTA…
590	GBCL52105-19	ADK1192	Japan						Curculionidae	Entiminae	Scepticus	Scepticus tigrinus			COI-5P	LC109588	AATTGGAGACGACCAAATCTATAATGTAATTGTTACAGCCCATGCCTTTATTATAATTTTCTTTATAGTAATACCCATAATAATTGGTGGATTCGGAAATTGATTAGTTCCATTAATATTAGGAGCCCCAGATATAGCCTTTCCACGATTAAACAATATAAGATTTTGACTTTTACCTCCATCCTTAACTCTTCTATTAATAAGAAGAATTGTTGATAAAGGAGCTGGCACAGGATGAACAGTTTATCCACCTTTATCAGCTAATATTGCTCATGAAGGAGCCTCTGTAGACTTAGCAATTTTTAGTTTACATATAGCAGGAGTTTCTTCTATCTTAGGAGCAATTAATTTCATCTCAACAGTTATTAATATACGAACAAAAGGAATATCTCCTGACCG…
591	GBCL52112-19	ADU7640							Curculionidae	Entiminae	Scepticus	Scepticus tigrinus			COI-5P	LC109595	AATTGGAGATGATCAAATCTATAATGTAATTGTTACAGCCCATGCCTTTATTATAATTTTCTTTATAGTAATACCTATAATAATTGGTGGATTCGGAAATTGATTAGTTCCATTAATATTAGGAGCTCCAGATATAGCCTTTCCACGATTAAACAATATGAGATTTTGACTTTTACCCCCATCCTTAACTCTTCTATTAATAAGAAGAATTGTTGATAAAGGAGCTGGAACAGGTTGAACAGTATATCCTCCTTTATCAGCTAATATTGCTCATGAAGGAGCCTCTGTAGACTTAGCAATTTTTAGTTTACATATAGCAGGAGTTTCTTCTATCTTAGGAGCAATTAATTTTATCTCAACAGTTATTAATATACGAACAAAAGGAATATCTCCTGATCG…
592	GBCL53131-19	ADS2068							Curculionidae	Entiminae	Eupholus	Eupholus geoffroyi			COI-5P	LT799047	GGAAATCCAGGTTCTTTAATTGGTGATGATCAAATTTATAATGTAATTGTAACAGCCCATGCTTTTATTATAATTTTCTTTATAGTTATACCAATTATAATCGGAGGTTTTGGCAATTGATTAATTCCATTAATACTAGGGGCTCCTGACATAGCTTTCCCTCGTCTTAATAATATAAGATTTTGACTTTTACCCCCTTCATTAATATTTTTACTTATAAGAAGAATTGTTGATAAAGGAGCAGGAACAGGATGAACAGTCTATCCTCCCCTAGCAGCTAATATTGCTCATGAAGGCTCTTCAGTTGATTTAGCTATTTTTAGCCTTCATATGGCAGGGGTTTCTTCAATTTTAGGAGCTATTAACTTTATTTCAACAGTTATTAATATACGGCCTAAA…
593	GBCL53135-19	ADT2461							Curculionidae	Entiminae	Eupholus	Eupholus azureus			COI-5P	LT799051	GGTAACCCGGGATCTCTAATTGGTGATGATCAAATTTATAATGTAATTGTAACAGCCCATGCTTTTATTATAATTTTCTTTATAGTTATACCAATTATAATTGGGGGGTTTGGTAATTGACTGGTCCCATTAATACTAGGGGCTCCTGATATAGCTTTCCCCCGACTTAATAATATAAGATTCTGATTATTACCCCCTTCTTTAACCTTTTTACTTATAAGAAGAATTGTCGATAAGGGAGCAGGGACAGGGTGAACAGTTTATCCTCCCTTGGCCGCAAATATTGCCCATGAAGGATCTTCAGTTGACTTAGCTATTTTTAGTCTTCATATGGCAGGAGTTTCTTCAATTTTAGGTGCTATTAATTTTATTTCAACAGTTTTAAATATACGACCAAAA…
594	GBCL53140-19	ADS0785							Curculionidae	Entiminae	Rhinoscapha	Rhinoscapha tricolor			COI-5P	LT799058	GGAATAGTGGGAACTTCCCTAAGAATACTTATTCGAGCTGAGCTAGGAAATCCAGGCTCCTTAATTGGAGATGACCAAATTTATAATGTAATTGTAACAGCTCATGCATTTATTATAATTTTCTTTATAGTTATACCTATCATAATTGGTGGATTTGGTAACTGATTAGTTCCCCTTATATTAGGAGCCCCAGATATAGCCTTCCCACGTCTTAATAATATAAGATTTTGACTTTTACCTCCTTCATTAACCTTTCTTATTATAAGAAGAATTGTAGATAAAGGGGCCGGCACAGGTTGAACAGTATATCCCCCATTAGCTGCTAATATTGCCCATGAAGGATCTTCAGTTGATCTTGCAATTTTTAGGCTCCATATAGCAGGTGTTTCTTCGATTTTA…
595	GBCL53142-19	ADT2460							Curculionidae	Entiminae	Eupholus	Eupholus azureus			COI-5P	LT799064	ACTTTATATTTTATTTTTGGAGCATGATCAGGAATAGTGGGAACTTCCTTAAGTATACTCATTCGAGCAGAACTAGGTAATCCGGGCTCTCTAATTGGTGATGATCAAATTTATAATGTAATTGTGACAGCTCACGCTTTCATTATAATTTTCTTTATAGTTATACCAATTATAATTGGGGGATTCGGTAATTGACTGGTCCCATTAATACTCGGTGCTCCTGATATAGCTTTCCCCCGACTTAATAATATAAGATTTTGATTATTACCCCCCTCTTTAACCTTTTTACTTATAAGTAGAATTGTAGATAAAGGAGCAGGAACAGGGTGAACAGTTTATCCCCCCTTGGCCGCAAATATTGCCCATGAAGGATCTTCAGTTGACTTAGCCATTTTTAGT…
596	GBCL53834-19	ACG8663	Canada			46.73	-71.47		Curculionidae	Entiminae	Otiorhynchus	Otiorhynchus sulcatus			COI-5P	MH159000	TACTCTATATTTCATCTTTGGGGCTTGATCTGGGATAGTGGGTACTTCTTTAAGTATGCTTATTCGAGTCGAGCTGGGAAGCCCGGGATCTTTAATTGGAGATGATCAAATCTATAATGTAATTGTTACTGCTCATGCTTTTATTATAATTTTCTTCATAGTAATGCCAATAATAATTGGGGGTTTTGGGAACTGACTAGTCCCACTAATACTTGGGGCCCCAGATATGGCTTTCCCCCGATTAAATAATATAAGATTTTGGCTACTCCCACCTTCTCTATCACTTTTATTAATAAGAAGAATTATTGATAAAGGAACAGGTACAGGATGAACTGTGTATCCACCCTTATCATCAAACATTGCACATGAAGGTGCCTCGGTAGATTTAGCAATCTTTAG…
597	GBCL53972-19	ABV3850	Canada			45.66	-72.96		Curculionidae	Entiminae	Sitona	Sitona lepidus			COI-5P	MH159012	AACTCTATATTTTATTTTTGGCGCTTGGGCAGGAATAGTAGGTACTTCATTAAGAATGCTAATTCGTACAGAATTAGGAAATCCAGGATCATTAATTGGAGATGATCAAATTTATAATGTAATTGTCACAGCTCATGCTTTTATTATAATTTTTTTTATAGTTATACCAATAATAATCGGGGGTTTTGGAAATTGATTAGTTCCTCTTATACTAGGAGCACCTGATATAGCATTTCCACGTCTAAATAATATAAGATTCTGATTATTACCCCCTTCTTTAACTCTCCTTTTAATAAGAAGAATTGTAGATAAAGGAGCAGGGACTGGGTGAACAGTATATCCCCCCTTATCTGCCAATATTGCCCACGAAGGTGCATCTGTAGATTTAGCTATTTTTAG…
598	GBCL27306-19								Curculionidae	Entiminae	Bothrometopus	Bothrometopus elongatus			COI-5P	GQ856495	GGTATATCAATAGATCGCATCTCATTATTTGTATGATCTGTAAAAATTACAGCTATTCTACTATTATTATCTTTACCGGTACTTGCAGGAGCAATTACTATACTTTTAACAGATCGAAATGTAAATACTTCATTTTTTGATCCTGCCGGAGGTGGAGACCCTATTCTTTACCAACATCTATTTTGATTTTTTGGTCACCCAGAAGTATATATTTTAATTTTACCAGGATTTGGTATAATTTCCCATATTATTAGCCAAGAAAGAAGAAAAAAGGAATCTTTTGGTGTCTTAGGCATGATTTATGCTATAATAGCAATTGGACTATTAGGATTTGTAGTATGAGCCCATCATATATTTACTGTAGGTATAGATGTAGACACACGAGCTTACTTTACATCA…
599	GBCL27328-19								Curculionidae	Entiminae	Bothrometopus	Bothrometopus parvulus			COI-5P	GQ131964	GGTATATCAATAGATCGAATATCATTATTTATCTGGTCAGTGAAAATTACAGCTATCTTACTATTATTATCTTTACCAGTATTGGCTGGAGCAATTACTATACTTTTAACAGATCGAAATGTAAATACATCATTTTTTGACCCTGCTGGAGGAGGAGATCCCATTCTTTACCAACATTTATTTTGATTTTTTGGTCATCCAGAAGTATATATTCTAATTTTACCAGGATTTGGTATAATTTCTCATATTATTAGTCAAGAAAGAAGAAAAAAAGAATCTTTTGGAGTCTTAGGTATAATTTATGCTATAATAGCAATTGGCCTTTTAGGATTTGTAGTATGAGCTCACCATATATTTACGGTAGGCATAGATGTAGACACTCGAGCTTACTTTACATCA…
600	GBCL27360-19								Curculionidae	Entiminae	Bothrometopus	Bothrometopus parvulus			COI-5P	GQ131996	GGTATATCAATAGATCGAATATCATTATTTATCTGGTCAGTGAAAATTACAGCTATCTTATTATTATTATCTTTACCAGTATTGGCTGGAGCAATTACTATACTTTTAACAGATCGAAATGTAAATACATCATTTTTTGACCCTGCTGGAGGAGGAGATCCCATTCTTTACCAACATTTATTTTGATTTTTTGGTCATCCAGAAGTATATATTTTAATTTTACCAGGATTTGGTATAATTTCTCATATTATTAGCCAAGAAAGAAGAAAAAAAGAATCTTTTGGAGTCTTAGGTATAATTTATGCTATAATAGCAATTGGCCTTTTAGGATTTGTAGTATGAGCTCACCATATATTTACGGTAGGCATAGATGTAGACACTCGAGCTTACTTTACATCA…
601	GBCL27408-19								Curculionidae	Entiminae	Bothrometopus	Bothrometopus sulcatus			COI-5P	GU947695	GGCATATCCATAGATCGAGTATCATTATTTATTTGATCTGTAAAAATTACAGCTATTTTATTACTACTATCTTTACCAGTACTTGCAGGAGCAATCACTATGCTTCTAACAGATCGAAATGTAAATACATCATTTTTTGATCCTGCTGGTGGCGGAGACCCTATTCTTTACCAACATCTATTTTGATTTTTTGGTCACCCAGAAGTATATATTTTAATTTTACCAGGATTTGGTATAATTTCTCATATTATTAGTCAAGAAAGAAGAAAAAAAGAATCTTTTGGTGTTTTAGGTATAATTTACGCTATAATAGCAATTGGGCTCTTAGGATTTGTAGTATGAGCTCATCATATATTCACAGTAGGAATAGATGTAGATACACGAGCTTATTTTACATCA…
602	GBCL27417-19								Curculionidae	Entiminae	Palirhoeus	Palirhoeus eatoni			COI-5P	GU947667	GGTATATCAATAGATCGAATATCATTATTTATTTGATCAGTAAAAATTACAGCTATTTTATTATTATTATCCTTACCCGTCCTTGCAGGAGCAATCACTATACTTTTAACAGATCGAAACGTAAATACCTCATTTTTTGACCCTGCAGGAGGTGGGGACCCTATTCTTTATCAACATTTATTTTGATTTTTTGGCCACCCAGAAGTTTACATTTTAATTCTACCAGGTTTTGGTATAATTTCTCATATTATTAGACAAGAAAGAAGAAAAAAAGAATCTTTTGGTGTCTTAGGTATAATTTATGCTATAATAGCAATTGGACTTTTAGGATTTGTAGTATGAGCTCACCATATATTTACAGTAGGTATAGATGTAGACACACGAGCATACTTCACATCA…
603	GBCL51857-19	ADK3269							Curculionidae	Entiminae	Scepticus	Scepticus uniformis			COI-5P	LC109340	ATTATAATTTTTTTTATAGTAATACCTATAATAATTGGGGGATTTGGAAATTGGTTAGTACCACTAATACTAGGAGCACCAGATATAGCCTTTCCACGCCTTAATAATATAAGATTTTGGCTTCTTCCACCCTCCTTAACTCTTCTTCTAATAAGAAGAATTGTTGATAAAGGGGCAGGAACAGGATGAACTGTATACCCACCATTATCAGCTAATGTTGCTCATGAAGGAGCCTCTGTAGATTTAGCAATTTTTAGACTTCATATAGCAGGAATCTCTTCTATTCTAGGAGCTATTAATTTTATTTCAACTGTTATTAATATGCGAACAAACGGTATATCACCTGATCGTATACCTTTATTTGCTTGATCTGTTGTAATTACAGCTGTTTTATTATTA…
604	GBCL51865-19	ADK3273	Japan						Curculionidae	Entiminae	Scepticus	Scepticus uniformis			COI-5P	LC109348	ATTATAATTTTTTTTATAGTTATACCTATAATAATTGGGGGATTTGGAAATTGATTAGTTCCGCTAATACTAGGAGCACCAGATATAGCCTTCCCACGCTTAAATAATATAAGATTTTGACTTCTTCCGCCATCTTTAACTCTTCTTTTAATAAGAAGAATTGTAGATAAAGGAGCAGGAACAGGATGAACTGTATATCCACCTTTATCAGCTAATATTGCTCATGAAGGAGCCTCTGTAGATTTAGCAATTTTTAGTCTTCATATAGCTGGAGTCTCTTCTATTCTAGGAGCCATTAATTTTATTTCAACTGTTATTAATATACGAACAAATGGAATATCACCTGATCGTATACCTTTATTTGTTTGATCTGTGGTAATTACAGCTGTTTTACTACTA…
605	GBCL51957-19	ADK3271	Japan						Curculionidae	Entiminae	Scepticus	Scepticus uniformis			COI-5P	LC109440	ATTATAATTTTTTTTATAGTAATACCAATAATAATTGGAGGGTTTGGAAATTGATTAGTCCCACTAATACTAGGAGCACCAGATATAGCCTTCCCACGCCTTAACAATATAAGATTTTGGCTTCTTCCACCCTCCTTAACTCTTCTTTTAATAAGAAGAATTGTTGATAAAGGAGCAGGAACAGGATGAACTGTATACCCACCATTATCAGCTAATATTGCTCATGAAGGGGCCTCTGTAGATTTAGCAATTTTTAGACTTCATATAGCAGGAGTCTCTTCTATTCTAGGAGCTATTAATTTTATTTCAACTGTTATTAATATACGAACAAACGGTATATCACCTGATCGTATACCTTTATTTGTTTGATCTGTTGTAATTACAGCTGTTTTATTATTA…
606	GBCL51984-19	ADK3272	Japan						Curculionidae	Entiminae	Scepticus	Scepticus uniformis			COI-5P	LC109467	ATTATAATTTTTTTTATAGTTATACCTATAATAATTGGAGGATTTGGAAATTGACTAGTTCCACTAATACTAGGAGCACCAGATATAGCCTTCCCACGCTTAAATAATATAAGATTTTGGCTTCTTCCCCCATCTTTAACTCTTCTTTTAATAAGAAGAATTGTAGATAAAGGAGCGGGAACAGGATGAACTGTATATCCACCTTTATCAGCCAATATTGCTCATGAAGGAGCCTCTGTAGATTTAGCAATTTTTAGTCTTCATATAGCAGGAGTCTCTTCTATTCTAGGAGCTATTAATTTTATTTCAACTGTTATTAATATACGAACAAATGGAATATCACCTGATCGTATACCTTTATTTGTTTGATCTGTAGTAATTACAGCTGTTTTATTACTA…
607	GBCL52057-19	ADK1192	Japan						Curculionidae	Entiminae	Scepticus	Scepticus tigrinus			COI-5P	LC109540	AATTGGAGACGACCAAATCTATAATGTAATTGTTACAGCCCATGCCTTTATTATAATTTTCTTTATAGTAATACCCATAATAATTGGAGGATTCGGAAATTGATTAGTTCCATTAATATTAGGAGCCCCAGATATAGCCTTTCCACGATTAAACAATATAAGATTTTGACTTTTACCTCCATCCTTAACTCTTCTATTAATAAGAAGAATTGTTGATAAAGGAGCTGGCACAGGATGAACAGTTTATCCCCCTTTATCAGCTAATATTGCTCATGAAGGAGCCTCTGTAGACTTAGCAATTTTTAGTTTACATATAGCAGGAGTTTCTTCTATCTTAGGAGCAATTAATTTCATCTCAACAGTTATTAATATACGAACAAAAGGAATATCTCCTGACCG…
608	GBMNA38930-19	AAG5244							Curculionidae	Entiminae	Polydrusus	Polydrusus cervinus			COI-5P	MH660874	TGGAGATGATCAAATTTACAACGTCATTGTAACCGCTCATGCCTTTATTATAATTTTCTTTATAGTTATACCAATCATAATTGGGGGATTTGGAAATTGATTAGTTCCCCTTATACTAGGAGCACCTGATATGGCATTCCCCCGACTCAATAATATAAGATTTTGACTTCTACCCCCCTCTCTAACGCTTCTTCTAATAAGAAGAATTGTAGATAAGGGTGCCGGGACAGGGTGAACAGTCTACCCCCCCCTCTCAACAAATATTGCCCATGAAGGATCTTCGGTAGATTTAGCAATTTTCAGCTTACATATAGCTGGAGTCTCATCTATTTTAGGGGCTATCAATTTTATTTCAACTATTATTAATATACGACCAACAGGAATATCCTATGATCGCAT…
609	GBMNA38947-19	AAG5244							Curculionidae	Entiminae	Polydrusus	Polydrusus cervinus			COI-5P	MH660891	TGGAGATGATCAAATTTACAACGTCATTGTAACCGCTCATGCCTTTATTATAATTTTCTTTATAGTTATACCAATCATAATTGGGGGATTTGGAAATTGATTAGTTCCCCTTATACTAGGAGCACCTGATATGGCATTCCCCCGACTCAATAATATAAGATTTTGACTTCTACCCCCCTCTCTAACGCTTCTTCTAATAAGAAGAATTGTAGATAAGGGTGCCGGGACAGGGTGAACAGTCTACCCCCCCCTCTCAACAAATATTGCCCATGAAGGATCTTCGGTAGATTTAGCAATTTTCAGCTTACATATAGCTGGAGTCTCATCTATTTTAGGGGCTATCAATTTTATTTCAACTATTATTAATATACGACCAACAGGAATATCCTATGATCGCAT…
610	ELPCG7012-17	AAU7322	Canada	Ontario	South Frontenac	44.5637	-76.5492	169	Curculionidae	Entiminae	Pandeleteius	Pandeleteius hilaris	A		COI-5P		GACATTATATTTTATTTTTGGATCATGATCAGGAATAGTAGGAACATCATTAAGAATACTAATTCGTACAGAATTAGGAAACCCAGGTTCTTTAATTGGTGATGACCAAATTTATAATGTAATTGTTACTGCCCATGCTTTCATTATAATTTTTTTTATAGTAATACCTATTATAATTGGAGGATTTGGAAACTGATTAATTCCTTTAATATTAGGAGCTCCTGATATAGCTTTTCCTCGTCTTAATAATATAAGATTTTGACTTTTACCACCTTCATTAATATTTTTATTAATAAGAAGAATTGTAGATAAAGGAGCTGGGACAGGATGAACAGTCTATCCTCCATTATCAGCAAATATTGCTCATGAAGGTTCTTCAGTAGATATAGCAATTTTTAG…
611	GBCL25044-15	ADK1193	Japan						Curculionidae	Entiminae	Scepticus	Scepticus tigrinus			COI-5P	LC011196	ATAGTTATACCTATAATAATTGGTGGGTTCGGAAATTGATTAGTTCCATTAATACTAGGAGCCCCAGATATAGCCTTTCCACGATTAAACAATATAAGATTTTGACTTTTACCCCCATCCTTAACTCTTCTATTAATAAGAAGAATTGTTGATAAAGGAGCAGGAACAGGATGAACAGTTTACCCCCCTTTATCAGCTAATATTGCTCATGAAGGAGCCTCTGTAGATTTAGCAATTTTTAGTTTACATATAGCAGGAGTTTCTTCTATCTTAGGAGCAATTAATTTCATCTCAACAGTCATCAATATACGAACAAAAGGGATATCCCCTGACCGAATACCTTTATTTGTTTGATCTGTCGTAATCACAGCTATTTTACTCCTTTTATCCCTACCAGTT…
612	GBCL25049-15	ADK1193	Japan						Curculionidae	Entiminae	Scepticus	Scepticus tigrinus			COI-5P	LC011191	ATAGTTATACCTATAATAATTGGCGGGTTCGGAAATTGATTAGTTCCATTAATACTAGGAGCCCCAGATATAGCCTTTCCACGATTAAACAATATAAGATTTTGACTTTTACCCCCATCCTTAACTCTTCTATTAATAAGAAGAATTGTTGATAAAGGAGCAGGAACAGGATGAACAGTTTATCCCCCTTTATCAGCTAATATTGCTCATGAAGGAGCCTCTGTAGATTTAGCAATTTTTAGTTTACATATAGCAGGAGTTTCTTCTATCTTAGGAGCAATTAATTTCATCTCAACAGTCATCAATATACGAACAAAAGGGATATCCCCTGACCGAATACCTTTATTTGTTTGATCTGTCGTAATCACAGCTATTTTACTCCTTTTATCCCTACCAGTT…
613	GBCL25050-15	ADK1192	Japan						Curculionidae	Entiminae	Scepticus	Scepticus tigrinus			COI-5P	LC011190	ATAGTAATACCCATAATAATTGGTGGATTCGGAAATTGATTAGTTCCATTAATATTAGGAGCCCCAGATATAGCCTTTCCACGATTAAACAATATAAGATTTTGACTTTTACCTCCATCCTTAACTCTTCTATTAATAAGAAGAATTGTTGATAAAGGAGCTGGCACAGGATGAACAGTTTATCCCCCTTTATCAGCTAATATTGCTCATGAAGGAGCCTCTGTAGACTTAGCAATTTTTAGTTTACATATAGCAGGAGTTTCTTCTATCTTAGGAGCAATTAATTTCATCTCAACAGTTATTAATATACGAACAAAAGGAATATCTCCTGACCGAATACCTTTATTTGTTTGATCTGTTGTAATCACAGCTATTCTACTCCTTTTATCCCTTCCAGTT…
614	GBCL25063-15	ADK1192	Japan						Curculionidae	Entiminae	Scepticus	Scepticus tigrinus			COI-5P	LC011177	ATAGTAATACCCATAATAATTGGTGGATTCGGAAATTGATTAGTTCCATTAATATTAGGAGCCCCAGATATAGCCTTTCCACGATTAAACAATATAAGATTTTGACTTTTACCTCCATCCTTAACTCTTCTATTAATAAGAAGAATTGTTGATAAAGGAGCTGGCACAGGATGAACAGTTTATCCCCCTTTATCAGCTAATATTGCTCATGAAGGAGCCTCTGTAGACTTAGCAATTTTTAGTTTACATATAGCAGGAGTTTCTTCTATCTTAGGAGCAATTAATTTCATCTCAACAGTTATTAATATACGAACAAAAGGAATATCTCCTGACCGAATACCTTTATTTGTTTGATCTGTTGTAATCACAGCTATTCTACTCCTTTTATCCCTTCCAGTT…
615	GBCL25080-15	ADK1192	Japan						Curculionidae	Entiminae	Scepticus	Scepticus tigrinus			COI-5P	LC011160	ATAGTAATACCCATAATAATTGGTGGATTCGGAAATTGATTAGTTCCATTAATATTAGGAGCCCCAGATATAGCCTTTCCACGATTAAACAATATAAGATTTTGACTTTTACCTCCATCCTTAACTCTTCTATTAATAAGAAGAATTGTTGATAAAGGAGCTGGCACAGGATGAACAGTTTATCCCCCTTTATCAGCTAATATTGCTCATGAAGGAGCCTCTGTAGACTTAGCAATTTTTAGTTTACATATAGCAGGAGTTTCTTCTATCTTAGGAGCAATTAATTTCATCTCAACAGTTATTAATATACGAACAAAAGGAATATCTCCTGACCGAATACCTTTATTTGTTTGATCTGTTGTAATCACAGCTATTCTACTCCTTTTATCCCTTCCAGTT…
616	GBCL25091-15	ADK1192	Japan						Curculionidae	Entiminae	Scepticus	Scepticus tigrinus			COI-5P	LC011149	ATAGTAATACCCATAATAATTGGTGGATTCGGAAATTGATTAGTTCCATTAATATTAGGAGCCCCAGATATAGCCTTTCCACGATTAAACAATATAAGATTTTGACTTTTACCTCCATCCTTAACTCTTCTATTAATAAGAAGAATTGTTGATAAAGGAGCTGGCACAGGATGAACAGTTTATCCCCCTTTATCAGCTAATATTGCTCATGAAGGAGCCTCTGTAGACTTAGCAATTTTTAGTTTACATATAGCAGGAGTTTCTTCTATCTTAGGAGCAATTAATTTCATCTCAACAGTTATTAATATACGAACAAAAGGAATATCTCCTGACCGAATACCTTTATTTGTTTGATCTGTTGTAATCACAGCTATTCTACTCCTTTTATCCCTTCCAGTT…
617	GBCL25099-15	ADK1192	Japan						Curculionidae	Entiminae	Scepticus	Scepticus tigrinus			COI-5P	LC011141	ATAGTAATACCCATAATAATTGGTGGATTCGGAAATTGATTAGTTCCATTAATATTAGGAGCCCCAGATATAGCCTTTCCACGATTAAACAATATAAGATTTTGACTTTTACCTCCATCCTTAACTCTTCTATTAATAAGAAGAATTGTTGATAAAGGAGCTGGCACAGGATGAACAGTTTATCCCCCTTTATCAGCTAATATTGCTCATGAAGGAGCCTCTGTAGACTTAGCAATTTTTAGTTTACACATAGCAGGAGTTTCTTCTATCTTAGGAGCAATTAATTTCATCTCAACAGTTATTAATATACGAACAAAAGGAATATCTCCTGACCGAATACCTTTATTTGTTTGATCTGTTGTAATCACAGCTATTCTACTCCTTTTATCCCTTCCAGTT…
618	GBCL25113-15	ADK3275	Japan						Curculionidae	Entiminae	Scepticus	Scepticus uniformis			COI-5P	LC011221	ATAGTTATACCTATAATAATTGGAGGATTTGGAAATTGATTAGTTCCACTAATACTAGGAGCACCAGATATAGCCTTCCCACGCCTAAATAATATAAGATTTTGGCTTCTCCCACCATCATTAACTCTTCTTTTAATAAGAAGAATTGTTGATAAAGGAGCAGGAACAGGGTGAACTGTATATCCTCCATTGTCAGCTAATATTGCTCATGAAGGAGCATCTGTAGATTTAGCAATTTTTAGTCTTCATATAGCAGGAATCTCTTCTATTCTAGGAGCTATCAATTTTATTTCAACTGTTATTAATATACGAACAAATGGGATATCACCTGATCGTATACCTTTATTTGTTTGATCTGTTGTAATTACAGCTGTCCTATTATTATTATCTCTTCCAGTT…
619	GBCL25192-15		Japan						Curculionidae	Entiminae	Scepticus	Scepticus uniformis			COI-5P	LC011300	ATAGTTATACCTATAATAATCGGGGGATTTGGAAATTGATTAGTTCCGCTAATACTAGGAGCTCCAGATATAGCCTTCCCACGCTTAAATAATATAAGATTTTGACTTCTTCCACCATCTTTAACTCTTCTTTTAATAAGAAGAATTGTAGATAAAGGAGCAGGAACAGGATGAACCGTATATCCACCTTTATCAGCTAATATTGCTCATGAAGGAGCCTCTGTAGATTTAGCAATTTTTAGTCTTCATATAGCTGGAGTCTCTTCTATTCTAGGAGCCATTAATTTTATTTCAACTGTTATTAATATACGAACAAATGGAATATCACCTGATCGTATACCTTTATTTGTTTGATCTGTGGTAATTACAGCTGTTTTACTACTATTATCTCTTCCGGTC…
620	GBCL25207-15		Japan						Curculionidae	Entiminae	Scepticus	Scepticus uniformis			COI-5P	LC011315	ATAGTTATACCTATAATGATTGGGGGATTTGGAAATTGATTAGTTCCACTAATACTAGGAGCACCAGATATAGCCTTCCCACGCTTAAATAATATAAGATTTTGACTTCTTCCGCCATCTTTAACTCTTCTTTTAATAAGAAGAATTGTAGATAAAGGAGCAGGAACAGGATGAACCGTATATCCACCTTTATCAGCTAATATTGCTCATGAAGGAGCCTCTGTAGATTTAGCAATTTTTAGTCTTCATATAGCTGGAGTCTCTTCTATTCTAGGAGCCATTAATTTTATTTCAACTGTTATTAATATACGAACAAGTGGAATATCACCTGATCGTATACCTTTATTTGTTTGATCTGTAGTAATTACAGCTGTTTTACTACTCTTATCTCTTCCGGTC…
621	GBCL53802-19								Curculionidae	Entiminae	Naupactus	Naupactus auricinctus			COI-5P	MH537921	TAGTTCCATTAATATNAGGAGCCCCAGANATAGCTTTTCCTCGTCTTAATAATATAAGATTTTGATGCTTNCCACCCTCTCTANCTCTTCTTTTAATAAGAAGAATTGTTGATAAAGGTGCTGGAACAGGTTGAACAGTATATCCCCTNTTATCAGCAAATGTAGCCCATGAAGGATCCTCTGTTGATTTAGCAATTTTTAGGNNTCATATAGCAGGANTTTCATCAATTTTAGGTGCAGTAAATTTTATTNCTACAGTTTTAAATATACGACCCTCAGGAATATCTCCTGATCGAATACCTTTATTTGTATGAGCTGTAGAAATTACTGCTATTTTNNTACTTTTATCTTTACCAGTCTTAGCCGNAGCTATTACTATACTTTTAACAGACCGAAATA…
622	GBMIN51342-17	ADK7499							Curculionidae	Entiminae	Guineobius	Guineobius niger			COI-5P	LN866341	ACATTATATTTTATTTTTGGRGCTTGRTCAGGAATAGTTGGTACTTCATTAAGTATATTAATTCGAATYGAATTAGGAAAYCCTGGATCATTAATTGGTGACGATCAAATTTATAATGTAATTGTTACTGCCCATGCTTTTATTATAATTTTTTTTATAGTGATACCAATAATAATTGGTGGATTTGGTAATTGATTAGTTCCATTAATACTTGGAGCMCCTGATATAGCTTTCCCACGACTTAATAATATAAGATTCTGACTACTTCCCCCCTCTCTTGTTTTCTTATTAACTAGATCAATCATTGATAAAGGAGCAGGAACAGGTTGAACTGTTTATCCACCATTATCAGCAAATATTTCACATGCAGGCCCTGCAGTTGATTTAGCAATTTTTAGT…
623	GBMIN51423-17	ADK0593							Curculionidae	Entiminae	Rhinoscapha	Rhinoscapha sp. 5 MVD-2017			COI-5P	LT799082	GGCATAGTGGGAACCTCTTTAAGTATACTAATTCGAACAGAATCAGGTAACCCAGGATCTTTAATTGGAGATGACCAAATTTATAATGTAATTGTAACAGCTCATGCATTCATTATAATTTTTTTCATAGTTATACCTATTATAATTGGTGGGTTTGGGAATTGACTAGTTCCTTTAATATTAGGGGCACCAGACATAGCTTTTCCTCGTCTTAATAATATAAGGTTTTGACTATTACCCCCTTCTCTCACTTTCCTTCTTATAAGAAGAATTGTAGACAAGGGAGCAGGGACAGGGTGAACAGTTTATCCGCCCCTAGCAGCTAATATTGCTCATGAAGGCTCTTCAGTAGACCTAGCTATCTTTARACTTCATATAGCAGGAGTTTCATCTATTTTA…
624	GBMNB26080-20	AED3188	India						Curculionidae	Entiminae	Myllocerus	Myllocerus viridanus			COI-5P	MT093857	AACTTTATATTTTATTTTTGGAGCATGATCAGGGATAATTGGGACTTCTTTAAGAATCCTTATTCGAACAGAATTAGGAAATCCTGGCTCTTTAATTGGAGATGACCAAATTTATAACGTAATCGTAACTGCTCATGCTTTTATTATAATCTTTTTTATAGTTATACCAATAATAATTGGCGGATTTGGAAATTGACTAGTACCTATTATACTAGGAGCCCCTGACATAGCCTTTCCTCGACTTAATAATATAAGATTTTGACTTTTACCCCCCTCTCTTACTCTTCTTTTAATAAGAAGAATTGTAGATAAAGGAGCAGGAACGGGATGAACAGTCTACCCGCCCCTTTCAGCTAATATCGCCCATGAAGGATCCTCAGTAGATTTAGCAATTTTCAG…
625	GBMNB27358-20	AED8758							Curculionidae	Entiminae	Otiorhynchus	Otiorhynchus moriger			COI-5P	MH510751	TTATATTTTATTTTTGGTGCATGAGCCGCTATAGTAGGAACATCTTTAAGACTATTAATTCGATCTGAACTCGGTAGCCCAGGCTCTTTAATTGGAGATGACCAAATTTATAATGTGATTGTAACAGCCCATGCTTTTATTATAATTTTCTTTATAGTTATACCTATTATAATTGGTGGATTTGGTAATTGATTAGTTCCATTAATATTAGGAGCACCTGATATAGCCTTTCCTCGAATAAATAATATAAGATTTTGATTACTACCACCTTCCTTAAGATTACTAATTATAAGAAGAATCGTAGACAATGGGGCTGGAACTGGATGAACAGTGTATCCTCCTTTATCTGCTAATATTGCTCATAGAGGTTCATCAGTAGATTTGGCAATCTTCAGATTA…
626	NOCLP1354-19	ACB9498	Norway	Ostfold	Halden	59.0916	11.4458		Curculionidae	Entiminae	Otiorhynchus	Otiorhynchus porcatus	A		COI-5P		TTATATTTTATCTTTGGATCTTGATCGGGTATGGTTGGAACCTCTTTAAGTATGCTAATTCGAGTTGAATTAGGAAATCCAGGATCATTAATCGGAGATGATCAAATTTATAATGTGATTGTCACTGCTCATGCTTTTATTATAATTTTTTTCATAGTTATACCAATAATAATTGGTGGTTTTGGGAACTGATTAGTCCCATTAATATTAGGAGCTCCTGATATAGCCTTCCCACGACTAAATAATATAAGATTTTGACTTCTTCCACCTTCTTTATCTTTTCTATTAATAAGAAGAATTATTGACAAAGGTGCAGGAACTGGATGAACTGTTTATCCTCCCCTATCCTCTAATATTGCTCACGAAGGATCTTCAGTAGATCTAGCCATTTTTAGATTA…
627	NOCLP1366-19	ABV9827	Norway	Ostfold	Halden	59.1189	11.3955		Curculionidae	Entiminae	Liophloeus	Liophloeus tessulatus	A		COI-5P		ATTATACTTCATCTTTGGGTCCTGGTCAGGAATAGTAGGAACATCCCTTAGAATGCTTATTCGAACTGAATTAGGAAACCCAGGATCTTTAATTGGTGACGATCAAATTTATAATGTAATTGTTACAGCTCATGCATTTATTATAATTTTTTTCATAGTTATACCAATTATAATTGGGGGATTTGGCAACTGATTAATCCCCCTAATATTAGGGGCCCCAGATATAGCCTTTCCCCGATTAAACAATATAAGATTTTGATTACTACCCCCATCTTTAACCTTCTTACTTATAAGAAGAATTACAGACAAAGGAGCAGGAACAGGTTGAACTGTTTACCCCCCCCTATCCGCAAATATCTCTCATGAAGGCTCCTCAGTTGATTTAGCAATCTTTAGCTT…
628	ROUGE999-17	AAF9187	Canada	Ontario	Pickering	43.9358	-79.2009	232	Curculionidae	Entiminae	Phyllobius	Phyllobius oblongus	I	Mixed habitat	COI-5P		AACATTATATTTTATTTTTGGAACTTGATCAGGAATAGTGGGAACTTCATTAAGAATCTTAATTCGAGCAGAATTAGGAAATCCCGGTTCTTTAATTGGAGATGATCAAATCTACAATGTAATTGTAACTGCTCATGCTTTTATTATAATTTTTTTTATAGTTATACCTATAATAATTGGAGGATTTGGTAATTGACTAGTACCTCTTATATTAGGAGCACCAGATATAGCTTTTCCACGCCTTAATAATATAAGATTCTGACTACTCCCTCCTTCTCTATCATTCCTATTAATAAGAAGAATTGTAGATAAAGGGGCCGGCACAGGTTGAACTGTATATCCCCCCCTATCAGCCAATATTGCCCATGAAGGCTCTTCAGTAGATTTAGCTATCTTCAG…
629	BBCCA1407-12	ABW6773	United States	Florida	Munroe County	24.665	-81.257	3	Curculionidae	Entiminae					COI-5P		AACATTATATTTTATTTTTGGGGCATGATCTGGAATGGTAGGTACATCTTTAAGAATGCTAATTCGTACAGAATTAGGAAATCCCGGTTCTTTAATTGGAGATGACCAAATTTATAACGTAATTGTTACAGCTCACGCTTTTATTATAATTTTCTTTATAGTTATACCGATAATAATCGGTGGATTCGGAAATTGACTTGTACCCTTAATATTAGGGGCACCAGATATAGCCTTTCCTCGTTTAAATAATATAAGATTTTGGCTTTTACCCCCCTCTCTTACCTTTCTTCTAGTAAGAAGAATTGTTGATAAAGGAGCTGGAACAGGATGAACTGTATACCCCCCCTTATCAGCTAATATTGCCCATGAAGGAGCATCTGTTGATTTAGCTATTTTTAG…
630	BBCEC289-09	AAG5222	Canada	New Brunswick	Fundy NP	45.657	-65.015	404	Curculionidae	Entiminae	Strophosoma	Strophosoma melanogrammum	A	Forest	COI-5P	HM411955	GACATTATATTTCATTTTTGGGGCATGATCAGGCATAATTGGAACTTCTTTAAGAATACTGATTCGAACCGAACTAGGAAATCCTGGGTCACTGATTGGTGACGACCAAATTTATAACGTTATTGTAACTGCTCATGCTTTCATTATAATTTTCTTTATAGTTATACCTATAATAATTGGGGGATTCGGAAATTGATTAATACCCTTAATACTTGGAGCTCCAGATATAGCTTTTCCCCGAATAAACAATATAAGATTTTGGCTTCTTCCTCCATCCTTATCCCTTCTATTGATAAGAAGAATTGTTGATAAAGGAGCTGGTACAGGCTGAACTGTTTATCCTCCTTTATCAACAAATATCGCTCACGAAGGATCATCTGTAGATCTCGCAATTTTTAG…
631	CNPPD825-12	AAB8911	Canada	Ontario	Point Pelee National Park	41.939	-82.516	168	Curculionidae	Entiminae	Polydrusus	Polydrusus formosus	A	Mixed Habitat	COI-5P	KJ091816	AACTTTATATTTTATTTTTGGTGCCTGATCCGGAATAGTGGGAACTTCTTTAAGAATACTTATTCGAGCCGAATTAGGAAATCCAGGTTCTTTAATTGGAGACGACCAAATTTATAACGTAATTGTAACTGCTCATGCATTTATTATAATTTTCTTTATAGTAATACCAATTATAATCGGAGGATTCGGAAATTGATTAGTCCCTCTTATATTAGGAGCACCTGATATAGCATTTCCACGATTAAATAATATAAGATTTTGATTATTGCCTCCTTCTTTGTCCCTCCTTTTAATAAGAAGAATTGTTGACAAAGGAGCTGGAACTGGTTGAACTGTTTATCCCCCCTTATCGGCCAATATTGCACATGAAGGATCTTCAGTAGATTTAGCAATTTTTAG…
632	COLFB664-12	AAO4651	Finland	North Karelia	Karelia borealis	62.6202	29.569		Curculionidae	Entiminae	Brachyderes	Brachyderes incanus	A		COI-5P	KJ962877	AACATTATATTTTATTTTTGGAGCTTGATCTGGGATAGTCGGAACTTCCCTAAGAATACTGATTCGTACAGAACTTGGAAACCCAGGATCCTTAATTGGAGATGACCAAATCTATAACGTTATTGTAACTGCTCATGCCTTTATTATAATTTTTTTTATAGTTATACCTATAATAATTGGTGGATTCGGAAATTGATTAGTCCCCCTAATACTTGGTGCACCTGATATAGCTTTCCCACGAATAAATAATATAAGATTTTGATTATTACCACCCTCCCTTTCATTACTTTTAATAAGAAGAATTGTAGATAAAGGCGCTGGAACTGGTTGAACAGTCTACCCACCCTTATCGGCTAATATTGCTCATGAAGGATCTTCTGTAGACTTAGCAATTTTTAG…
633	CNROC142-13	AAF9187	Canada	Ontario	Rouge National Urban Park	43.8223	-79.1897	136	Curculionidae	Entiminae	Phyllobius	Phyllobius oblongus	A	Forest	COI-5P	KR126031	-ACATTATATTTTATTTTTGGAACTTGATCAGGAATAGTGGGAACTTCATTA---AGAATCTTAATTCGAGCAGAATTAGGAAATCCCGGTTCTTTAATTGGAGAT---GATCAAATCTACAATGTAATTGTAACTGCTCATGCTTTTATTATAATTTTTTTTATAGTTATACCTATAATAATTGGAGGATTTGGTAATTGACTAGTACCTCTTATA---TTAGGAGCACCAGATATAGCTTTTCCACGCCTTAATAATATAAGATTCTGACTACTCCCTCCTTCTCTATCATTCCTATTAATAAGAAGAATTGTAGATAAAGGGGCCGGCACAGGTTGAACTGTATATCCCCCCCTATCAGCCAATATTGCCCATGAAGGCTCTTCAGTAGATTTA--…
634	CNROD394-13	AAF9187	Canada	Ontario	Rouge National Urban Park	43.8223	-79.1897	136	Curculionidae	Entiminae	Phyllobius	Phyllobius oblongus	A	Forest	COI-5P	KR126445	----------TTTATTTTTGGAACTTGATCAGGAATAGTGGGAACTTCATTA---AGAATCTTAATTCGAGCAGAATTAGGAAATCCCGGTTCTTTAATTGGAGAT---GATCAAATCTACAATGTAATTGTAACTGCTCATGCTTTTATTATAATTTTTTTTATAGTTATACCTATAATAATTGGAGGATTTGGTAATTGACTAGTACCTCTTATA---TTAGGAGCACCAGATATAGCTTTTCCACGCCTTAATAATATAAGATTCTGACTACTCCCTCCTTCTCTATCATTCCTATTAATAAGAAGAATTGTAGATAAAGGGGCCGGCACAGGTTGAACTGTATATCCCCCCCTATCAGCCAATATTGCCCATGAAGGCTCTTCAGTAGATTTA--…
635	COLFD679-12	AAO4651	Finland		Nylandia	59.8248	23.0098		Curculionidae	Entiminae	Brachyderes	Brachyderes incanus	A		COI-5P	KJ965002	AACATTATATTTTATTTTTGGAGCTTGATCTGGAATAGTCGGAACTTCCCTAAGAATACTAATTCGTACAGAACTTGGAAATCCAGGATCCTTAATTGGAGATGACCAAATTTATAACGTTATTGTAACTGCTCATGCCTTTATTATAATTTTTTTTATAGTTATACCTATAATAATTGGTGGATTCGGAAATTGATTAGTCCCCCTAATACTTGGTGCACCTGATATGGCTTTCCCACGAATAAATAATATAAGATTTTGATTATTACCACCCTCCCTTTCATTACTTTTAATAAGAAGAATTGTAGATAAAGGTGCCGGAACTGGTTGAACAGTCTACCCACCCTTATCGGCTAATATTGCCCATGAAGGATCTTCTGTAGATTTAGCAATTTTTAG…
636	COLFG242-13	ACO8630	Finland		Nylandia	60.1615	24.6329		Curculionidae	Entiminae	Polydrusus	Polydrusus formosus	A		COI-5P	KJ962422	AACTTTATATTTTATTTTTGGTGCCTGATCCGGAATAGTGGGAACTTCTTTAAGAATACTTATTCGAACCGAATTAGGAAATCCAGGTTCTTTAATTGGAGATGACCAAATTTATAACGTAATTGTAACTGCTCATGCATTTATTATAATTTTCTTTATAGTAATACCAATTATAATTGGTGGATTCGGAAATTGATTAGTCCCTCTTATATTAGGAGCTCCTGATATAGCATTTCCACGATTAAATAATATAAGATTCTGATTATTACCTCCTTCTTTGTCCCTTCTTTTAATAAGAAGAATTGTTGACAAAGGAGCTGGAACTGGCTGAACTGTTTATCCCCCCTTATCGGCTAATATTGCACATGAAGGATCTTCAGTAGATTTAGCAATTTTTAG…
637	FBCOF266-12	AAO1323	Germany	North Rhine-Westphalia	Niederrheinische Bucht	50.8319	7.18067	115	Curculionidae	Entiminae	Phyllobius	Phyllobius roboretanus	A		COI-5P	KM446995	AACTTTATATTTTATCTTTGGGGCTTGATCTGGAATAGTGGGAACCTCTTTAAGAGTTTTAATTCGTATCGAATTAGGAAACCCTGGATCTCTAATTGGAGATGATCAAATTTATAATGTAATTGTAACTGCCCATGCTTTTATTATAATTTTTTTTATGGTTATACCTATAATAATTGGGGGATTTGGAAATTGATTAGTACCACTAATACTAGGAGCACCTGATATAGCTTTCCCACGACTTAATAATATAAGATTCTGACTATTGCCCCCATCCTTATCTCTTTTATTAATAAGAAGAATTGTAGATAAAGGAGCTGGAACAGGTTGAACTGTGTACCCCCCCCTATCAGCCAATATCGCTCATGAGGGCTCATCANTAGATTTAGCTATTTTTAG…
638	FBCOO850-13	AAO0554	Germany	Rhineland-Palatinate	Noerdliche Oberrheinebene	49.4993	8.1934	150	Curculionidae	Entiminae	Trachyphloeus	Trachyphloeus scabriculus	A		COI-5P	KM451703	TACATTATATTTTATTTTTGGTAGATGATCAGGAATAATTGGAACCTCATTAAGAATACTTATTCGTACAGAATTAGGAAACCCAGGATCTTTAATTGGTGATGACCAAATTTACAATGTAATTGTAACAGCCCATGCTTTTATTATAATTTTCTTTATAGTTATACCAATTATAATTGGGGGATTTGGAAACTGATTAATTCCCTTGATATTAGGAGCCCCTGATATAGCCTTTCCCCGGCTTAATAATATAAGATTCTGGTTACTTCCACCCTCATTATCTCTTTTATTAATAAGAAGAATTATTGATAAAGGAGCAGGTACTGGATGAACTGTTTACCCCCCTCTTTCAACAAATATTGCCCATGAAGGAGCATCTGTTGATTTAGCTATTTTTAG…
639	FBCOQ219-13	ACG9132	Germany	Saxony-Anhalt	Magdeburger Boerde	51.8648	11.5061	113	Curculionidae	Entiminae	Trachyphloeus	Trachyphloeus alternans	A		COI-5P	KM446270	AACTTTATATTTTATCTTTGGAAGATGATCTAGAATAATCGGAACCTCTTTAAGAATACTAATTCGATCTGAGCTAGGAAACCCTGGATCACTAATTGGAGATGATCAAATTTATAATGTAATTGTAACAGCACATGCCTTTATTATAATTTTTTTTATAGTTATACCAATTATAATTGGAGGATTTGGAAATTGATTAATCCCATTAATACTAGGAGCTCCTGATATGGCATTTCCTCGCTTAAACAATATAAGATTTTGACTGCTTCCTCCCTCACTTTCTCTTTTATTAATAAGAAGAATTGTTGATAAAGGAGCTGGAACTGGATGAACAGTTTATCCCCCCCTATCAACTAATATTGCCCATGAAGGAGCATCTATTGATTTAGCCATTTTTAG…
640	GBCOD175-13	ABA1333	Germany	Rhineland-Palatinate	Saar-Nahe-Bergland	49.9327	7.87854	170	Curculionidae	Entiminae	Sitona	Sitona humeralis	A		COI-5P	KM442252	AACACTTTATTTTATTTTTGGAGCATGATCAGGAATAGTTGGTACATCTCTAAGAGTTTTAATCCGAACAGAACTAGGAAATCCTGGATCTTTGATTGGTGATGATCAAATTTATAATGTAATTGTAACGGCTCATGCATTTATTATAATTTTTTTCATAGTAATACCTATAATAATTGGTGGATTCGGAAATTGATTAGTTCCTTTAATATTAGGGGCTCCCGATATAGCTTTCCCTCGATTAAATAATATAAGATTTTGATTATTACCCCCATCACTAACCCTTTTATTAATAAGAAGAATCGTAGATAAAGGAGCTGGGACAGGTTGAACTGTCTACCCTCCTTTATCAGCTAATATCGCCCATGAAGGTGCATCAGTAGATTTAGCTATTTTTAG…
641	GBCOD194-13	AAD5565	Germany	North Rhine-Westphalia	Niederrheinische Bucht	50.725	6.91347	135	Curculionidae	Entiminae	Sciaphilus	Sciaphilus asperatus	A		COI-5P	KM439842	AACCCTATACTTTATTTTTGGCTCCTGATCGGGAATAATTGGAACCTCCCTAAGTATACTAATTCGTACAGAACTAGGAAATCCTGGATCCCTAATTGGGGATGATCAAATTTATAATGTAATTGTAACTGCTCATGCATTTATTATAATTTTTTTTATAGTTATACCAATTATAATTGGAGGTTTTGGTAATTGACTAGTCCCACTAATACTAGGAGCCCCTGATATAGCTTTCCCACGATTAAATAATATAAGATTTTGGCTTCTACCCCCATCCTTATCCCTTTTATTAATAAGAAGAATTGTAGACAAAGGAGCAGGAACAGGATGAACAGTTTACCCTCCCTTATCGGCTAATATTGCTCATGAAGGATCTTCAGTTGACCTGGCTATTTTTAG…
642	GBCOU1920-13	ABU9307	Germany	Rhineland-Palatinate	Noerdliche Oberrheinebene	49.706	8.208	195	Curculionidae	Entiminae	Omias	Omias rotundatus	A		COI-5P	KM450196	AACCCTCTATTTTATTTTTGGTGCTTGATCAGGAACAGTCGGAACCTCGCTAAGAATACTTATCCGAACAGAATTAGGAAACCCCGGATCTCTAATTGGAGATGACCAAATTTATAATGTAATTGTGACTGCCCATGCATTTATTATAATTTTTTTTATAGTAATACCCATAATAATCGGGGGATTTGGAAATTGATTAGTTCCCCTAATACTAGGAGCCCCCGACATAGCTTTCCCACGATTAAATAATATAAGATTTTGATTATTACCTCCATCGCTTTCCCTTCTTTTAATAAGATCTATTGTTGATAAGGGAGCCGGAACAGGATGGACGGTTTACCCACCCCTATCAGCTAATATCGCCCATGAAGGATCATCTGTAGACTTAGCAATCTTTAG…
643	GBCOU614-13	AAG5193	Germany	Rhineland-Palatinate	Saar-Nahe-Bergland	49.817	7.83554	300	Curculionidae	Entiminae	Otiorhynchus	Otiorhynchus singularis	A		COI-5P	KM446509	TACATTATATTTCATTTTAGGCTCATGATCAGGAATAGTGGGAACTTCACTAAGAATATTAATTCGGGCTGAACTCGGAACTCCCGGAGCGCTAATTGGAGATGACCAAATTTATAATGTAATTGTAACAGCCCACGCTTTTATTATAATTTTCTTTATAGTTATACCTATTATAATTGGGGGATTTGGAAATTGACTAGTACCTCTAATACTCGGCGCACCCGATATAGCCTTTCCCCGCCTTAACAATATAAGATTCTGACTATTACCCCCCAGACTCTCTCTTTTACTAATAAGAAGGATAATTGATAAGGGTGCCGGAACAGGTTGAACCGTATACCCGCCCCTATCTTCTAATATCGCACATGAAGGTGCTTCAGTGGATTTAGCGATTTTTAG…
644	HEJUL2121-12	AAB8911	Canada	Ontario	Wellington County	43.537	-80.134	320	Curculionidae	Entiminae	Polydrusus	Polydrusus formosus		Temperate mixed forest	COI-5P	KR486469	AACTTTATATTTTATTTTTGGTGCCTGATCCGGAATAGTGGGAACTTCTTTAAGAATACTTATTCGAGCCGAATTAGGAAATCCAGGTTCTTTAATTGGAGACGACCAAATTTATAACGTAATTGTAACTGCTCATGCATTTATTATAATTTTCTTTATAGTAATACCAATTATAATCGGAGGATTCGGAAATTGATTAGTCCCTCTTATATTAGGAGCACCTGATATAGCATTTCCACGATTAAATAATATAAGATTTTGATTATTGCCTCCTTCTTTGTCCCTCCTTTTAATAAGAAGAATTGTTGACAAAGGAGCTGGAACTGGTTGAACTGTTTATCCCCCCTTATCGGCCAATATTGCACATGAAGGATCTTCAGTAGATTTAGCAATTTTTAG…
645	HPPPC1272-13	AAG5222	Canada	Nova Scotia	Halifax	44.623	-63.569	30	Curculionidae	Entiminae	Strophosoma	Strophosoma melanogrammum			COI-5P	KR487654	-------------------GGGGCATGATCAGGCATAATTGGAACTTCTTTAAGAATACTGATTCGAACCGAACTAGGAAATCCTGGGTCA---------CTGATTGGTGACGACCAAATTTATAACGTTATTGTAACTGCTCATGCTTTCATTATAATTTTCTTTATAGTTATACCTATAATAATTGGGGGATTCGGAAATTGATTAATACCCTTAATACTTGGAGCTCCAGATATAGCTTTTCCCCGAATAAACAATATAAGATTTTGGCTTCTTCCTCCATCCTTATCCCTTCTATTGATAAGAAGAATTGTTGATAAAGGAGCTGGTACAGGCTGAACTGTTTATCCTCCTTTATCAACAAATATCGCTCACGAAGGATCATCTGTAGATCTCGC…
646	HPPPE1662-13	AAG5222	Canada	Nova Scotia	Halifax	44.623	-63.569	30	Curculionidae	Entiminae	Strophosoma	Strophosoma melanogrammum			COI-5P	KR485980	GACATTATATTTCATTTTTGGGGCATGATCAGGCATAATTGGAACTTCTTTAAGAATACTGATTCGAACCGAACTAGGAAATCCT---GGGTCACTGATTGGT------------GACGACCAAATTTATAACGTTATTGTAACTGCTCATGCTTTCATTATAATTTTCTTTATAGTTATACCTATAATAATTGGGGGATTCGGAAATTGATTAATACCCTTAATACTTGGAGCTCCAGATATAGCTTTTCCCCGAATAAACAATATAAGATTTTGGCTTCTTCCTCCATCCTTATCCCTTCTATTGATAAGAAGAATTGTTGATAAAGGAGCT---GGTACAGGCTGAACTGTTTATCCTCCTTTATCAACAAATATCGCTCACGAAGGATCATCTGT…
647	PAJUN1369-12		Canada	Ontario	Wellington County	43.537	-80.134	320	Curculionidae	Entiminae	Polydrusus	Polydrusus formosus		Temperate mixed forest	COI-5P	MG060402	----------------------------------------------------------------------------------AATCCAGGTTCTTTAATTGGAGAC---GACCAAATTTATAACGTAATTGTAACTGCTCATGCATTTATTATAATTTTCTTTATAGTAATACCAATTATAATCGGAGGATTCGGAAATTGATTAGTCCCTCTTATA---TTAGGAGCACCTGATATAGCATTTCCACGATTAAATAATATAAGATTTTGATTATTGCCTCCTTCTTTGTCCCTCCTTTTAATAAGAAGAATTGTTGACAAAGGAGCTGGAACTGGTTGAACTGTTTATCCCCCCTTATCGGCCAATATTGCACATGAAGGATCTTCAGTAGATTTA--…
648	PAJUN1385-12	AAB8911	Canada	Ontario	Wellington County	43.537	-80.134	320	Curculionidae	Entiminae	Polydrusus	Polydrusus formosus		Temperate mixed forest	COI-5P	KR490264	-------------ATTTTTGGTGCCTGATCCGGAATAGTGGGAACTTCTTTA---AGAATACTTATTCGAGCCGAATTAGGAAATCCAGGTTCTTTAATTGGAGAC---GACCAAATTTATAACGTAATTGTAACTGCTCATGCATTTATTATAATTTTCTTTATAGTAATACCAATTATAATCGGAGGATTCGGAAATTGATTAGTCCCTCTTATA---TTAGGAGCACCTGATATAGCATTTCCACGATTAAATAATATAAGATTTTGATTATTGCCTCCTTCTTTGTCCCTCCTTTTAATAAGAAGAATTGTTGACAAAGGAGCTGGAACTGGTTGAACTGTTTATCCCCCCTTATCGGCCAATATTGCACATGAAGGATCTTCAGTAGATTTA--…
649	PHJUL2646-11	ACO8630	Canada	Ontario	Wellington County	43.537	-80.134	320	Curculionidae	Entiminae	Polydrusus	Polydrusus formosus		Temperate mixed forest	COI-5P	KR480792	AACTTTATATTTTATTTTTGGTGCCTGATCCGGAATAGTGGGAACTTCTTTAAGAATACTTATTCGAACCGAATTAGGAAATCCAGGTTCTTTAATTGGAGATGACCAAATTTATAACGTAATTGTAACTGCTCATGCATTTATTATAATTTTCTTTATAGTAATACCAATTATAATTGGTGGATTCGGAAATTGATTAGTCCCTCTTATATTAGGAGCTCCTGATATAGCATTTCCACGATTAAATAATATAAGATTCTGATTATTACCTCCTTCTTTGTCCCTTCTTTTAATAAGAAGAATTGTTGATAAAGGAACTGGAACTGGTTGAACTGTTTATCCCCCCTTATCGGCTAATATTGCACATGAAGGATCTTCAGTAGATTTAGCAATTTTTAG…
650	PHJUN2229-11	AAB8911	Canada	Ontario	Wellington County	43.537	-80.134	320	Curculionidae	Entiminae	Polydrusus	Polydrusus formosus		Temperate mixed forest	COI-5P	KR486829	AACTTTATATTTTATTTTTGGTGCCTGATCCGGAATAGTGGGAACTTCTTTAAGAATACTTATTCGAGCCGAATTAGGAAATCCAGGTTCTTTAATTGGAGACGACCAAATTTATAACGTAATTGTAACTGCTCATGCATTTATTATAATTTTCTTTATAGTAATACCAATTATAATCGGAGGATTCGGAAATTGATTAGTCCCTCTTATATTAGGAGCACCTGATATAGCATTTCCACGATTAAATAATATAAGATTTTGATTATTGCCTCCTTCTTTGTCCCTCCTTTTAATAAGAAGAATTGTTGACAAAGGAGCTGGAACTGGTTGAACTGTTTATCCCCCCTTATCGGCCAATATTGCACATGAAGGATCTTCAGTAGATTTAGCAATTTTTAG…
651	PHMTV331-10	AAB8911	Canada	Ontario	Wellington County	43.537	-80.134	320	Curculionidae	Entiminae	Polydrusus	Polydrusus formosus		Temperate mixed forest	COI-5P	JF890991	AACTTTATATTTTATTTTTGGTGCCTGATCCGGAATAGTGGGAACTTCTTTAAGAATACTTATTCGAGCCGAATTAGGAAATCCAGGTTCTTTAATTGGAGACGACCAAATTTATAACGTAATTGTAACTGCTCATGCATTTATTATAATTTTCTTTATAGTAATACCAATTATAATCGGAGGATTCGGAAATTGATTAGTCCCTCTTATATTAGGAGCACCTGATATAGCATTTCCACGATTAAATAATATAAGATTTTGATTATTGCCTCCTTCTTTGTCCCTCCTTTTAATAAGAAGAATTGTTGACAAAGGAGCTGGAACTGGTTGAACTGTTTATCCCCCCTTATCGGCCAATATTGCACATGAAGGATCTTCAGTAGATTTAGCAATTTTTAG…
652	PHMTV349-10	AAB8911	Canada	Ontario	Wellington County	43.537	-80.134	320	Curculionidae	Entiminae	Polydrusus	Polydrusus formosus		Temperate mixed forest	COI-5P	JF891008	AACTTTATATTTTATTTTTGGTGCCTGATCCGGAATAGTGGGAACTTCTTTAAGAATACTTATTCGAGCCGAATTAGGAAATCCAGGTTCTTTAATTGGAGACGACCAAATTTATAACGTAATTGTAACTGCTCATGCATTTATTATAATTTTCTTTATAGTAATACCAATTATAATCGGAGGATTCGGAAATTGATTAGTCCCTCTTATATTAGGAGCACCTGATATAGCATTTCCACGATTAAATAATATAAGATTTTGATTATTGCCTCCTTCTTTGTCCCTCCTTTTAATAAGAAGAATTGTTGACAAAGGAGCTGGAACTGGTTGAACTGTTTATCCCCCCTTATCGGCCAATATTGCACATGAAGGATCTTCAGTAGATTTAGCAATTTTTAG…
653	SMTPB18712-13	AAH0270	Canada	Ontario	Oshawa	43.9107	-78.891		Curculionidae	Entiminae	Trachyphloeus	Trachyphloeus bifoveolatus			COI-5P	KR482402	AACTTTATATTTCATTTTTGGGAGATGATCAGGTATAGTAGGAACTTCTCTAAGAATCCTAATTCGAACCGAATTAGGAAATCCTGGATCCCTTATTGGTGATGATCAAATTTATAATATAATTGTAACTGCTCATGCATTTATTATAATTTTCTTTATAGTAATACCCATTTTAATTGGGGGATTTGGAAATTGACTTATTCCATTAATATTAGGAGCCCCTGATATGGCTTTCCCTCGTCTTAATAATATAAGATTCTGATTATTACCTCCTTCTTTATCTCTTCTATTAATAAGAAGAATTGTTGACAAAGGAGTAGGTACTGGTTGAACAATTTATCCTCCTTTATCAGCTAATATCGCCCATGAAGGATCTTCTGTAGATTTAGCTATTTTCAG…
654	USCOC103-10	AAM7771	United States	Colorado		35.6937	-101.573	883	Curculionidae	Entiminae			A		COI-5P	HQ582612	AACTTTATATTTTATTTTTGGTGCTTGATCTGGAATAATTGGTACATCATTAAGAATATTAATTCGATCAGAATTAGGAAATCCTGGATCATTAATTGGTGATGACCAAATTTATAACGTTATTGTAACTGCTCATGCTTTTATTATAATTTTCTTTATAGTTATACCAATTATAATTGGAGGATTCGGAAATTGATTAGTCCCATTAATACTAGGGGCCCCAGATATAGCATTTCCTCGTCTTAATAATATAAGATTTTGACTTCTTCCTCCTTCATTAACTTTACTTTTAATAAGAAGAATTGTTAATAAAGGGGCAGGAACGGGATGAACTGTATACCCCCCTTTATCCGCAAATGTAGCTCATGAAGGAGCTTCTGTTGACTTAGCAATTTTTAG…
655	CNBRH349-14	AAG5222	Canada	Nova Scotia	Cape Breton Highlands National Park	46.6553	-60.4285	21	Curculionidae	Entiminae	Strophosoma	Strophosoma melanogrammum	A	Forest	COI-5P	KR126699	TTCATTTTTGGGGCATGATCAGGCATAATTGGAACTTCTTTAAGAATACTGATTCGAACCGAACTAGGAAATCCTGGGTCACTGATTGGTGACGACCAAATTTATAACGTTATTGTAACTGCTCATGCTTTCATTATAATTTTCTTTATAGTTATACCTATAATAATTGGGGGATTCGGAAATTGATTAATACCCTTAATACTTGGAGCTCCAGATATAGCTTTTCCCCGAATAAACAATATAAGATTTTGGCTTCTTCCTCCATCCTTATCCCTTCTATTGATAAGAAGAATTGTTGATAAAGGAGCTGGTACAGGCTGAACTGTTTATCCTCCTTTATCAACAAATATCGCTCACGAAGGATCATCTGTAGATCTCGCAATTTTTAGCTTACACATA…
656	CNBRI354-14	AAG5222	Canada	Nova Scotia	Cape Breton Highlands National Park	46.6553	-60.4285	21	Curculionidae	Entiminae	Strophosoma	Strophosoma melanogrammum	A	Forest	COI-5P	KR128907	CATTTTTGGGGCATGATCAGGCATAATTGGAACTTCTTTAAGAATACTGATTCGAACCGAACTAGGAAATCCTGGGTCACTGATTGGTGACGACCAAATTTATAACGTTATTGTAACTGCTCATGCTTTCATTATAATTTTCTTTATAGTTATACCTATAATAATTGGGGGATTCGGAAATTGATTAATACCCTTAATACTTGGAGCTCCAGATATAGCTTTTCCCCGAATAAACAATATAAGATTTTGGCTTCTTCCTCCATCCTTATCCCTTCTATTGATAAGAAGAATTGTTGATAAAGGAGCTGGTACAGGCTGAACTGTTTATCCTCCTTTATCAACAAATATCGCTCACGAAGGATCATCTGTAGATCTCGCAATTTTTAGCTTACACATAGC…
657	CNBRL350-14	AAF9187	Canada	Nova Scotia	Cape Breton Highlands National Park	46.6553	-60.4285	21	Curculionidae	Entiminae	Phyllobius	Phyllobius oblongus	A	Forest	COI-5P	KR121707	GAACATTATATTTTATTTTTGGAACTTGATCAGGAATAGTGGGAACTTCATTAAGAATCTTAATTCGAGCAGAATTAGGAAATCCCGGTTCTTTAATTGGAGATGATCAAATCTACAATGTAATTGTAACTGCTCATGCTTTTATTATAATTTTTTTTATAGTTATACCTATAATAATTGGGGGATTTGGTAATTGACTAGTACCTCTTATATTAGGAGCACCAGATATAGCTTTTCCACGCCTTAATAATATAAGATTCTGACTACTCCCTCCTTCTCTATCATTCCTATTAATAAGAAGAATTGTAGATAAAGGGGCCGGCACAGGTTGGACTGTATATCCCCCCCTATCAGCCAATATTGCCCATGAAGGCTCTTCAGTAGATTTAGCTATCTTCA…
658	CNBRL394-14	AAF9187	Canada	Nova Scotia	Cape Breton Highlands National Park	46.6553	-60.4285	21	Curculionidae	Entiminae	Phyllobius	Phyllobius oblongus	A	Forest	COI-5P	KR120057	TATTTTTGGAACTTGATCAGGAATAGTGGGAACTTCATTAAGAATCTTAATTCGAGCAGAATTAGGAAATCCCGGTTCTTTAATTGGAGATGATCAAATCTACAATGTAATTGTAACTGCTCATGCTTTTATTATAATTTTTTTTATAGTTATACCTATAATAATTGGGGGATTTGGTAATTGACTAGTACCTCTTATATTAGGAGCACCAGATATAGCTTTTCCACGCCTTAATAATATAAGATTCTGACTACTCCCTCCTTCTCTATCATTCCTATTAATAAGAAGAATTGTAGATAAAGGGGCCGGCACAGGTTGGACTGTATATCCCCCCCTATCAGCCAATATTGCCCATGAAGGCTCTTCAGTAGATTTAGCTATCTTCAGGTTACATATAGC…
659	CNBRL432-14	AAF9187	Canada	Nova Scotia	Cape Breton Highlands National Park	46.6553	-60.4285	21	Curculionidae	Entiminae	Phyllobius	Phyllobius oblongus	A	Forest	COI-5P	KR128173	ATTTTATTTTTGGAACTTGATCAGGAATAGTGGGAACTTCATTAAGAATCTTAATTCGAGCAGAATTAGGAAATCCCGGTTCTTTAATTGGAGATGATCAAATCTACAATGTAATTGTAACTGCTCATGCTTTTATTATAATTTTTTTTATAGTTATACCTATAATAATTGGGGGATTTGGTAATTGACTAGTACCTCTTATATTAGGAGCACCAGATATAGCTTTTCCACGCCTTAATAATATAAGATTCTGACTACTCCCTCCTTCTCTATCATTCCTATTAATAAGAAGAATTGTAGATAAAGGGGCCGGCACAGGTTGGACTGTATATCCCCCCCTATCAGCCAATATTGCCCATGAAGGCTCTTCAGTAGATTTAGCTATCTTCAGGTTACATA…
660	CNBRN425-14	AAF9187	Canada	Nova Scotia	Cape Breton Highlands National Park	46.6553	-60.4285	21	Curculionidae	Entiminae	Phyllobius	Phyllobius oblongus	A	Forest	COI-5P	KR124382	GAACATTATATTTTATTTTTGGAACTTGATCAGGAATAGTGGGAACTTCATTAAGAATCTTAATTCGAGCAGAATTAGGAAATCCCGGTTCTTTAATTGGAGATGATCAAATCTACAATGTAATTGTAACTGCTCATGCTTTTATTATAATTTTTTTTATAGTTATACCTATAATAATTGGGGGATTTGGTAATTGACTAGTACCTCTTATATTAGGAGCACCAGATATAGCTTTTCCACGCCTTAATAATATAAGATTCTGACTACTCCCTCCTTCTCTATCATTCCTATTAATAAGAAGAATTGTAGATAAAGGGGCCGGCACAGGTTGGACTGTATATCCCCCCCTATCAGCCAATATTGCCCATGAAGGCTCTTCAGTAGATTTAGCTATCTTCA…
661	CNBRN437-14	AAF9187	Canada	Nova Scotia	Cape Breton Highlands National Park	46.6553	-60.4285	21	Curculionidae	Entiminae	Phyllobius	Phyllobius oblongus	A	Forest	COI-5P	KR123501	GAACATTATATTTTATTTTTGGAACTTGATCAGGAATAGTGGGAACTTCATTAAGAATCTTAATTCGAGCAGAATTAGGAAATCCCGGTTCTTTAATTGGAGATGATCAAATCTACAATGTAATTGTAACTGCTCATGCTTTTATTATAATTTTTTTTATAGTTATACCTATAATAATTGGGGGATTTGGTAATTGACTAGTACCTCTTATATTAGGAGCACCAGATATAGCTTTTCCACGCCTTAATAATATAAGATTCTGACTACTCCCTCCTTCTCTATCATTCCTATTAATAAGAAGAATTGTAGATAAAGGGGCCGGCACAGGTTGGACTGTATATCCCCCCCTATCAGCCAATATTGCCCATGAAGGCTCTTCAGTAGATTTAGCTATCTTCA…
662	CNFNE1059-14	AAF9187	Canada	Quebec	Forillon National Park	48.857	-64.376	135	Curculionidae	Entiminae	Phyllobius	Phyllobius oblongus	A	Forest	COI-5P	KR125941	ATAGTGGGAACTTCATTAAGAATCTTAATTCGAGCAGAATTAGGAAATCCCGGTTCTTTAATTGGAGATGATCAAATCTACAATGTAATTGTAACTGCTCATGCTTTTATTATAATTTTTTTTATAGTTATACCTATAATAATTGGAGGATTTGGTAATTGACTAGTACCTCTTATATTAGGAGCACCAGATATAGCTTTTCCACGCCTTAATAATATAAGATTCTGACTACTCCCTCCTTCTCTATCATTCCTATTAATAAGAAGAATTGTAGATAAAGGGGCCGGCACAGGTTGAACTGTATATCCCCCCCTATCAGCCAATATTGCCCATGAAGGCTCTTCAGTAGATTTAGCTATCTTCAGGTTACATATAGCGGGGGTCTCCTCAATCCTCGGA…
663	CNFNE1090-14	AAF9187	Canada	Quebec	Forillon National Park	48.857	-64.376	135	Curculionidae	Entiminae	Phyllobius	Phyllobius oblongus	A	Forest	COI-5P	KR128389	TATTTTTGGAACTTGATCAGGAATAGTGGGAACTTCATTAAGAATCTTAATTCGAGCAGAATTAGGAAATCCCGGTTCTTTAATTGGAGATGATCAAATCTACAATGTAATTGTAACTGCTCATGCTTTTATTATAATTTTTTTTATAGTTATACCTATAATAATTGGAGGATTTGGTAATTGACTAGTACCTCTTATATTAGGAGCACCAGATATAGCTTTTCCACGCCTTAATAATATAAGATTCTGACTACTCCCTCCTTCTCTATCATTCCTATTAATAAGAAGAATTGTAGATAAAGGGGCCGGCACAGGTTGAACTGTATATCCCCCCCTATCAGCCAATATTGCCCATGAAGGCTCTTCAGTAGATTTAGCTATCTTCAGGTTACATATAGC…
664	CNFNE2142-14	AAF9187	Canada	Quebec	Forillon National Park	48.857	-64.376	135	Curculionidae	Entiminae	Phyllobius	Phyllobius oblongus	A	Forest	COI-5P	KR119210	GAACATTATATTTTATTTTTGGAACTTGATCAGGAATAGTGGGAACTTCATTAAGAATCTTAATTCGAGCAGAATTAGGAAATCCCGGTTCTTTAATTGGAGATGATCAAATCTACAATGTAATTGTAACTGCTCATGCTTTTATTATAATTTTTTTTATAGTTATACCTATAATAATTGGAGGATTTGGTAATTGACTAGTACCTCTTATATTAGGAGCACCAGATATAGCTTTTCCACGCCTTAATAATATAAGATTCTGACTACTCCCTCCTTCTCTATCATTCCTATTAATAAGAAGAATTGTAGATAAAGGGGCCGGCACAGGTTGAACTGTATATCCCCCCCTATCAGCCAATATTGCCCATGAAGGCTCTTCAGTAGATTTAGCTATCTTCA…
665	CNFNE2143-14	AAF9187	Canada	Quebec	Forillon National Park	48.857	-64.376	135	Curculionidae	Entiminae	Phyllobius	Phyllobius oblongus	A	Forest	COI-5P	KR122513	GAACATTATATTTTATTTTTGGAACTTGATCAGGAATAGTGGGAACTTCATTAAGAATCTTAATTCGAGCAGAATTAGGAAATCCCGGTTCTTTAATTGGAGATGATCAAATCTACAATGTAATTGTAACTGCTCATGCTTTTATTATAATTTTTTTTATAGTTATACCTATAATAATTGGAGGATTTGGTAATTGACTAGTACCTCTTATATTAGGAGCACCAGATATAGCTTTTCCACGCCTTAATAATATAAGATTCTGACTACTCCCTCCTTCTCTATCATTCCTATTAATAAGAAGAATTGTAGATAAAGGGGCCGGCACAGGTTGAACTGTATATCCCCCCCTATCAGCCAATATTGCCCATGAAGGCTCTTCAGTAGATTTAGCTATCTTCA…
666	CNFNE2269-14	AAF9187	Canada	Quebec	Forillon National Park	48.857	-64.376	135	Curculionidae	Entiminae	Phyllobius	Phyllobius oblongus	A	Forest	COI-5P	KR130488	CAGGAATAGTGGGAACTTCATTAAGAATCTTAATTCGAGCAGAATTAGGAAATCCCGGTTCTTTAATTGGAGATGATCAAATCTACAATGTAATTGTAACTGCTCATGCTTTTATTATAATTTTTTTTATAGTTATACCTATAATAATTGGAGGATTTGGTAATTGACTAGTACCTCTTATATTAGGAGCACCAGATATAGCTTTTCCACGCCTTAATAATATAAGATTCTGACTACTCCCTCCTTCTCTATCATTCCTATTAATAAGAAGAATTGTAGATAAAGGGGCCGGCACAGGTTGAACTGTATATCCCCCCCTATCAGCCAATATTGCCCATGAAGGCTCTTCAGTAGATTTAGCTATCTTCAGGTTACATATAGCGGGGGTCTCCTCAATCC…
667	CNFNF1463-14	AAF9187	Canada	Quebec	Forillon National Park	48.857	-64.376	135	Curculionidae	Entiminae	Phyllobius	Phyllobius oblongus	A	Forest	COI-5P	KR120353	TATTTTTGGAACTTGATCAGGAATAGTGGGAACTTCATTAAGAATNTTAATTCGAGCAGAATTAGGAAATCCCGGTTCTTTAATTGGAGATGATCAAATCTACAATGTAATTGTAACTGCTCATGCTTTTATTATAATTTTTTTTATAGTTATACCTATAATAATTGGAGGATTTGGTAATTGACTAGTACCTCTTATATTAGGAGCACCAGATATAGCTTTTCCACGCCTTAATAATATAAGATTCTGACTACTCCCTCCTTCTCTATCATTCCTATTAATAAGAAGAATTGTAGATAAAGGGGCCGGCACAGGTTGAACTGTATATCCCCCCCTATCAGCCAATATTGCCCATGAAGGCTCTTCAGTAGATTTAGCTATCTTCAGGTTACATATAGC…
668	CNFNF1473-14	AAF9187	Canada	Quebec	Forillon National Park	48.857	-64.376	135	Curculionidae	Entiminae	Phyllobius	Phyllobius oblongus	A	Forest	COI-5P	KR119357	TGATCAGGAATAGTGGGAACTTCATTAAGAATCTTAATTCGAGCAGAATTAGGAAATCCCGGTTCTTTAATTGGAGATGATCAAATCTACAATGTAATTGTAACTGCTCATGCTTTTATTATAATTTTTTTTATAGTTATACCTATAATAATTGGAGGATTTGGTAATTGACTAGTACCTCTTATATTAGGAGCACCAGATATAGCTTTTCCACGCCTTAATAATATAAGATTCTGACTACTCCCTCCTTCTCTATCATTCCTATTAATAAGAAGAATTGTAGATAAAGGGGCCGGCACAGGTTGAACTGTATATCCCCCCCTATCAGCCAATATTGCCCATGAAGGCTCTTCAGTAGATTTAGCTATCTTCAGGTTACATATAGCGGGGGTCTCCTCA…
669	CNFNF480-14	AAF9187	Canada	Quebec	Forillon National Park	48.857	-64.376	135	Curculionidae	Entiminae	Phyllobius	Phyllobius oblongus	A	Forest	COI-5P	KR119370	ATTTTATTTTTGGAACTTGATCAGGAATAGTGGGAACTTCATTAAGAATCTTAATTCGAGCAGAATTAGGAAATCCCGGTTCTTTAATTGGAGATGATCAAATCTACAATGTAATTGTAACTGCTCATGCTTTTATTATAATTTTTTTTATAGTTATACCTATAATAATTGGAGGATTTGGTAATTGACTAGTACCTCTTATATTAGGAGCACCAGATATAGCTTTTCCACGCCTTAATAATATAAGATTCTGACTACTCCCTCCTTCTCTATCATTCCTATTAATAAGAAGAATTGTAGATAAAGGGGCCGGCACAGGTTGAACTGTATATCCCCCCCTATCAGCCAATATTGCCCATGAAGGCTCTTCAGTAGATTTAGCTATCTTCAGGTTACATA…
670	CNFNF960-14	AAF9187	Canada	Quebec	Forillon National Park	48.857	-64.376	135	Curculionidae	Entiminae	Phyllobius	Phyllobius oblongus	A	Forest	COI-5P	KR119940	ATTTTATTTTTGGAACTTGATCAGGAATAGTGGGAACTTCATTAAGAATCTTAATTCGAGCAGAATTAGGAAATCCCGGTTCTTTAATTGGAGATGATCAAATCTACAATGTAATTGTAACTGCTCATGCTTTTATTATAATTTTTTTTATAGTTATACCTATAATAATTGGAGGATTTGGTAATTGACTAGTACCTCTTATATTAGGAGCACCAGATATAGCTTTTCCACGCCTTAATAATATAAGATTCTGACTACTCCCTCCTTCTCTATCATTCCTATTAATAAGAAGAATTGTAGATAAAGGGGCCGGCACAGGTTGAACTGTATATCCCCCCCTATCAGCCAATATTGCCCATGAAGGCTCTTCAGTAGATTTAGCTATCTTCAGGTTACATA…
671	CNFNG1096-14	AAF9187	Canada	Quebec	Forillon National Park	48.857	-64.376	135	Curculionidae	Entiminae	Phyllobius	Phyllobius oblongus	A	Forest	COI-5P	KR119163	TGGAACATTATATTTTATTTTTGGAACTTGATCAGGAATAGTGGGAACTTCATTAAGAATCTTAATTCGAGCAGAATTAGGAAATCCCGGTTCTTTAATTGGAGATGATCAAATCTACAATGTAATTGTAACTGCTCATGCTTTTATTATAATTTTTTTTATAGTTATACCTATAATAATTGGAGGATTTGGTAATTGACTAGTACCTCTTATATTAGGAGCACCAGATATAGCTTTTCCACGCCTTAATAATATAAGATTCTGACTACTCCCTCCTTCTCTATCATTCCTATTAATAAGAAGAATTGTAGATAAAGGGGCCGGCACAGGTTGAACTGTATATCCCCCCCTATCAGCCAATATTGCCCATGAAGGCTCTTCAGTAGATTTAGCTATCTT…
672	CNFNG1111-14	AAF9187	Canada	Quebec	Forillon National Park	48.857	-64.376	135	Curculionidae	Entiminae	Phyllobius	Phyllobius oblongus	A	Forest	COI-5P	KR128079	ATTTTATTTTTGGAACTTGATCAGGAATAGTGGGAACTTCATTAAGAATCTTAATTCGAGCAGAATTAGGAAATCCCGGTTCTTTAATTGGAGATGATCAAATCTACAATGTAATTGTAACTGCTCATGCTTTTATTATAATTTTTTTTATAGTTATACCTATAATAATTGGAGGATTTGGTAATTGACTAGTACCTCTTATATTAGGAGCACCAGATATAGCTTTTCCACGCCTTAATAATATAAGATTCTGACTACTCCCTCCTTCTCTATCATTCCTATTAATAAGAAGAATTGTAGATAAAGGGGCCGGCACAGGTTGAACTGTATATCCCCCCCTATCAGCCAATATTGCCCATGAAGGCTCTTCAGTAGATTTAGCTATCTTCAGGTTACATA…
673	CNFNG1417-14	AAB8911	Canada	Quebec	Forillon National Park	48.857	-64.376	135	Curculionidae	Entiminae	Polydrusus	Polydrusus formosus	A	Forest	COI-5P	KR128810	ACTTTATATTTTATTTTTGGTGCNTGATCCGGAATAGTGGGAACTTCTTTAAGAATACTTATTCGAGCCGAATTAGGAAATCCAGGTTCTTTAATTGGAGACGACCAAATTTATAACGTAATTGTAACTGCTCATGCATTTATTATAATTTTCTTTATAGTAATACCAATTATAATCGGAGGATTCGGAAATTGATTAGTCCCTCTTATATTAGGAGCACCTGATATAGCATTTCCACGATTAAATAATATAAGATTTTGATTATTGCCTCCTTCTTTGTCCCTCCTTTTAATAAGAAGAATTGTTGACAAAGGAGCTGGAACTGGTTGAACTGTTTATCCCCCCTTATCGGCCAATATTGCACATGAAGGATCTTCAGTAGATTTAGCAATTTTTAGA…
674	CNFNG1437-14		Canada	Quebec	Forillon National Park	48.857	-64.376	135	Curculionidae	Entiminae	Polydrusus	Polydrusus formosus	A	Forest	COI-5P	MG476460	TTTATTTTTGGTGCCTGATCCGGAATAGTGGGAACTTCTTTAAGAATACTTATTCGAGCCGAATTAGGAAATCCAGGTTCTTTAATTGGAGACGACCAAATTTACAACGTAATTGTAACTGCTCATGCATTTATTATAATTTTCTTTATAGTAATACCAATTATAATCGGAGGATTCGGAAATTGATTAGTCCCTCTTATATTAGGAGCACCTGATATAGCATTTCCACGATTAAATAATATAAGATTTTGATTATTGCCTCCTTCTTTGTCCCTCCTTTTAATAAGAAGAATTGTTGACAAAGGAGCTGGAACTGGTTGAACTGTTTATCCCCCCTTATCGGCCAATATTGCACATGAAGGATCTTCAGTAGATTTAGCAATTTTTAGACTACATATA…
675	CNFNH1990-14	AAB8911	Canada	Quebec	Forillon National Park	48.857	-64.376	135	Curculionidae	Entiminae	Polydrusus	Polydrusus formosus	A	Forest	COI-5P	KR124587	ATAGTGGGAACTTCTTTAAGAATACTTATTCGAGCCGAATTAGGAAATCCAGGTTCTTTAATTGGAGACGACCAAATTTACAACGTAATTGTAACTGCTCATGCATTTATTATAATTTTCTTTATAGTAATACCAATTATAATCGGAGGATTCGGAAATTGATTAGTCCCTCTTATATTAGGAGCACCTGATATAGCATTTCCACGATTAAATAATATAAGATTTTGATTATTGCCTCCTTCTTTGTCCCTCCTTTTAATAAGAAGAATTGTTGACAAAGGAGCTGGAACTGGTTGAACTGTTTATCCCCCCTTATCGGCCAATATTGCACATGAAGGATCTTCAGTAGATTTAGCAATTTTTAGACTACATATAGCAGGTGTATCGTCTATTCTAGGG…
676	CNFNH1994-14	AAB8911	Canada	Quebec	Forillon National Park	48.857	-64.376	135	Curculionidae	Entiminae	Polydrusus	Polydrusus formosus	A	Forest	COI-5P	KR130330	ACTTTATATTTTATTTTTGGTGCCTGATCCGGAATAGTGGGAANTTCTTTAAGAATACTTATTCGAGCCGAATTAGGAAATCCAGGTTCTTTAATTGGAGACGACCAAATTTACAACGTAATTGTAACTGCTCATGCATTTATTATAATTTTCTTTATAGTAATACCAATTATAATCGGAGGATTCGGAAATTGATTAGTCCCTCTTATATTAGGAGCACCTGATATAGCATTTCCACGATTAAATAATATAAGATTTTGATTATTGCCTCCTTCTTTGTCCCTCCTTTTAATAAGAAGAATTGTTGACAAAGGAGCTGGAACTGGTTGAACTGTTTATCCCCCCTTATCGGCCAATATTGCACATGAAGGATCTTCAGTAGATTTAGCAATTTTTAGA…
677	CNFNN703-14	AAB8911	Canada	Quebec	Forillon National Park	48.857	-64.376	135	Curculionidae	Entiminae	Polydrusus	Polydrusus formosus	A	Forest	COI-5P	KR126759	AACTTTATATTTTATTTTTGGTGCNTGATCCGGA---ATAGTGGGAACTTCTTTAAGAATACTTATTCGAGCCGAATTAGGAAATCCAGGTTCTTTAATTGGAGACGACCAAATTTATAAC---GTAATTGTAACTGCTCATGCATTTATTATAATTTTCTTTATAGTAATACCAATTATAATCGGAGGATTCGGAAATTGATTAGTCCCTCTTATATTAGGAGCACCTGATATAGCATTTCCACGATTAAATAATATAAGATTTTGATTATTGCCTCCTTCTTTGTCCCTCCTTTTAATAAGAAGAATTGTTGACAAAGGAGCTGGAACTGGTTGAACTGTTTATCCCCCCTTATCGGCCAATATTGCACATGAAGGATCTTCAGTAGATTTAGCAAT…
678	CNGBD174-13	AAF9187	Canada	Ontario	Georgian Bay Islands National Park	44.8515	-79.8744	177	Curculionidae	Entiminae	Phyllobius	Phyllobius oblongus	A	Forest	COI-5P	KR126542	ATTTTATTTTTGGAACTTGATCAGGAATAGTGGGAACTTCATTAAGAATCTTAATTCGAGCAGAATTAGGAAATCCCGGTTCTTTAATTGGAGATGATCAAATCTACAATGTAATTGTAACTGCTCATGCTTTTATTATAATTTTTTTTATAGTTATACCTATAATAATTGGAGGATTTGGTAATTGACTAGTACCTCTTATATTAGGAGCACCAGATATAGCTTTTCCACGCCTTAATAATATAAGATTCTGACTACTCCCTCCTTCTCTATCATTCCTATTAATAAGAAGAATTGTAGATAAAGGGGCCGGCACAGGTTGAACTGTATATCCCCCCCTATCAGCCAATATTGCCCATGAAGGCTCTTCAGTAGATTTAGCTATCTTCAGGTTACATA…
679	CNGBL189-14	AAF9187	Canada	Ontario	Georgian Bay Islands National Park	44.8515	-79.8744	177	Curculionidae	Entiminae	Phyllobius	Phyllobius oblongus	A	Forest	COI-5P	KR125909	GGAACATTATATTTTATTTTTGGAACTTGATCAGGAATAGTGGGAACTTCATTAAGAATCTTAATTCGAGCAGAATTAGGAAATCCCGGTTCTTTAATTGGAGATGATCAAATCTACAATGTAATTGTAACTGCTCATGCTTTTATTATAATTTTTTTTATAGTTATACCTATAATAATTGGAGGATTTGGTAATTGACTAGTACCTCTTATATTAGGAGCACCAGATATAGCTTTTCCACGCCTTAATAATATAAGATTCTGACTACTCCCTCCTTCTCTATCATTCCTATTAATAAGAAGAATTGTAGATAAAGGGGCCGGCACAGGTTGAACTGTATATCCCCCCCTATCAGCCAATATTGCCCATGAAGGCTCTTCAGTAGATTTAGCTATCTTC…
680	CNPEO1377-14	AAG5244	Canada	Prince Edward Island	Prince Edward Island National Park	46.4123	-63.085	6	Curculionidae	Entiminae	Polydrusus	Polydrusus cervinus		Forest	COI-5P	KR131269	GGAACTCTATATTTTATTTTCGGAGCTTGATCAGGAATAGTAGGTACTTCTCTTAGTATACTTATTCGAACAGAACTAGGTAATCCGGGGTCCTTAATTGGAGATGATCAAATTTACAACGTCATTGTAACCGCTCATGCCTTTATTATAATTTTCTTTATAGTTATACCAATCATAATTGGGGGATTTGGAAATTGATTAGTTCCCCTTATACTAGGAGCACNTGATATGGCATTCCCCCGACTCAATAATATAAGATTTTGACTTCTACCCCCCTCTCTAACGCTTCTTCTAATAAGAAGAATTGTAGATAAGGGTGCCGGGACAGGGTGAACAGTCTACCCCCCCCTCTCAACAAATATTGCCCATGAAGGATCTTCGGTAGATTTAGCAATTTTC…
681	CNROL1088-13	AAF9187	Canada	Ontario	Rouge National Urban Park	43.8223	-79.1897	136	Curculionidae	Entiminae	Phyllobius	Phyllobius oblongus	A	Forest	COI-5P	KR124691	----------TTTATTTTTGGAACTTGATCAGGAATAGTGGGAACTTCATTA---AGAATCTTAATTCGAGCAGAATTAGGAAATCCCGGTTCTTTAATTGGAGAT---GATCAAATCTACAATGTAATTGTAACTGCTCATGCTTTTATTATAATTTTTTTTATAGTTATACCTATAATAATTGGAGGATTTGGTAATTGACTAGTACCTCTTATA---TTAGGAGCACCAGATATAGCTTTTCCACGCCTTAATAATATAAGATTCTGACTACTCCCTCCTTCTCTATCATTCCTATTAATAAGAAGAATTGTAGATAAAGGGGCCGGCACAGGTTGAACTGTATATCCCCCCCTATCAGCCAATATTGCCCATGAAGGCTCTTCAGTAGATTTA--…
682	CNROL1110-13	AAF9187	Canada	Ontario	Rouge National Urban Park	43.8223	-79.1897	136	Curculionidae	Entiminae	Phyllobius	Phyllobius oblongus	A	Forest	COI-5P	KR119725	----------TTTATTTTTGGAACTTGATCAGGAATAGTGGGAACTTCATTA---AGAATCTTAATTCGAGCAGAATTAGGAAATCCCGGTTCTTTAATTGGAGAT---GATCAAATCTACAATGTAATTGTAACTGCTCATGCTTTTATTATAATTTTTTTTATAGTTATACCTATAATAATTGGAGGATTTGGTAATTGACTAGTACCTCTTATA---TTAGGAGCACCAGATATAGCTTTTCCACGCCTTAATAATATAAGATTCTGACTACTCCCTCCTTCTCTATCATTCCTATTAATAAGAAGAATTGTAGATAAAGGGGCCGGCACAGGTTGAACTGTATATCCCCCCCTATCAGCCAATATTGCCCATGAAGGCTCTTCAGTAGATTTA--…
683	CNROM623-13	AAF9187	Canada	Ontario	Rouge National Urban Park	43.8223	-79.1897	136	Curculionidae	Entiminae	Phyllobius	Phyllobius oblongus	A	Forest	COI-5P	KR127984	-ACATTATATTTTATTTTTGGAACTTGATCAGGAATAGTGGGAACTTCATTAAGAATCTTAATTCGAGCAGAATTAGGAAATCCCGGTTCTTTAATTGGAAAT---GATCAAATCTACAATGTAATTGTAACTGCTCATGCTTTTATTATAATTTTTTTTATAGTTATACCTATAATAATTGGAGGATTTGGTAATTGACTAGTACCTCTTATATTAGGAGCACCAGATATAGCTTTTCCACGCCTTAATAATATAAGATTCTGACTACTCCCTCCTTCTCTATCATTCCTATTAATAAGAAGAATTGTAGATAAAGGGGCCGGCACAGGTTGAACTGTATATCCCCCCCTATCAGCCAATATTGCCCATGAAGGCTCTTCAGTAGATTTA---GCTAT…
684	CNROM641-13	AAF9187	Canada	Ontario	Rouge National Urban Park	43.8223	-79.1897	136	Curculionidae	Entiminae	Phyllobius	Phyllobius oblongus	A	Forest	COI-5P	KR121886	-ACATTATATTTTATTTTTGGAACTTGATCAGGAATAGTGGGAACTTCATTAAGAATCTTAATTCGAGCAGAATTAGGAAATCCCGGTTCTTTAATTGGAAAT---GATCAAATCTACAATGTAATTGTAACTGCTCATGCTTTTATTATAATTTTTTTTATAGTTATACCTATAATAATTGGAGGATTTGGTAATTGACTAGTACCTCTTATATTAGGAGCACCAGATATAGCTTTTCCACGCCTTAATAATATAAGATTCTGACTACTCCCTCCTTCTCTATCATTCCTATTAATAAGAAGAATTGTAGATAAAGGGGCCGGCACAGGTTGAACTGTATATCCCCCCCTATCAGCCAATATTGCCCATGAAGGCTCTTCAGTAGATTTA---GCTAT…
685	CNROM696-13	AAF9187	Canada	Ontario	Rouge National Urban Park	43.8223	-79.1897	136	Curculionidae	Entiminae	Phyllobius	Phyllobius oblongus	A	Forest	COI-5P	KR129996	----------TTTATTTTTGGAACTTGATCAGGAATAGTGGGAACTTCATTAAGAATCTTAATTCGAGCAGAATTAGGAAATCCCGGTTCTTTAATTGGAGAT---GATCAAATCTACAATGTAATTGTAACTGCTCATGCTTTTATTATAATTTTTTTTATAGTTATACCTATAATAATTGGAGGATTTGGTAATTGACTAGTACCTCTTATATTAGGAGCACCAGATATAGCTTTTCCACGCCTTAATAATATAAGATTCTGACTACTCCCTCCTTCTCTATCATTCCTATTAATAAGAAGAATTGTAGATAAAGGGGCCGGCACAGGTTGAACTGTATATCCCCCCCTATCAGCCAATATTGCCCATGAAGGCTCTTCAGTAGATTTA---GCTAT…
686	CNRON277-13	AAF9187	Canada	Ontario	Rouge National Urban Park	43.8223	-79.1897	136	Curculionidae	Entiminae	Phyllobius	Phyllobius oblongus	A	Forest	COI-5P	KR130788	AACATTATATTTTATTTTTGGAACTTGATCAGGAATAGTGGGAACTTCATTAAGAATCTTAATTCGAGCAGAATTAGGAAATCCCGGTTCT---------TTAATTGGAGATGATCAAATCTACAATGTAATTGTAACTGCTCATGCTTTTATTATAATTTTTTTTATAGTTATACCTATAATAATTGGAGGATTTGGTAATTGACTAGTACCTCTTATATTAGGAGCACCAGATATAGCTTTTCCACGCCTTAATAATATAAGATTCTGACTACTCCCTCCTTCTCTATCATTCCTATTAATAAGAAGAATTGTAGATAAAGGGGCCGGCACAGGTTGAACTGTATATCCCCCCCTATCAGCCAATATTGCCCATGAAGGCTCTTCAGTAGATTTAGC…
687	MBIOE2260-13	AAB8911	Canada	Ontario	Wellington County	43.528	-80.229	335	Curculionidae	Entiminae	Polydrusus	Polydrusus formosus	A		COI-5P	KR487174	AACTTTATATTTTATTTTTGGTGCCTGATCCGGAATAGTGGGAACTTCTTTAAGAATACTTATTCGAGCCGAATTAGGAAATCCAGGTTCT---------TTAATTGGAGACGACCAAATTTATAACGTAATTGTAACTGCTCATGCATTTATTATAATTTTCTTTATAGTAATACCAATTATAATCGGAGGATTCGGAAATTGATTAGTCCCTCTTATATTAGGAGCACCTGATATAGCATTTCCACGATTAAATAATATAAGATTTTGATTATTGCCTCCTTCTTTGTCCCTCCTTTTAATAAGAAGAATTGTTGACAAAGGAGCTGGAACTGGTTGAACTGTTTATCCCCCCTTATCGGCCAATATTGCACATGAAGGATCTTCAGTAGATTTAGC…
688	PHNXN804-14	AAB8911	Canada	Ontario	Wellington County	43.54	-80.14	320	Curculionidae	Entiminae	Polydrusus	Polydrusus formosus	A		COI-5P	KR481186	AACTTTATATTTTATTTTTGGTGCCTGATCCGGAATAGTGGGAACTTCTTTAAGAATACTTATTCGAGCCGAATTAGGAAATCCAGGTTCT---TTAATTGGAGACGACCAAATTTATAACGTAATTGTAACTGCTCATGCATTTATTATAATTTTCTTTATAGTAATACCAATTATAATCGGAGGATTCGGAAATTGATTAGTCCCTCTTATATTAGGAGCACCTGATATAGCATTTCCACGATTAAATAATATAAGATTTTGATTATTGCCTCCTTCTTTGTCCCTCCTTTTAATAAGAAGAATTGTTGACAAAGGAGCTGGAACTGGTTGAACTGTTTATCCCCCCTTATCGGCCAATATTGCACATGAAGGATCTTCAGTAGATTTAGCAATTTT…
689	SMTPD3171-13	AAH0270	Canada	Ontario	Guelph	43.562	-80.247	329	Curculionidae	Entiminae	Trachyphloeus	Trachyphloeus bifoveolatus			COI-5P	KR481026	-ACTTTATATTTCATTTTTGGGAGATGATCAGGTATAGTAGGAACTTCTCTA---AGAATCCTAATTCGAACCGAATTAGGAAATCCTGGATCCCTTATTGGTGAT---GATCAAATTTATAATATAATTGTAACTGCTCATGCATTTATTATAATTTTCTTTATAGTAATACCCATTTTAATTGGGGGATTTGGAAATTGACTTATTCCATTAATA---TTAGGAGCCCCTGATATGGCTTTCCCTCGTCTTAATAATATAAGATTCTGATTATTACCTCCTTCTTTATCTCTTCTATTAATAAGAAGAATTGTTGACAAAGGAGTAGGTACTGGTTGAACAATTTATCCTCCTTTATCAGCTAATATCGCCCATGAAGGATCTTCTGTAGATTTA--…
690	CNFNR2968-14	AAF9187	Canada	Quebec	Forillon National Park	48.857	-64.376	135	Curculionidae	Entiminae	Phyllobius	Phyllobius oblongus	A	Forest	COI-5P	KR126265	ATTTTTGGAACTTGATCAGGAATAGTGGGAACTTCATTAAGAATCTTAATTCGAGCAGAATTAGGAAATCCCGGTTCTTTAATTGGAGATGATCAAATCTACAATGTAATTGTAACTGCTCATGCTTTTATTATAATTTTTTTTATAGTTATACCTATAATAATTGGAGGATTTGGTAATTGACTAGTACCTCTTATATTAGGAGCACCAGATATAGCTTTTCCACGCCTTAATAATATAAGATTCTGACTACTCCCTCCTTCTCTATCATTCCTATTAATAAGAAGAATTGTAGATAAAGGGGCCGGCACAGGTTGAACTGTATATCCCCCCCTATCAGCCAATATTGCCCATGAAGGCTCTTCAGTAGATTTAGCTATCTTCAGGTTACATATAGCG…
691	CNFNR3264-14	AAF9187	Canada	Quebec	Forillon National Park	48.857	-64.376	135	Curculionidae	Entiminae	Phyllobius	Phyllobius oblongus	A	Forest	COI-5P	KR130595	ATTTTTGGAACTTGATCAGGAATAGTGGGAANTTCATTAAGAATCTTAATTCGAGCAGAATTAGGAAATCCCGGTTCTTTAATTGGAGATGATCAAATCTACAATGTAATTGTAACTGCTCATGCTTTTATTATAATTTTTTTTATAGTTATACCTATAATAATTGGAGGATTTGGTAATTGACTAGTACCTCTTATATTAGGAGCACCAGATATAGCTTTTCCACGCCTTAATAATATAAGATTCTGACTACTCCCTCCTTCTCTATCATTCCTATTAATAAGAAGAATTGTAGATAAAGGGGCCGGCACAGGTTGAACTGTATATCCCCCCCTATCAGCCAATATTGCCCATGAAGGCTCTTCAGTAGATTTAGCTATCTTCAGGTTACATATAGCG…
692	CNFNR3280-14	AAF9187	Canada	Quebec	Forillon National Park	48.857	-64.376	135	Curculionidae	Entiminae	Phyllobius	Phyllobius oblongus	A	Forest	COI-5P	KR119729	ATTTTTGGAACTTGATCAGGAATAGTGGGAACTTCATTAAGAATCTTAATTCGAGCAGAATTAGGAAATCCCGGTTCTTTAATTGGAGATGATCAAATCTACAATGTAATTGTAACTGCTCATGCTTTTATTATAATTTTTTTTATAGTTATACCTATAATAATTGGAGGATTTGGTAATTGACTAGTACCTCTTATATTAGGAGCACCAGATATAGCTTTTCCACGCCTTAATAATATAAGATTCTGACTACTCCCTCCTTCTCTATCATTCCTATTAATAAGAAGAATTGTAGATAAAGGGGCCGGCACAGGTTGAACTGTATATCCCCCCCTATCAGCCAATATTGCCCATGAAGGCTCTTCAGTAGATTTAGCTATCTTCAGGTTACATATAGCG…
693	CNFNS1259-14	AAF9187	Canada	Quebec	Forillon National Park	48.857	-64.376	135	Curculionidae	Entiminae	Phyllobius	Phyllobius oblongus	A	Forest	COI-5P	KR129365	TTTATTTTTGGAACTTGATCAGGAATAGTGGGAACTTCATTAAGAATCTTAATTCGAGCAGAATTAGGAAATCCCGGTTCTTTAATTGGAGATGATCAAATCTACAATGTAATTGTAACTGCTCATGCTTTTATTATAATTTTTTTTATAGTTATACCTATAATAATTGGAGGATTTGGTAATTGACTAGTACCTCTTATATTAGGAGCACCAGATATAGCTTTTCCACGCCTTAATAATATAAGATTCTGACTACTCCCTCCTTCTCTATCATTCCTATTAATAAGAAGAATTGTAGATAAAGGGGCCGGCACAGGTTGAACTGTATATCCCCCCCTATCAGCCAATATTGCCCATGAAGGCTCTTCAGTAGATTTAGCTATCTTCAGGTTACATATA…
694	CNFNS1310-14	AAF9187	Canada	Quebec	Forillon National Park	48.857	-64.376	135	Curculionidae	Entiminae	Phyllobius	Phyllobius oblongus	A	Forest	COI-5P	KR120501	TGATCAGGAATAGTGGGAACTTCATTAAGAATCTTAATTCGAGCAGAATTAGGAAATCCCGGTTCTTTAATTGGAGATGATCAAATCTACAATGTAATTGTAACTGCTCATGCTTTTATTATAATTTTTTTTATAGTTATACCTATAATAATTGGAGGATTTGGTAATTGACTAGTACCTCTTATATTAGGAGCACCAGATATAGCTTTTCCACGCCTTAATAATATAAGATTCTGACTACTCCCTCCTTCTCTATCATTCCTATTAATAAGAAGAATTGTAGATAAAGGGGCCGGCACAGGTTGAACTGTATATCCCCCCCTATCAGCCAATATTGCCCATGAAGGCTCTTCAGTAGATTTAGCTATCTTCAGGTTACATATAGCGGGGGTCTCCTCA…
695	CNFNS1322-14	AAF9187	Canada	Quebec	Forillon National Park	48.857	-64.376	135	Curculionidae	Entiminae	Phyllobius	Phyllobius oblongus	A	Forest	COI-5P	KR127974	TTTGGAACTTGATCAGGAATAGTGGGAACTTCATTAAGAATCTTAATTCGAGCAGAATTAGGAAATCCCGGTTCTTTAATTGGAGATGATCAAATCTACAATGTAATTGTAACTGCTCATGCTTTTATTATAATTTTTTTTATAGTTATACCTATAATAATTGGAGGATTTGGTAATTGACTAGTACCTCTTATATTAGGAGCACCAGATATAGCTTTTCCACGCCTTAATAATATAAGATTCTGACTACTCCCTCCTTCTCTATCATTCCTATTAATAAGAAGAATTGTAGATAAAGGGGCCGGCACAGGTTGAACTGTATATCCCCCCCTATCAGCCAATATTGCCCATGAAGGCTCTTCAGTAGATTTAGCTATCTTCAGGTTACATATAGCGGGG…
696	CNFNS1564-14	AAB8911	Canada	Quebec	Forillon National Park	48.857	-64.376	135	Curculionidae	Entiminae	Polydrusus	Polydrusus formosus	A	Forest	COI-5P	KR126995	ACTTTATATTTTATTTTTGGTGCCTGATCCGGAATAGTGGGAACTTCTTTAAGAATACTTATTCGAGCCGAATTAGGAAATCCAGGTTCTTTAATTGGAGACGACCAAATTTACAACGTAATTGTAACTGCTCATGCATTTATTATAATTTTCTTTATAGTAATACCAATTATAATCGGAGGATTCGGAAATTGATTAGTCCCTCTTATATTAGGAGCACCTGATATAGCATTTCCACGATTAAATAATATAAGATTTTGATTATTGCCTCCTTCTTTGTCCCTCCTTTTAATAAGAAGAATTGTTGACAAAGGAGCTGGAACTGGTTGAACTGTTTATCCCCCCTTATCGGCCAATATTGCACATGAAGGATCTTCAGTAGATTTAGCAATTTTTAGA…
697	CNFNT2255-14	AAB8911	Canada	Quebec	Forillon National Park	48.857	-64.376	135	Curculionidae	Entiminae	Polydrusus	Polydrusus formosus	A	Forest	COI-5P	KR120885	ACTTTATATTTTATTTTTGGTGCCTGATCCGGAATAGTGGGAACTTCTTTAAGAATACTTATTCGAGCCGAATTAGGAAATCCAGGTTCTTTAATTGGAGACGACCAAATTTACAACGTAATTGTAACTGCTCATGCATTTATTATAATTTTCTTTATAGTAATACCAATTATAATCGGAGGATTCGGAAATTGATTAGTCCCTCTTATATTAGGAGCACCTGATATAGCATTTCCACGATTAAATAATATAAGATTTTGATTATTGCCTCCTTCTTTGTCCCTCCTTTTAATAAGAAGAATTGTTGACAAAGGAGCTGGAACTGGTTGAACTGTTTATCCCCCCTTATCGGCCAATATTGCACATGAAGGATCTTCAGTAGATTTAGCAATTTTTAGA…
698	CNFNT2304-14	AAB8911	Canada	Quebec	Forillon National Park	48.857	-64.376	135	Curculionidae	Entiminae	Polydrusus	Polydrusus formosus	A	Forest	COI-5P	KR127606	ACTTTATATTTTATTTTTGGTGNNNGATCCGGAATAGTGGGAACTTCTTTAAGAATACTTATTCGAGCCGAATTAGGAAATCCAGGTTCTTTAATTGGAGACGACCAAATTTACAACGTAATTGTAACTGCTCATGCATTTATTATAATTTTCTTTATAGTAATACCAATTATAATCGGAGGATTCGGAAATTGATTAGTCCCTCTTATATTAGGAGCACCTGATATAGCATTTCCACGATTAAATAATATAAGATTTTGATTATTGCCTCCTTCTTTGTCCCTCCTTTTAATAAGAAGAATTGTTGACAAAGGAGCTGGAACTGGTTGAACTGTTTATCCCCCCTTATCGGCCAATATTGCACATGAAGGATCTTCAGTAGATTTAGCAATTTTTAGA…
699	CNFNT2314-14	AAB8911	Canada	Quebec	Forillon National Park	48.857	-64.376	135	Curculionidae	Entiminae	Polydrusus	Polydrusus formosus	A	Forest	COI-5P	KR126610	TTTATTTTTGGTGCCTGATCCGGAATAGTGGGAACTTCTTTAAGAATACTTATTCGAGCCGAATTAGGAAATCCAGGTTCTTTAATTGGAGACGACCAAATTTACAACGTAATTGTAACTGCTCATGCATTTATTATAATTTTCTTTATAGTAATACCAATTATAATCGGAGGATTCGGAAATTGATTAGTCCCTCTTATATTAGGAGCACCTGATATAGCATTTCCACGATTAAATAATATAAGATTTTGATTATTGCCTCCTTCTTTGTCCCTCCTTTTAATAAGAAGAATTGTTGACAAAGGAGCTGGAACTGGTTGAACTGTTTATCCCCCCTTATCGGCCAATATTGCACATGAAGGATCTTCAGTAGATTTAGCAATTTTTAGACTACATATA…
700	CNFNT2316-14	AAB8911	Canada	Quebec	Forillon National Park	48.857	-64.376	135	Curculionidae	Entiminae	Polydrusus	Polydrusus formosus	A	Forest	COI-5P	KR129000	ACTTTATATTTTATTTTTGGTGCCTGATCCGGAATAGTGGGAACTTCTTTAAGAATACTTATTCGAGCCGAATTAGGAAATCCAGGTTCTTTAATTGGAGACGACCAAATTTATAACGTAATTGTAACTGCTCATGCATTTATTATAATTTTCTTTATAGTAATACCAATTATAATCGGAGGATTCGGAAATTGATTAGTCCCTCTTATATTAGGAGCACCTGATATAGCATTTCCACGATTAAATAATATAAGATTTTGATTATTGCCTCCTTCTTTGTCCCTCCTTTTAATAAGAAGAATTGTTGACAAAGGAGCTGGAACTGGTTGAACTGTTTATCCCCCCTTATCGGCCAATATTGCACATGAAGGATCTTCAGTAGATTTAGCAATTTTTAGA…
701	CNGBK163-14	AAF9187	Canada	Ontario	Georgian Bay Islands National Park	44.8515	-79.8744	177	Curculionidae	Entiminae	Phyllobius	Phyllobius oblongus	A	Forest	COI-5P	KR123450	TTTTATTTTTGGAACTTGATCAGGAATAGTGGGAACTTCATTAAGAATCTTAATTCGAGCAGAATTAGGAAATCCCGGTTCTTTAATTGGAGATGATCAAATCTACAATGTAATTGTAACTGCTCATGCTTTTATTATAATTTTTTTTATAGTTATACCTATAATAATTGGAGGATTTGGTAATTGACTAGTACCTCTTATATTAGGGGCACCAGATATAGCTTTTCCACGCCTTAATAATATAAGATTCTGACTACTCCCTCCTTCTCTATCATTCCTATTAATAAGAAGAATTGTAGATAAAGGGGCCGGCACAGGTTGAACTGTATATCCCCCCCTATCAGCCAATATTGCCCATGAAGGCTCTTCAGTAGATTTAGCTATCTTCAGGTTACATAT…
702	SSBRB1017-14	AAF9187	Canada	Nova Scotia	Cape Breton Highlands National Park	46.808	-60.733	73	Curculionidae	Entiminae	Phyllobius	Phyllobius oblongus	A	Forest	COI-5P	KR487504	ACATTATATTTTATTTTTGGAACTTGATCAGGAATAGTGGGAACTTCATTAAGAATCTTAATTCGAGCAGAATTAGGAAATCCCGGTTCTTTAATTGGAGATGATCAAATCTACAATGTAATTGTAACTGCTCATGCTTTTATTATAATTTTTTTTATAGTTATACCTATAATAATTGGGGGATTTGGTAATTGACTAGTACCTCTTATATTAGGAGCACCAGATATAGCTTTTCCACGCCTTAATAATATAAGATTCTGACTACTCCCTCCTTCTCTATCATTCCTATTAATAAGAAGAATTGTAGATAAAGGGGCCGGCACAGGTTGGACTGTATATCCCCCCCTATCAGCCAATATTGCCCATGAAGGCTCTTCAGTAGATTTAGCTATCTTCAGG…
703	SSBRB1096-14	AAF9187	Canada	Nova Scotia	Cape Breton Highlands National Park	46.808	-60.733	73	Curculionidae	Entiminae	Phyllobius	Phyllobius oblongus	A	Forest	COI-5P	KR486136	GAACATTATATTTTATTTTTGGAACTTGATCAGGAATAGTGGGAACTTCATTAAGAATCTTAATTCGAGCAGAATTAGGAAATCCCGGTTCTTTAATTGGAGATGATCAAATCTACAATGTAATTGTAACTGCTCATGCTTTTATTATAATTTTTTTTATAGTTATACCTATAATAATTGGGGGATTTGGTAATTGACTAGTACCTCTTATATTAGGAGCACCAGATATAGCTTTTCCACGCCTTAATAATATAAGATTCTGACTACTCCCTCCTTCTCTATCATTCCTATTAATAAGAAGAATTGTAGATAAAGGGGCCGGCACAGGTTGGACTGTATATCCCCCCCTATCAGCCAATATTGCCCATGAAGGCTCTTCAGTAGATTTAGCTATCTTCA…
704	SSBRB4178-14	AAF9187	Canada	Nova Scotia	Cape Breton Highlands National Park	46.808	-60.733	73	Curculionidae	Entiminae	Phyllobius	Phyllobius oblongus	A	Forest	COI-5P	KR489601	ACATTATATTTTATTTTTGGAACTTGATCAGGAATAGTGGGAACTTCATTAAGAATCTTAATTCGAGCAGAATTAGGAAATCCCGGTTCTTTAATTGGAGATGATCAAATCTACAATGTAATTGTAACTGCTCATGCTTTTATTATAATTTTTTTTATAGTTATACCTATAATAATTGGAGGATTTGGTAATTGACTAGTACCTCTTATATTAGGAGCACCAGATATAGCTTTTCCACGCCTTAATAATATAAGATTCTGACTACTCCCTCCTTCTCTATCATTCCTATTAATAAGAAGAATTGTAGATAAAGGGGCCGGCACAGGTTGAACTGTATATCCCCCCCTATCAGCCAATATTGCCCATGAAGGCTCTTCAGTAGATTTAGCTATCTTCAGG…
705	SSBRB4452-14	AAF9187	Canada	Nova Scotia	Cape Breton Highlands National Park	46.808	-60.733	73	Curculionidae	Entiminae	Phyllobius	Phyllobius oblongus	A	Forest	COI-5P	KR481604	ACATTATATTTTATTTTTGGAACTTGATCAGGAATAGTGGGAACTTCATTAAGAATCTTAATTCGAGCAGAATTAGGAAATCCCGGTTCTTTAATTGGAGATGATCAAATCTACAATGTAATTGTAACTGCTCATGCTTTTATTATAATTTTTTTTATAGTTATACCTATAATAATTGGAGGATTTGGTAATTGACTAGTACCTCTTATATTAGGAGCACCAGATATAGCTTTTCCACGCCTTAATAATATAAGATTCTGACTACTCCCTCCTTCTCTATCATTCCTATTAATAAGAAGAATTGTAGATAAAGGGGCCGGCACAGGTTGAACTGTATATCCCCCCCTATCAGCCAATATTGCCCATGAAGGCTCTTCAGTAGATTTAGCTATCTTCAGG…
706	SSBRB4874-14	AAG5242	Canada	Nova Scotia	Cape Breton Highlands National Park	46.808	-60.733	73	Curculionidae	Entiminae	Barypeithes	Barypeithes pellucidus	A	Forest	COI-5P	KR490315	ACATTATATTTTATTTTTGGGGCATGGTCAGGAATAGTGGGCACATCTTTAAGATTACTAATCCGAACAGAATTAGGAAATCCAGGATCTTTAATCGGCGATGATCAAATTTATAACGTAATTGTAACTGCTCATGCATTTATCATAATTTTTTTTATAGTTATACCAATTATAATTGGTGGATTTGGAAACTGACTAGTGCCCTTAATACTAGGAGCTCCAGATATAGCTTTCCCCCGCCTAAATAATATAAGATTTTGGCTTCTTCCCCCCTCCTTATCCCTTCTTCTTATAAGAAGAATCGTCGATAAAGGAGCAGGGACAGGATGGACAGTATACCCCCCGCTATCGGCCAATATTGCTCATGAAGGGTCATCTGTAGATTTAGCAATTTTTAGT…
707	SSBRB5046-14	AAG5242	Canada	Nova Scotia	Cape Breton Highlands National Park	46.808	-60.733	73	Curculionidae	Entiminae	Barypeithes	Barypeithes pellucidus	A	Forest	COI-5P	KR487266	TTTATTTTTGGGGCATGGTCAGGAATAGTGGGCACATCTTTAAGATTACTAATCCGAACAGAATTAGGAAATCCAGGATCTTTAATCGGCGATGATCAAATTTATAACGTAATTGTAACTGCTCATGCATTTATCATAATTTTTTTTATAGTTATACCAATTATAATTGGTGGATTTGGAAACTGACTAGTGCCCTTAATACTAGGAGCTCCAGATATAGCTTTCCCCCGCCTAAATAATATAAGATTTTGGCTTCTTCCCCCCTCCTTATCCCTTCTTCTTATAAGAAGAATCGTCGATAAAGGAGCAGGGACAGGATGGACAGTATACCCCCCGCTATCGGCCAATATTGCTCATGAAGGGTCATCTGTAGATTTAGCAATTTTTAGTCTGCATATA…
708	SSBRB5336-14	AAD5565	Canada	Nova Scotia	Cape Breton Highlands National Park	46.808	-60.733	73	Curculionidae	Entiminae	Sciaphilus	Sciaphilus asperatus		Forest	COI-5P	KR480070	-------------------------------------------------------AGTATACTAATTCGTACAGAACTAGGAAATCCTGGATCCCTAATTGGGGAT---GATCAAATTTATAATGTAATTGTAACTGCTCATGCATTTATTATAATTTTTTTTATAGTTATACCAATTATAATTGGAGGTTTTGGTAATTGACTAGTCCCACTAATA---CTAGGAGCCCCTGATATAGCTTTCCCACGATTAAATAATATAAGATTTTGGCTTCTACCCCCATCCTTATCCCTTTTATTAATAAGAAGAATTGTAGACAAAGGAGCAGGAACAGGATGAACAGTTTACCCTCCCTTATCGGCTAATATTGCTCATGAAGGATCTTCAGTTGACCTG--…
709	SSBRB5347-14	AAD5565	Canada	Nova Scotia	Cape Breton Highlands National Park	46.808	-60.733	73	Curculionidae	Entiminae	Sciaphilus	Sciaphilus asperatus		Forest	COI-5P	KR483219	----------------------------------ATAATTGGAACCTCCCTA---AGTATACTAATTCGTACAGAACTAGGAAATCCTGGATCCCTAATTGGGGAT---GATCAAATTTATAATGTAATTGTAACTGCTCATGCATTTATTATAATTTTTTTTATAGTTATACCAATTATAATTGGAGGTTTTGGTAATTGACTAGTCCCACTAATA---CTAGGAGCCCCTGATATAGCTTTCCCACGATTAAATAATATAAGATTTTGGCTTCTACCCCCATCCTTATCCCTTTTATTAATAAGAAGAATTGTAGACAAAGGAGCAGGAACAGGATGAACAGTTTACCCTCCCTTATCGGCTAATATTGCTCATGAAGGATCTTCAGTTGACCTG--…
710	SSBRB803-14	AAF9187	Canada	Nova Scotia	Cape Breton Highlands National Park	46.808	-60.733	73	Curculionidae	Entiminae	Phyllobius	Phyllobius oblongus	A	Forest	COI-5P	KR485477	GTGGGAACTTCATTAAGANTCTTAATTCGAGCAGAATTAGGAAATCCCGGTTCTTTAATTGGAGATGATCAAATCTACAATGTAATTGTAACTGCTCATGCTTTTATTATAATTTTTTTTATAGTTATACCTATAATAATTGGGGGATTTGGTAATTGACTAGTACCTCTTATATTAGGAGCACCAGATATAGCTTTTCCACGCCTTAATAATATAAGATTCTGACTACTCCCTCCTTCTCTATCATTCCTATTAATAAGAAGAATTGTAGATAAAGGGGCCGGCACAGGTTGGACTGTATATCCCCCCCTATCAGCCAATATTGCCCATGAAGGCTCTTCAGTAGATTTAGCTATCTTCAGGTTACATATAGCGGGGGTCTCCTCAATCCTCGGAGCA…
711	SSBRB816-14	AAF9187	Canada	Nova Scotia	Cape Breton Highlands National Park	46.808	-60.733	73	Curculionidae	Entiminae	Phyllobius	Phyllobius oblongus	A	Forest	COI-5P	KR487574	ACATTATATTTTATTTTTGGAACTTGATCAGGAATAGTGGGAACTTCATTAAGAATCTTAATTCGAGCAGAATTAGGAAATCCCGGTTCTTTAATTGGAGATGATCAAATCTACAATGTAATTGTAACTGCTCATGCTTTTATTATAATTTTTTTTATAGTTATACCTATAATAATTGGGGGATTTGGTAATTGACTAGTACCTCTTATATTAGGAGCACCAGATATAGCTTTTCCACGCCTTAATAATATAAGATTCTGACTACTCCCTCCTTCTCTATCATTCCTATTAATAAGAAGAATTGTAGATAAAGGGGCCGGCACAGGTTGGACTGTATATCCCCCCCTATCAGCCAATATTGCCCATGAAGGCTCTTCAGTAGATTTAGCTATCTTCAGG…
712	SSBRB830-14	AAF9187	Canada	Nova Scotia	Cape Breton Highlands National Park	46.808	-60.733	73	Curculionidae	Entiminae	Phyllobius	Phyllobius oblongus	A	Forest	COI-5P	KR480604	AACATTATATTTTATTTTTGGAACTTGATCAGGAATAGTGGGAACTTCATTAAGAATCTTAATTCGAGCAGAATTAGGAAATCCCGGTTCTTTAATTGGAGATGATCAAATCTACAATGTAATTGTAACTGCTCATGCTTTTATTATAATTTTTTTTATAGTTATACCTATAATAATTGGGGGATTTGGTAATTGACTAGTACCTCTTATATTAGGAGCACCAGATATAGCTTTTCCACGCCTTAATAATATAAGATTCTGACTACTCCCTCCTTCTCTATCATTCCTATTAATAAGAAGAATTGTAGATAAAGGGGCCGGCACAGGTTGGACTGTATATCCCCCCCTATCAGCCAATATTGCCCATGAAGGCTCTTCAGTAGATTTAGCTATCTTCAG…
713	SSBRB881-14	AAF9187	Canada	Nova Scotia	Cape Breton Highlands National Park	46.808	-60.733	73	Curculionidae	Entiminae	Phyllobius	Phyllobius oblongus	A	Forest	COI-5P	KR488707	ACATTATATTTTATTTTTGGAACTTGATCAGGAATAGTGGGAACTTCATTAAGAATCTTAATTCGAGCAGAATTAGGAAATCCCGGTTCTTTAATTGGAGATGATCAAATCTACAATGTAATTGTAACTGCTCATGCTTTTATTATAATTTTTTTTATAGTTATACCTATAATAATTGGGGGATTTGGTAATTGACTAGTACCTCTTATATTAGGAGCACCAGATATAGCTTTTCCACGCCTTAATAATATAAGATTCTGACTACTCCCTCCTTCTCTATCATTCCTATTAATAAGAAGAATTGTAGATAAAGGGGCCGGCACAGGTTGGACTGTATATCCCCCCCTATCAGCCAATATTGCCCATGAAGGCTCTTCAGTAGATTTAGCTATCTTCAGG…
714	SSBRB933-14	AAF9187	Canada	Nova Scotia	Cape Breton Highlands National Park	46.808	-60.733	73	Curculionidae	Entiminae	Phyllobius	Phyllobius oblongus	A	Forest	COI-5P	KR480095	ACATTATATTTTATTTTTGGAACTTGATCAGGAATAGTGGGAACTTCATTAAGAATCTTAATTCGAGCAGAATTAGGAAATCCCGGTTCTTTAATTGGAGATGATCAAATCTACAATGTAATTGTAACTGCTCATGCTTTTATTATAATTTTTTTTATAGTTATACCTATAATAATTGGGGGATTTGGTAATTGACTAGTACCTCTTATATTAGGAGCACCAGATATAGCTTTTCCACGCCTTAATAATATAAGATTCTGACTACTCCCTCCTTCTCTATCATTCCTATTAATAAGAAGAATTGTAGATAAAGGGGCCGGCACAGGTTGGACTGTATATCCCCCCCTATCAGCCAATATTGCCCATGAAGGCTCTTCAGTAGATTTAGCTATCTTCAGG…
715	SSBRB942-14	AAF9187	Canada	Nova Scotia	Cape Breton Highlands National Park	46.808	-60.733	73	Curculionidae	Entiminae	Phyllobius	Phyllobius oblongus	A	Forest	COI-5P	KR489112	AACATTATATTTTATTTTTGGAACTTGATCAGGAATAGTGGGAACTTCATTAAGAATCTTAATTCGAGCAGAATTAGGAAATCCCGGTTCTTTAATTGGAGATGATCAAATCTACAATGTAATTGTAACTGCTCATGCTTTTATTATAATTTTTTTTATAGTTATACCTATAATAATTGGGGGATTTGGTAATTGACTAGTACCTCTTATATTAGGAGCACCAGATATAGCTTTTCCACGCCTTAATAATATAAGATTCTGACTACTCCCTCCTTCTCTATCATTCCTATTAATAAGAAGAATTGTAGATAAAGGGGCCGGCACAGGTTGGACTGTATATCCCCCCCTATCAGCCAATATTGCCCATGAAGGCTCTTCAGTAGATTTAGCTATCTTCAG…
716	SSBRB947-14	AAF9187	Canada	Nova Scotia	Cape Breton Highlands National Park	46.808	-60.733	73	Curculionidae	Entiminae	Phyllobius	Phyllobius oblongus	A	Forest	COI-5P	KR480055	ATTTTTGGAACTTGATCAGGAATAGTGGGAACTTCATTAAGAATCTTAATTCGAGCAGAATTAGGAAATCCCGGTTCTTTAATTGGAGATGATCAAATCTACAATGTAATTGTAACTGCTCATGCTTTTATTATAATTTTTTTTATAGTTATACCTATAATAATTGGGGGATTTGGTAATTGACTAGTACCTCTTATATTAGGAGCACCAGATATAGCTTTTCCACGCCTTAATAATATAAGATTCTGACTACTCCCTCCTTCTCTATCATTCCTATTAATAAGAAGAATTGTAGATAAAGGGGCCGGCACAGGTTGGACTGTATATCCCCCCCTATCAGCCAATATTGCCCATGAAGGCTCTTCAGTAGATTTAGCTATCTTCAGGTTACATATAGCG…
717	SSBRB952-14	AAF9187	Canada	Nova Scotia	Cape Breton Highlands National Park	46.808	-60.733	73	Curculionidae	Entiminae	Phyllobius	Phyllobius oblongus	A	Forest	COI-5P	KR482205	AACATTATATTTTATTTTTGGAACTTGATCAGGAATAGTGGGAACTTCATTAAGAATCTTAATTCGAGCAGAATTAGGAAATCCCGGTTCTTTAATTGGAGATGATCAAATCTACAATGTAATTGTAACTGCTCATGCTTTTATTATAATTTTTTTTATAGTTATACCTATAATAATTGGGGGATTTGGTAATTGACTAGTACCTCTTATATTAGGAGCACCAGATATAGCTTTTCCACGCCTTAATAATATAAGATTCTGACTACTCCCTCCTTCTCTATCATTCCTATTAATAAGAAGAATTGTAGATAAAGGGGCCGGCACAGGTTGGACTGTATATCCCCCCCTATCAGCCAATATTGCCCATGAAGGCTCTTCAGTAGATTTAGCTATCTTCAG…
718	SSBRB959-14	AAF9187	Canada	Nova Scotia	Cape Breton Highlands National Park	46.808	-60.733	73	Curculionidae	Entiminae	Phyllobius	Phyllobius oblongus	A	Forest	COI-5P	KR488431	TTTATTTTTGGAACTTGATCAGGAATAGTGGGAACTTCATTAAGAATCTTAATTCGAGCAGAATTAGGAAATCCCGGTTCTTTAATTGGAGATGATCAAATCTACAATGTAATTGTAACTGCTCATGCTTTTATTATAATTTTTTTTATAGTTATACCTATAATAATTGGAGGATTTGGTAATTGACTAGTACCTCTTATATTAGGAGCACCAGATATAGCTTTTCCACGCCTTAATAATATAAGATTCTGACTACTCCCTCCTTCTCTATCATTCCTATTAATAAGAAGAATTGTAGATAAAGGGGCCGGCACAGGTTGAACTGTATATCCCCCCCTATCAGCCAATATTGCCCATGAAGGCTCTTCAGTAGATTTAGCTATCTTCAGGTTACATATA…
719	SSBRB963-14	AAF9187	Canada	Nova Scotia	Cape Breton Highlands National Park	46.808	-60.733	73	Curculionidae	Entiminae	Phyllobius	Phyllobius oblongus	A	Forest	COI-5P	KR487560	ATTTTTGGAACTTGATCAGGAATAGTGGGAACTTCATTAAGAATCTTAATTCGAGCAGAATTAGGAAATCCCGGTTCTTTAATTGGAGATGATCAAATCTACAATGTAATTGTAACTGCTCATGCTTTTATTATAATTTTTTTTATAGTTATACCTATAATAATTGGAGGATTTGGTAATTGACTAGTACCTCTTATATTAGGAGCACCAGATATAGCTTTTCCACGCCTTAATAATATAAGATTCTGACTACTCCCTCCTTCTCTATCATTCCTATTAATAAGAAGAATTGTAGATAAAGGGGCCGGCACAGGTTGAACTGTATATCCCCCCCTATCAGCCAATATTGCCCATGAAGGCTCTTCAGTAGATTTAGCTATCTTCAGGTTACATATAGCG…
720	SSBRB984-14	AAF9187	Canada	Nova Scotia	Cape Breton Highlands National Park	46.808	-60.733	73	Curculionidae	Entiminae	Phyllobius	Phyllobius oblongus	A	Forest	COI-5P	KR484749	AACATTATATTTTATTTTTGGAACTTGATCAGGAATAGTGGGAACTTCATTAAGAATCTTAATTCGAGCAGAATTAGGAAATCCCGGTTCTTTAATTGGAGATGATCAAATCTACAATGTAATTGTAACTGCTCATGCTTTTATTATAATTTTTTTTATAGTTATACCTATAATAATTGGGGGATTTGGTAATTGACTAGTACCTCTTATATTAGGAGCACCAGATATAGCTTTTCCACGCCTTAATAATATAAGATTCTGACTACTCCCTCCTTCTCTATCATTCCTATTAATAAGAAGAATTGTAGATAAAGGGGCCGGCACAGGTTGGACTGTATATCCCCCCCTATCAGCCAATATTGCCCATGAAGGCTCTTCAGTAGATTTAGCTATCTTCAG…
721	SSBRB986-14	AAF9187	Canada	Nova Scotia	Cape Breton Highlands National Park	46.808	-60.733	73	Curculionidae	Entiminae	Phyllobius	Phyllobius oblongus	A	Forest	COI-5P	KR481414	TTATATTTTATTTTTGGAACTTGATCAGGAATAGTGGGAACTTCATTAAGAATCTTAATTCGAGCAGAATTAGGAAATCCCGGTTCTTTAATTGGAGATGATCAAATCTACAATGTAATTGTAACTGCTCATGCTTTTATTATAATTTTTTTTATAGTTATACCTATAATAATTGGGGGATTTGGTAATTGACTAGTACCTCTTATATTAGGAGCACCAGATATAGCTTTTCCACGCCTTAATAATATAAGATTCTGACTACTCCCTCCTTCTCTATCATTCCTATTAATAAGAAGAATTGTAGATAAAGGGGCCGGCACAGGTTGGACTGTATATCCCCCCCTATCAGCCAATATTGCCCATGAAGGCTCTTCAGTAGATTTAGCTATCTTCAGGTTA…
722	SSROA038-14	AAB8911	Canada	Ontario	Rouge National Urban Park	43.808	-79.137	90	Curculionidae	Entiminae	Polydrusus	Polydrusus formosus	A	Forest	COI-5P	KR486023	ACTTTATATTTTATTTTTGGTGCCTGATCCGGAATAGTGGGAACTTCTTTAAGAATACTTATTCGAGCCGAATTAGGAAATCCAGGTTCTTTAATTGGAGACGACCAAATTTACAACGTAATTGTAACTGCTCATGCATTTATTATAATTTTCTTTATAGTAATACCAATTATAATCGGAGGATTCGGAAATTGATTAGTCCCTCTTATATTAGGAGCACCTGATATAGCATTTCCACGATTAAATAATATAAGATTTTGATTATTGCCTCCTTCTTTGTCCCTCCTTTTAATAAGAAGAATTGTTGACAAAGGAGCTGGAACTGGTTGAACTGTTTATCCCCCCTTATCGGCCAATATTGCACATGAAGGATCTTCAGTAGATTTAGCAATTTTTAGA…
723	SSROA1075-14	AAG5242	Canada	Ontario	Rouge National Urban Park	43.808	-79.137	90	Curculionidae	Entiminae	Barypeithes	Barypeithes pellucidus	A	Forest	COI-5P	KR482193	ACATTATATTTTATTTTTGGGGCATGGTCAGGAATAGTGGGCACATCTTTAAGATTACTAATCCGAACAGAATTAGGAAATCCAGGATCTTTAATCGGCGATGATCAAATTTATAACGTAATTGTAACTGCTCATGCATTTATCATAATTTTTTTTATAGTTATACCAATTATAATTGGTGGATTTGGAAACTGACTAGTGCCCTTAATACTAGGAGCTCCAGATATAGCTTTCCCCCGCCTAAATAATATAAGATTTTGGCTTCTTCCCCCNNCCTTATCCCTTCTTCTTATAAGAAGAATCGTCGATAAAGGAGCAGGGACAGGATGGACAGTATACCCCCCGCTATCGGCCAATATTGCTCATGAAGGGTCATCTGTAGATTTAGCAATTTTTAGT…
724	SSROA1851-14	AAG5242	Canada	Ontario	Rouge National Urban Park	43.808	-79.137	90	Curculionidae	Entiminae	Barypeithes	Barypeithes pellucidus	A	Forest	COI-5P	KR480239	ACATTATATTTTATTTTTGGGGCATGGTCAGGAATAGTGGGCACATCTTTAAGATTACTAATCCGAACAGAATTAGGAAATCCAGGATCTTTAATCGGCGANGATCAAATTTATAACGTAATTGTAACTGCTCATGCATTTATCATAATTTTTTTTATAGTTATACCAATTATAATTGGTGGATTTGGAAACTGACTAGTGCCCTTAATACTAGGAGCTCCAGATATAGCTTTCCCCCGCCTAAATAATATAAGATTTTGGCTTCTTCCCCCCTCCTTATCCCTTCTTCTTATAAGAAGAATCGTCGATAAAGGAGCAGGGACAGGATGGACAGTATACCCCCCGCTATCGGCCAATATTGCTCATGAAGGGTCATCTGTAGATTTAGCAATTTTTAGT…
725	SSROA2480-14	AAB8911	Canada	Ontario	Rouge National Urban Park	43.808	-79.137	90	Curculionidae	Entiminae	Polydrusus	Polydrusus formosus	A	Forest	COI-5P	KR482177	TTTATTTTTGGTGCCTGATCCGGAATAGTGGGAACTTCTTTAAGAATACTTATTCGAGCCGAATTAGGAAATCCAGGTTCTTTAATTGGAGACGACCAAATTTACAACGTAATTGTAACTGCTCATGCATTTATTATAATTTTCTTTATAGTAATACCAATTATAATCGGAGGATTCGGAAATTGATTAGTCCCTCTTATATTAGGAGCACCTGATATAGCATTTCCACGATTAAATAATATAAGATTTTGATTATTGCCTCCTTCTTTGTCCCTCCTTTTAATAAGAAGAATTGTTGACAAAGGAGCTGGAACTGGTTGAACTGTTTATCCCCCCTTATCGGCCAATATTGCACATGAAGGATCTTCAGTAGATTTAGCAATTTTTAGACTACATATA…
726	SSROA2516-14	AAF9187	Canada	Ontario	Rouge National Urban Park	43.808	-79.137	90	Curculionidae	Entiminae	Phyllobius	Phyllobius oblongus	A	Forest	COI-5P	KR487799	TTTATTTTTGGAACTTGATCAGGAATAGTGGGAACTTCATTAAGAATCTTAATTCGAGCAGAATTAGGAAATCCCGGTTCTTTAATTGGAGATGATCAAATCTACAATGTAATTGTAACTGCTCATGCTTTTATTATAATTTTTTTTATAGTTATACCTATAATAATTGGAGGATTTGGTAATTGACTAGTACCTCTTATATTAGGAGCACCAGATATAGCTTTTCCACGCCTTAATAATATAAGATTCTGACTACTCCCTCCTTCTCTATCATTCCTATTAATAAGAAGAATTGTAGATAAAGGGGCCGGCACAGGTTGAACTGTATATCCCCCCCTATCAGCCAATATTGCCCATGAAGGCTCTTCAGTAGATTTAGCTATCTTCAGGTTACATATA…
727	SSROA2525-14	AAF9187	Canada	Ontario	Rouge National Urban Park	43.808	-79.137	90	Curculionidae	Entiminae	Phyllobius	Phyllobius oblongus	A	Forest	COI-5P	KR480609	TTTATTTTTGGAACTTGATCAGGAATAGTGGGAACTTCATTAAGAATCTTAATTCGAGCAGAATTAGGAAATCCCGGTTCTTTAATTGGAGATGATCAAATCTACAATGTAATTGTAACTGCTCATGCTTTTATTATAATTTTTTTTATAGTTATACCTATAATAATTGGAGGATTTGGTAATTGACTAGTACCTCTTATATTAGGAGCACCAGATATAGCTTTTCCACGCCTTAATAATATAAGATTCTGACTACTCCCTCCTTCTCTATCATTCCTATTAATAAGAAGAATTGTAGATAAAGGGGCCGGCACAGGTTGAACTGTATATCCCCCCCTATCAGCCAATATTGCCCATGAAGGCTCTTCAGTAGATTTAGCTATCTTCAGGTTACATATA…
[truncated: 8,668 more rows]

## Sheet: Table S2
Table S2 Preliminary screening sequence and species
No.	Process ID	BIN	Country	Latitude	Longitude	Family	Subfamily	Genus	Species	Synonym name	Markercode	Genebank Accession	Sequence（658bp Barcodes）	sequence（origin）
[truncated: 1,411 more rows]

## Sheet: Table S3
Table S3 Sequences of Dataset I
[truncated: 622 more rows]

[truncated: 8 more sheets: Table S4, Table S5, TableS6, Table S7, Table S8, Table S9, Table S10, Table S11]
